# Supplementary material for: Genetic diversity and population structure of advanced clones selected over forty years by a potato breeding program in the USA
Source: Sci Rep. 2021 Apr 16;11:8344. doi: 10.1038/s41598-021-87284-x (PMC8052460; doi:10.1038/s41598-021-87284-x)
Supplement: Supplementary file 1 — Supplementary Information 1. [file 41598_2021_87284_MOESM1_ESM.xlsx]

## Sheet: Sheet1
Supplementary Table S1. Two hundred fourteen potato clones with their parentage, market class, cross and selection location.
Clone Number	Clone Name	Female Parent	Male Parent	Alias	Market Class	Cross Location	Selection Location	Year of Release	PVP #	Publication Reference
1	AOR07781-2	PA92A08-17	PALB03035-6		Russet	Aberdeen, Idaho	Oregon
2	AORTX09037-1W/Y	Fasan	Ivory Crisp		Chipping	Aberdeen, Idaho	Texas
3	AOTX02136-1Ru	A96563-8	A92030-5		Russet	Aberdeen, Idaho	Texas
4	AOTX03187-1Ru	ND 6961b-1pY	ND 8083b-1pY		Russet	Aberdeen, Idaho	Texas
5	AOTX05043-1Ru	A99032-2TE	Summit Russet		Russet	Aberdeen, Idaho	Texas
6	AOTX91861-4R	Red LaSoda	ND2224-5R		Red	Aberdeen, Idaho	Texas
7	AOTX93483-1R	NDO2686-6R	AD82705-1R		Red	Aberdeen, Idaho	Texas
8	AOTX95265-2Ru	A89216-9	A86102-6		Russet	Aberdeen, Idaho	Texas
9	AOTX95295-3Ru	A89804-7	Ranger Russet		Russet	Aberdeen, Idaho	Texas
10	AOTX95309-1W	A9055-8LS	A89163-3LS		Chipping	Aberdeen, Idaho	Texas
11	AOTX95309-2W	A9055-8LS	A89163-3LS		Chipping	Aberdeen, Idaho	Texas
12	AOTX96075-1Ru	A84118-3	A89384-10		Russet	Aberdeen, Idaho	Texas
13	AOTX96084-1Ru	A8792-1	A86102-6		Russet	Aberdeen, Idaho	Texas
14	AOTX96208-1Ru	A9057-7	A91194-3		Russet	Aberdeen, Idaho	Texas
15	AOTX96216-1Ru	A9082-2	A86102-6		Russet	Aberdeen, Idaho	Texas
16	AOTX96216-2Ru	A9082-2	A86102-6		Russet	Aberdeen, Idaho	Texas
17	AOTX97213-1Ru	A9059-7LS	A88236-6		Russet	Aberdeen, Idaho	Texas
18	AOTX98096-1Ru*	Shepody	A92158-3		Russet	Aberdeen, Idaho	Texas
19	AOTX98137-1Ru	A8670-7	A9310-1		Russet	Aberdeen, Idaho	Texas
20	AOTX98152-3Ru	A88338-1	A9201-6		Russet	Aberdeen, Idaho	Texas
21	AOTX98202-1Ru	A9201-6	A9014-2		Russet	Aberdeen, Idaho	Texas
22	Atlantic_MSU	Wauseon	Lenape	B6987-56	Chipping	Beltsville, Maryland	Beltsville, Maryland	1976		Webb et al., 1978
23	Atlantic_TAMU	Wauseon	Lenape	B6987-56	Chipping	Beltsville, Maryland	Beltsville, Maryland	1976		Webb et al., 1978
24	ATTX00289-4W	NDA5507-3	TXA1655-1DY		Chipping	Aberdeen, Idaho	Texas
25	ATTX00289-5R/Y	NDA5507-3	TXA1655-1DY		Red	Aberdeen, Idaho	Texas
26	ATTX00289-6Y/Y	NDA5507-3	TXA1655-1DY		Yellow	Aberdeen, Idaho	Texas
27	ATTX01178-1R	ND5084-3R	Winema		Red	Aberdeen, Idaho	Texas
28	ATTX01180-1R/Y	ND5084-3R	A92657-1R		Red	Aberdeen, Idaho	Texas
29	ATTX03516-2R	A961014-12RY	NDTX427I-5R		Red	Aberdeen, Idaho	Texas
30	ATTX05175s-1R/Y	A99331-2RY	COA99261-1RY		Red	Aberdeen, Idaho	Texas
31	ATTX05186-2R	A99433-5Y	VC1075-1R		Red	Aberdeen, Idaho	Texas
32	ATTX06246-1R	Gogu Valley	Modoc		Red	Aberdeen, Idaho	Texas
33	ATTX07042-3W	Western Russet EM	A02086-10 EM 500		Chipping	Aberdeen, Idaho	Texas
34	ATTX10265-4R/Y	A02267-2PY	US 147-96RIY		Red	Aberdeen, Idaho	Texas
35	ATTX88481-1P/W	A92657-1R	A89655-5DY		Purple	Aberdeen, Idaho	Texas
36	ATTX88654-2P/Y	PI343201	Gurney's Purple		Purple	Aberdeen, Idaho	Texas
37	ATTX95490-2W	Red LaSoda	A89655-5DY		Chipping	Aberdeen, Idaho	Texas
38	ATTX961014-1AR/Y	A90601-2RDY	Mazama		Red	Aberdeen, Idaho	Texas
39	ATTX961014-1Br/Y	A90601-2RDY	Mazama		Red	Aberdeen, Idaho	Texas
40	Sierra RoseTM	A90601-2RDY	Mazama	ATTX961014-1R/Y	Red	Aberdeen, Idaho	Texas	2012	201200166	Miller et al., 2015
41	ATTX961014-1R/Y Chimera	A83350-9R	T48YF		Red	Aberdeen, Idaho	Texas
42	ATTX98444s-16R/Y	SHEPODY	A92158-3		Red	Aberdeen, Idaho	Texas
43	ATTX98448-6R/Y	A92657-1R	A89655-5DY		Red	Aberdeen, Idaho	Texas
44	ATTX98453-11Br	A93490-1R	A91846-5R		Red	Aberdeen, Idaho	Texas
45	ATTX98453-3R	A93490-1R	A91846-5R		Red	Aberdeen, Idaho	Texas
46	ATTX98453-6R	A93490-1R	A91846-5R		Red	Aberdeen, Idaho	Texas
47	ATTX98462s-3R/Y	ATD251-5RY	BO811-13RY		Red	Aberdeen, Idaho	Texas
48	ATTX98465-1R/Y	ATD252-5R	A89655-5DY		Red	Aberdeen, Idaho	Texas
49	ATTX98466-5R/WR	ATD252-5R	A91846-5R		Red	Aberdeen, Idaho	Texas
50	ATTX98468-5Ru/Y*	ATD252-5R	A93457-4R		Russet	Aberdeen, Idaho	Texas
51	ATTX98491-4Yrdspl/Y	P94A2-3Y	A92657-1R		Red	Aberdeen, Idaho	Texas
52	ATTX98493-1AR	P94A2-3Y	BO811-13RY		Red	Aberdeen, Idaho	Texas
53	ATTX98493-2P/P	P94A2-3Y	BO811-13RY		Purple	Aberdeen, Idaho	Texas
54	ATTX98500-2P/Y	P94A2-4Y	Granola		Purple	Aberdeen, Idaho	Texas
55	ATTX98500-3P/Y	P94A2-4Y	Granola		Purple	Aberdeen, Idaho	Texas
56	ATTX98510-1R/Y	T48YF	A93456-6R		Red	Aberdeen, Idaho	Texas
57	ATTX98514-1R/Y	T51YF	A93456-6R		Red	Aberdeen, Idaho	Texas
58	ATTX98518-5P/Y	Agria	A83350-9R		Purple	Aberdeen, Idaho	Texas
59	ATTX99325-1P	AGRIA	W1100R		Purple	Aberdeen, Idaho	Texas
60	ATX02263-1R/Y	Inca Gold	A92653-6R		Red	Aberdeen, Idaho	Texas
61	ATX03496-3Y/Y	A93490-1R	A91846-5R		Yellow	Aberdeen, Idaho	Texas
62	ATX03564-1Y/Y	NDA5507-3YF	Granola		Yellow	Aberdeen, Idaho	Texas
63	ATX05186-1R	A99433-5Y	VC1075-1R		Red	Aberdeen, Idaho	Texas
64	ATX05202s-3W/Y	PA06NC13-1	PA03NM10-4		Yellow	Aberdeen, Idaho	Texas
65	ATX06264s-4R/Y_R1	A92657-1R	A89655-5DY		Red	Aberdeen, Idaho	Texas
66	ATX06264s-4R/Y_R2	A92657-1R	A89655-5DY		Red	Aberdeen, Idaho	Texas
67	ATX07305S-1Y/Y	A99433-5Y	Mila		Yellow	Aberdeen, Idaho	Texas
68	ATX08181-5Y/Y	R11	POR02PG26-5		Yellow	Aberdeen, Idaho	Texas
69	ATX84378-6Ru	A79141-9	TND329-1Ru		Russet	Aberdeen, Idaho	Texas
70	ATX84706-2Ru	A7938-1	COA7906-5		Russet	Aberdeen, Idaho	Texas
71	ATX85404-8W	GEMCHIP	ND860-2		Chipping	Aberdeen, Idaho	Texas
72	ATX87184-2Ru	A81511-3	Norking Russet		Russet	Aberdeen, Idaho	Texas
73	Reveille Russet	A81473-2	A83343-12	ATX91137-1Ru	Russet	Aberdeen, Idaho	Texas	2016	201500350	Miller et al., 2018
74	ATX9117-1Ru	A8519-4	A84727-62		Russet	Aberdeen, Idaho	Texas
75	ATX91322-2Y/Y	A85103-3	A84281-5		Yellow	Aberdeen, Idaho	Texas
76	ATX9202-3Ru	A8343-12	A8519-4		Russet	Aberdeen, Idaho	Texas
77	ATX9312-1Ru	A8495-1	A8872-5		Russet	Aberdeen, Idaho	Texas
78	ATX9332-8Ru	A8850-1	A88288-1		Russet	Aberdeen, Idaho	Texas
79	ATTX96746-1R*	A90601-2R	A83350-1R		Red	Aberdeen, Idaho	Texas
80	ATX97147-4Ru	A79180-10	A88236-6		Russet	Aberdeen, Idaho	Texas
81	ATX99013-1Ru	A8893-1	A91186-2		Russet	Aberdeen, Idaho	Texas
82	BTX1544-2W/Y	BO811-13	Yukon Gold		Yellow	Beltsville, Maryland	Texas
83	BTX1749-1W/Y	K7-6	BO925-4		Yellow	Beltsville, Maryland	Texas
84	BTX2103-1R/Y	BO811-13	ARS-W82-21285-1		Red	Beltsville, Maryland	Texas
85	BTX2332-1R	B1523-4	Super Red Norland		Red	Beltsville, Maryland	Texas
86	CO112-F2-2P/P				Purple	Colorado	Colorado
87	COTX00104-6R	ND3574-5R	C086218-2		Red	Colorado	Texas
88	COTX00104-7R	ND3574-5R	C086218-2		Red	Colorado	Texas
89	COTX01403-4R/Y	VC1015-7R/Y	Winema		Red	Colorado	Texas
90	COTX02172-1R	CO94065-2R	ND3574-5R		Red	Colorado	Texas
91	COTX02293-4R	NDC5281-2R	ND3574-5R		Red	Colorado	Texas
92	COTX03079-1W/W	VC1015-7R/Y	CO97232-2R/Y		Yellow	Colorado	Texas
93	COTX03134-1Y/W	Laratte	PA97B36-3		Yellow	Colorado	Texas
94	COTX03134-2Y/W	Laratte	PA97B36-3		Yellow	Colorado	Texas
95	COTX03187-1W	A93570-13	CO96109-4Ru		Chipping	Colorado	Texas
96	COTX04015-3W/Y	ATC98495-1W/Y	TX1674-1W/Y		Yellow	Colorado	Texas
97	COTX04050s-1P/P	CO97215-2P/P	CO97306-2P/P		Purple	Colorado	Texas
98	COTX04193s-2R/Y	ATC98515-1R/Y	ND3574-5R		Red	Colorado	Texas
99	COTX04303-3Ru/Y*	CO99083-2R/Y	ATC98444-1R/Y		Russet	Colorado	Texas
100	COTX05095-2Ru/Y	CO99045-1W/Y X AO96164-1			Russet	Colorado	Texas
101	COTX05211-4R	CO98012-5R	CO00278-4R		Red	Colorado	Texas
102	COTX05211-5R	CO98012-5R	CO00278-4R		Red	Colorado	Texas
103	COTX05211-7R	CO98012-5R	CO00278-4R		Red	Colorado	Texas
104	COTX05249-3W/Y	CO00320-1R	ATC98509-1R/Y		Yellow	Colorado	Texas
105	COTX05261-1R/Y	CO00379-2R/Y	CO00278-4R		Red	Colorado	Texas
106	COTX08039-1P/P*	CO03031-2R/R	POR01PG22-1		Purple	Colorado	Texas
107	COTX08063-2Ru	A93157-6LS	A99073-1		Russet	Colorado	Texas
108	COTX08121-1Ru	AC96052-1Ru	Blazer Russet		Russet	Colorado	Texas
109	COTX08121-4Ru	AC96052-1Ru	Blazer Russet		Russet	Colorado	Texas
110	COTX08258-6Ru	PA98V6-1	Blazer Russet		Russet	Colorado	Texas
111	COTX08322-10Ru	Blazer Russet	AC96052-1Ru		Russet	Colorado	Texas
112	COTX08365F-3P/P	POR01PG16-1	CO00405-1R		Purple	Colorado	Texas
113	COTX09022-3RuRE/Y	A00286-3Y	CO99100-1Ru		Russet	Colorado	Texas
114	COTX09052-1Ru	CO03202-1Ru	CO98067-7Ru		Russet	Colorado	Texas
115	COTX09052-2Ru	CO03202-1Ru	CO98067-7Ru		Russet	Colorado	Texas
116	COTX09089-1Ru	94-10800-1	COTX03308-3Ru		Russet	Colorado	Texas
117	COTX10012-1Wrdspl/Y	A00286-3Y	ATC00293-1W/Y		Yellow	Colorado	Texas
118	COTX10073s-1W	CO02321-4W	CO02024-9W		Yellow	Colorado	Texas
119	COTX10080-2Ru	CO03364-5RU	CO98067-7RU		Russet	Colorado	Texas
120	COTX10118-1Wre/Y	07S019	AC03534-2R/Y		Yellow	Colorado	Texas
121	COTX10118-4Wpe/Y	07S019	AC03534-2R/Y		Yellow	Colorado	Texas
122	COTX10138-15Wpe/Y	AC99329-7PW/Y	AC03534-2R/Y		Purple	Colorado	Texas
123	COTX10138s-7Wpe/Y	AC99329-7PW/Y	AC03534-2R/Y		Yellow	Colorado	Texas
124	COTX10226-1Wpe/Y	CO04117-5PW/Y	AC03534-2R/Y		Red	Colorado	Texas
125	COTX13215-2Ru	A02507-2LB	CO05110-6Ru		Russet	Colorado	Texas
126	COTX87601-2Ru	CO8011-5	CO8195-4		Russet	Colorado	Texas
127	COTX89044-1Ru	AC83172	MN10874		Russet	Colorado	Texas
128	COTX90046-1W	AC83064-6	NDO1496-1		Chipping	Colorado	Texas
129	COTX90046-5W	AC83064-6	NDO1496-1		Chipping	Colorado	Texas
130	COTX94216-1R	Purple Peruvian	Chipeta		Red	Colorado	Texas
131	COTX94218-1R	Red Ruby	Red Gold		Red	Colorado	Texas
132	JTTX75/2003EH-1Yre/Y	Superior	2263		Yellow	Wisconsin	Texas
133	Krantz	MN366.65-3	C6743-5	MNTX5-8-1Ru and MN9648	Russet	Minnesota	Texas	1985		Lauer et al., 1988
134	MWTX2609-2Ru	Russet Burbank	1025		Russet	Wisconsin	Texas
135	MWTX2609-4Ru	Russet Burbank	1025		Russet	Wisconsin	Texas
136	MWTX548-2Ru	W1005	ID#527983		Russet	Wisconsin	Texas
137	NDTX050169-1R	ND 8555-8R	R 89063-83		Red	NorthDakota	Texas
138	NDTX050184s-1R/Y	ND 028577-6RY	ND 8555-8R		Red	NorthDakota	Texas
139	NDTX059759-3R/Y Pinto	ATND 99331-2 Pinto	ND 7834-2P		Red	NorthDakota	Texas
140	NDTX059761-1R/R	ATND 99331-2 Pinto	ND 8524B-1R		Red	NorthDakota	Texas
141	NDTX059775-1W	R 89063-84	Bison		Yellow	NorthDakota	Texas
142	NDTX059828-2W	ND 4659-5R	ND 8524B-1R		Chipping	NorthDakota	Texas
143	NDTX059886S-1Y/Y	NDA5507-3	TXA1655-1DY		Yellow	NorthDakota	Texas
144	NDTX060700C-1W	ND 7560C-4	ND 7192-1		Chipping	NorthDakota	Texas
145	NDTX071109C-1W	ND 7226C-17	ND 860-2		Chipping	NorthDakota	Texas
146	NDTX071217CB-1W/Y	ND 028801CB-1	ND 039004B-2Y		Yellow	NorthDakota	Texas
147	NDTX071258B-1R	ND 039035B-9R	ND 4659-5R		Red	NorthDakota	Texas
148	NDTX081451CBs-1Y/Y	Dakota Diamond	Gala		Yellow	NorthDakota	Texas
149	NDTX081618-1P/P	ND 7834-2P	ND 5858		Purple	NorthDakota	Texas
150	NDTX081644-CAB-2W	ND 8331Cb-3	ND 028804CAb-5		Chipping	NorthDakota	Texas
151	NDTX081648CB-13W	ND 8456-1	ND7377CB-1		Chipping	NorthDakota	Texas
152	NDTX081648CB-1W	ND 8456-1	ND7377CB-1		Chipping	NorthDakota	Texas
153	NDTX081648CB-4W	ND 8456-1	ND7377CB-1		Chipping	NorthDakota	Texas
154	NDTX091886-3P/P	COND 04082-8RR X ND 7519-1			Purple	NorthDakota	Texas
155	NDTX091908AB-2W	Ebt 6-21-5	ND 7519-1		Chipping	NorthDakota	Texas
156	NDTX092237C-2P/W	ND 049326C-2P	ND 7834-2P		Purple	NorthDakota	Texas
157	NDTX092238Cs-1P/W	ND 049326C-2P	ND 8555-8R		Purple	NorthDakota	Texas
158	NDTX4271-5R	NDTX1068-11R	ND2050-1R		Red	NorthDakota	Texas
159	NDTX4756-1R/Y	3451-14R X 1618-13R			Red	NorthDakota	Texas
160	NDTX4784-7R	ND3574-5R	ND2050-1R		Red	NorthDakota	Texas
161	NDTX4828-2R	Red Ruby	Red Gold		Red	NorthDakota	Texas
162	NDTX4930-5W	ND860-2	Western Russet		Chipping	NorthDakota	Texas
163	NDTX5003-2R	ND3504-3R	ND2050-1R		Red	NorthDakota	Texas
164	NDTX5067-2R	ND3983-3Russ	Russet Norkotah		Red	NorthDakota	Texas
165	NDTX5438-11R	ND4339-10R	ND4269-9R		Red	NorthDakota	Texas
166	NDTX6773-1W	ND5175-4	S440		Chipping	NorthDakota	Texas
167	NDTX731-1R	ND169-10R	ND9476-5		Red	NorthDakota	Texas
168	NDTX7590-3R	ND5151-5R	ND5002-3R		Red	NorthDakota	Texas
169	NDTX8773-4Ru				Russet	NorthDakota	Texas
170	NDTX91068-11R	ND9516-4R	ND293-7R		Red	NorthDakota	Texas
171	PORTX03PG25-2R/R	PA97B35-1	PA99P7-2		Purple	Prosser, Washington	Texas
172	PTTX05PG07-1W	POR01PG22-1	OR00067-7		Purple	Prosser, Washington	Texas
173	Rio Rojo	ND1562-4R	NDTX 1068-11R	NDTX4304-1R	Red	NorthDakota	Texas	2006	200600098
174	Russet Burbank				Russet	NA
175	Russet Norkotah 102	ND9526-4Ru	ND9687-5Ru		Norkotah	NorthDakota	Texas
176	Russet Norkotah 112	ND9526-4Ru	ND9687-5Ru		Norkotah	NorthDakota	Texas	1999	9900141	Miller et al., 1999
177	Russet Norkotah 223	ND9526-4Ru	ND9687-5Ru		Norkotah	NorthDakota	Texas	1999	9900140	Miller et al., 1999
178	Russet Norkotah 278	ND9526-4Ru	ND9687-5Ru		Norkotah	NorthDakota	Texas	1999	9900139	Miller et al., 1999
179	Russet Norkotah 296	ND9526-4Ru	ND9687-5Ru		Norkotah	NorthDakota	Texas	2004	200300288	Miller et al., 1999
180	Russet Norkotah	ND9526-4Ru	ND9687-5Ru	ND534-4Russ	Norkotah	NorthDakota	NorthDakota
181	Stampede Russet	Lemhi Russet	BR7091-1	TXAV657-27	Russet	Texas	Aberdeen, Idaho	2005	200500177	Lynch et al., 2000
182	Tacna	Serrana	XY.4		Yellow	NA
183	Tokio				Yellow	NA
184	TX03196-1W	NDTX4784-7R	Adora		Chipping	Texas	Texas
185	TX05249-10W	Gem Russet	A91790-13		Chipping	Texas	Texas
186	TX05249-11W	Gem Russet	A91790-13		Chipping	Texas	Texas
187	TX05249-3W	Gem Russet	A91790-13		Chipping	Texas	Texas
188	TX08350-12Ru	TXA549-1Ru	AC96052-1Ru		Russet	Texas	Texas
189	Vanguard Russet	TXA549-1Ru	AOTX98137-1Ru	TX08352-5Ru	Russet	Texas	Texas	2018	201800428
190	TX08385-2P/YP	COTX03025-1P/P	93-1285-6		Purple	Texas	Texas
191	TX09396-1W	Atlantic	NY139		Chipping	Texas	Texas
192	TX09403-21W	NY138	Ivory Crisp		Chipping	Texas	Texas
193	TX09406s-1P/P	A99331-2RY	CO00405-1R		Purple	Texas	Texas
194	TX09414-1W	ND 8456-1	ND7377CB-1		Chipping	Texas	Texas
195	TX10437-9Pyspl/Y	AOTX93483-1R	ATTX98500-3PW/Y		Yellow	Texas	Texas
196	TX11454-9Ru/Y	NDTX059632-1W	NDTX059828-2W		Russet	Texas	Texas
197	TX11461-3W	NY138	Chipeta		Chipping	Texas	Texas
198	TX12474-1P/R	CO04045-4P/P	CO03027-2R/R		Purple	Texas	Texas
199	TX12484-4W	TX08402	NDTX059828-2W		Chipping	Texas	Texas
200	TX13590-9Ru	ND9687-3Ru	ND9852-1Ru		Russet	Texas	Texas
201	TX14611-1R	BTX2332-1R	COTX04050-1P/P		Red	Texas	Texas
202	TX1475-3W	TX1229-6W	AC80545-2		Chipping	Texas	Texas
203	Sierra GoldTM	Krantz	Delta Gold	TX1523-1Ru/Y	Russet	Texas	Texas	2002	200200202	Miller et al., 2005
204	TX1617-1W/Y	Atlantic	MNTX 9-46-1Ru		Yellow	Texas	Texas
205	TX1673-1W/Y	Russet Nugget	CS 7802L-2		Yellow	Texas	Texas
206	TX6-1216-1Ru	Atlantic	ATX 9-77259B-8Ru		Russet	Texas	Texas
207	TX09403-15W	NY138	Ivory Crisp		Chipping	Texas	Texas
208	TXA549-1Ru	ND9687-3Ru	ND9852-1Ru		Russet	Texas	Aberdeen, Idaho
209	TXNS106	ND9526-4Ru	ND9687-5Ru		Norkotah	Texas	Texas
210	TXNS118	ND9526-4Ru	ND9687-5Ru		Norkotah	Texas	Texas
211	TXNS249	ND9526-4Ru	ND9687-5Ru		Norkotah	Texas	Texas
212	TXYG79	W5279-4	Norgleam		Yellow	Texas	Texas
213	UMTX383-3Yrdspl/Y				Yellow	Minnesota	Texas
214	White LaSoda	Red LaSoda strain			Yellow	Louisiana	Texas
