# Supplementary material for: Genetic diversity and population structure of advanced clones selected over forty years by a potato breeding program in the USA
Source: Sci Rep. 2021 Apr 16;11:8344. doi: 10.1038/s41598-021-87284-x (PMC8052460; doi:10.1038/s41598-021-87284-x)
Supplement: Supplementary file 2 — Supplementary Information 2. [file 41598_2021_87284_MOESM2_ESM.xlsx]

## Sheet: S2a. Tetraploid Format
Supplementary Table S2a.Two hundred fourteen potato clones genotyped with 10K SNPs (after filtering) in tetraploid input format
Clone Name	Pop	Ploidy	Format	D_locus_(DFR)_C_LG02	D_locus_(DFR)_D_LG02	D_locus_(DFR)_G_LG02	D_locus_(DFR)_H_LG02	D_locus_(DFR)_I_LG02	Plocus_F35H_a1_LG11	Plocus_F35H_a2_LG11	Plocus_F35H_b1_LG11	Plocus_F35H_b2_LG11	PotVar0000025	PotVar0000040	PotVar0000042	PotVar0000060	PotVar0000061	PotVar0000062	PotVar0000066	PotVar0000446	PotVar0000459	PotVar0000460	PotVar0000474	PotVar0000481	PotVar0000484	PotVar0000495	PotVar0000512	PotVar0000514	PotVar0000542	PotVar0000568	PotVar0000579	PotVar0000583	PotVar0000586	PotVar0000619	PotVar0000716	PotVar0000759	PotVar0000760	PotVar0000767	PotVar0000774	PotVar0000800	PotVar0000805	PotVar0000812	PotVar0000886	PotVar0000996	PotVar0001003	PotVar0001004	PotVar0001006	PotVar0001067	PotVar0001216
AOR07781-2	Tetraploid	4	BiA	AAAB	AAAB	ABBB	ABBB	ABBB	ABBB	ABBB	BBBB	BBBB	AAAB	AAAB	AAAA	AABB	AAAA	AAAB	BBBB	BBBB	BBBB	ABBB	AABB	AAAA	BBBB	ABBB	BBBB	AAAA	AABB	BBBB	BBBB	BBBB	AABB	AAAA	ABBB	AAAA	AAAA	BBBB	AAAA	AAAA	AABB	BBBB	BBBB	AAAA	AAAB	AABB	AABB	AAAA	BBBB
AORTX09037-1W/Y	Tetraploid	4	BiA	AAAB	AAAB	ABBB	ABBB	ABBB	ABBB	ABBB	BBBB	BBBB	AAAB	ABBB	AABB	ABBB	AAAA	ABBB	ABBB	BBBB	BBBB	ABBB	-9	AAAA	ABBB	ABBB	ABBB	AAAB	AABB	BBBB	BBBB	BBBB	AAAA	AABB	BBBB	AAAB	AAAA	BBBB	AAAB	AAAB	BBBB	AAAB	ABBB	AAAB	AAAB	AAAA	BBBB	AABB	BBBB
AOTX02136-1Ru	Tetraploid	4	BiA	AAAA	AAAA	BBBB	BBBB	BBBB	AAAB	AAAB	ABBB	ABBB	AABB	ABBB	AAAB	ABBB	AAAA	ABBB	ABBB	ABBB	BBBB	BBBB	AABB	AAAA	AABB	BBBB	BBBB	AAAB	BBBB	BBBB	BBBB	AABB	AAAB	AAAB	AABB	AAAA	AAAA	BBBB	AAAA	AAAA	ABBB	ABBB	BBBB	AAAA	AAAA	AABB	AABB	AAAB	BBBB
AOTX03187-1Ru	Tetraploid	4	BiA	AAAB	AAAB	ABBB	ABBB	ABBB	AABB	AABB	ABBB	ABBB	ABBB	BBBB	AAAB	BBBB	AAAA	BBBB	AABB	BBBB	BBBB	ABBB	BBBB	AAAA	AABB	ABBB	AABB	AAAA	AAAB	BBBB	BBBB	ABBB	AAAA	AAAA	ABBB	AAAB	AAAA	BBBB	AAAB	AAAB	BBBB	AABB	BBBB	AAAA	AAAA	AAAA	ABBB	-9	BBBB
AOTX05043-1Ru	Tetraploid	4	BiA	AABB	AABB	AABB	AABB	AABB	ABBB	ABBB	ABBB	ABBB	AAAB	AAAB	AAAA	AAAB	AAAA	-9	BBBB	BBBB	BBBB	BBBB	-9	AAAA	BBBB	ABBB	ABBB	AAAB	ABBB	BBBB	BBBB	ABBB	AAAB	AAAB	ABBB	AAAA	AAAA	BBBB	AAAA	AAAA	ABBB	AABB	BBBB	AAAA	AAAB	AAAB	ABBB	AAAA	ABBB
AOTX91861-4R	Tetraploid	4	BiA	BBBB	BBBB	AAAA	AAAA	AAAA	ABBB	ABBB	ABBB	-9	AAAB	BBBB	ABBB	BBBB	AAAA	BBBB	ABBB	ABBB	BBBB	ABBB	-9	AAAA	BBBB	-9	BBBB	AAAB	ABBB	BBBB	BBBB	BBBB	AABB	-9	BBBB	AAAA	AAAA	BBBB	AAAA	AAAB	AABB	AABB	BBBB	AAAA	AAAA	AAAA	BBBB	-9	BBBB
AOTX93483-1R	Tetraploid	4	BiA	BBBB	BBBB	AAAA	AAAA	AAAA	ABBB	ABBB	BBBB	BBBB	AAAB	-9	AABB	ABBB	AAAA	ABBB	ABBB	BBBB	BBBB	BBBB	AAAB	AAAA	ABBB	BBBB	ABBB	AAAB	ABBB	BBBB	BBBB	BBBB	AABB	AAAB	BBBB	AAAB	AAAA	BBBB	AAAB	AAAA	-9	ABBB	BBBB	AAAA	-9	AAAA	BBBB	AAAB	BBBB
AOTX95265-2Ru	Tetraploid	4	BiA	AAAB	AAAB	ABBB	ABBB	ABBB	AABB	AABB	BBBB	BBBB	AAAB	AABB	AAAB	AABB	AAAA	AABB	ABBB	BBBB	BBBB	BBBB	ABBB	AAAA	AABB	BBBB	BBBB	AAAA	BBBB	BBBB	BBBB	AABB	AABB	AAAA	AABB	AAAA	AAAA	BBBB	AAAA	AAAA	AABB	BBBB	BBBB	AAAA	-9	AAAB	ABBB	AAAB	BBBB
AOTX95295-3Ru	Tetraploid	4	BiA	AAAB	AAAB	ABBB	ABBB	ABBB	AABB	AABB	BBBB	BBBB	AAAB	AABB	AAAB	AABB	AAAA	AABB	ABBB	BBBB	BBBB	BBBB	AABB	AAAA	AABB	BBBB	BBBB	AAAA	BBBB	BBBB	BBBB	AABB	AABB	AAAA	AABB	AAAA	AAAA	BBBB	AAAA	AAAA	AABB	BBBB	BBBB	AAAA	AABB	AAAB	ABBB	AAAB	BBBB
AOTX95309-1W	Tetraploid	4	BiA	AABB	AABB	AABB	AABB	AABB	BBBB	BBBB	BBBB	BBBB	AAAA	ABBB	ABBB	ABBB	AAAA	BBBB	BBBB	ABBB	BBBB	ABBB	ABBB	AAAA	ABBB	AABB	BBBB	AAAB	ABBB	BBBB	BBBB	AABB	AAAA	AAAB	AABB	AAAA	AAAA	BBBB	AAAA	AAAB	BBBB	AABB	ABBB	AAAB	AAAA	AAAA	ABBB	AAAB	ABBB
AOTX95309-2W	Tetraploid	4	BiA	AABB	AABB	AABB	AABB	AABB	BBBB	BBBB	BBBB	BBBB	AAAA	ABBB	ABBB	AABB	AAAB	ABBB	BBBB	ABBB	ABBB	BBBB	AAAB	AAAA	BBBB	BBBB	ABBB	AAAB	AABB	ABBB	BBBB	BBBB	AAAB	AAAB	BBBB	AAAA	AAAA	BBBB	AAAA	AAAA	ABBB	AAAB	BBBB	AAAA	AABB	AAAA	ABBB	AAAA	BBBB
AOTX96075-1Ru	Tetraploid	4	BiA	AAAB	AAAB	ABBB	ABBB	ABBB	AABB	AABB	BBBB	BBBB	AAAB	AABB	AAAB	AABB	AAAA	AABB	ABBB	BBBB	BBBB	BBBB	AABB	AAAA	AABB	BBBB	BBBB	AAAA	BBBB	BBBB	BBBB	AABB	AABB	AAAA	AABB	AAAA	AAAA	BBBB	AAAA	AAAA	AABB	BBBB	BBBB	AAAA	AABB	AAAB	ABBB	AAAB	BBBB
AOTX96084-1Ru	Tetraploid	4	BiA	AAAB	AAAB	ABBB	ABBB	ABBB	AABB	AABB	BBBB	BBBB	AAAB	-9	AAAB	AABB	AAAA	AABB	ABBB	BBBB	BBBB	BBBB	ABBB	AAAA	AABB	BBBB	BBBB	AAAA	BBBB	BBBB	BBBB	AABB	AABB	AAAA	AABB	AAAA	AAAA	BBBB	AAAA	AAAA	AABB	BBBB	BBBB	AAAA	-9	AAAB	ABBB	-9	BBBB
AOTX96208-1Ru	Tetraploid	4	BiA	AAAB	AAAB	ABBB	ABBB	ABBB	AABB	AABB	BBBB	BBBB	AAAB	AABB	AAAB	AABB	AAAA	AABB	ABBB	BBBB	BBBB	BBBB	-9	AAAA	AABB	BBBB	BBBB	AAAA	BBBB	BBBB	BBBB	AABB	AABB	AAAA	AABB	AAAA	AAAA	BBBB	AAAA	AAAA	AABB	BBBB	BBBB	AAAA	AABB	AAAB	ABBB	-9	BBBB
AOTX96216-1Ru	Tetraploid	4	BiA	-9	AABB	AABB	AABB	AABB	ABBB	ABBB	ABBB	ABBB	AAAB	ABBB	AABB	ABBB	AAAA	ABBB	ABBB	ABBB	BBBB	ABBB	-9	AAAA	BBBB	ABBB	BBBB	AAAB	ABBB	ABBB	BBBB	BBBB	AAAB	AABB	BBBB	AAAA	AAAA	BBBB	AAAA	AAAB	ABBB	AAAB	-9	AAAB	AAAA	AAAA	ABBB	-9	ABBB
AOTX96216-2Ru	Tetraploid	4	BiA	AABB	AABB	AABB	-9	AABB	ABBB	ABBB	-9	ABBB	AAAB	ABBB	AABB	ABBB	AAAA	ABBB	ABBB	-9	BBBB	ABBB	-9	AAAA	BBBB	ABBB	BBBB	AAAB	ABBB	ABBB	BBBB	BBBB	AAAB	-9	BBBB	AAAA	AAAA	BBBB	AAAA	-9	ABBB	AAAB	ABBB	AAAB	AAAA	AAAA	ABBB	-9	ABBB
AOTX97213-1Ru	Tetraploid	4	BiA	AAAB	AAAB	ABBB	ABBB	ABBB	AABB	AABB	AABB	AABB	AABB	-9	AAAA	ABBB	AAAA	ABBB	-9	ABBB	BBBB	BBBB	ABBB	AAAA	AABB	BBBB	ABBB	AAAB	ABBB	BBBB	BBBB	AABB	AAAA	AAAB	AABB	AAAA	AAAA	BBBB	AAAA	AAAA	BBBB	AABB	BBBB	AAAA	AAAA	AAAB	AABB	AAAA	BBBB
AOTX98096-1Ru*	Tetraploid	4	BiA	AAAB	AAAB	ABBB	ABBB	ABBB	AABB	AABB	BBBB	BBBB	AAAB	AABB	AAAB	AABB	AAAA	AABB	ABBB	BBBB	BBBB	BBBB	AABB	AAAA	AABB	BBBB	BBBB	AAAA	BBBB	BBBB	BBBB	AABB	AABB	AAAA	AABB	AAAA	AAAA	BBBB	AAAA	AAAA	AABB	BBBB	BBBB	AAAA	AABB	AAAB	ABBB	AAAB	BBBB
AOTX98137-1Ru	Tetraploid	4	BiA	AAAB	AAAB	ABBB	ABBB	ABBB	AABB	AABB	BBBB	BBBB	AAAB	AABB	AAAB	AABB	AAAA	AABB	ABBB	BBBB	BBBB	BBBB	AABB	AAAA	AABB	BBBB	BBBB	AAAA	BBBB	BBBB	BBBB	AABB	AABB	AAAA	AABB	AAAA	AAAA	BBBB	AAAA	AAAA	AABB	BBBB	BBBB	AAAA	AABB	AAAB	ABBB	AAAB	BBBB
AOTX98152-3Ru	Tetraploid	4	BiA	AAAB	AAAB	ABBB	ABBB	ABBB	AABB	AABB	AABB	AABB	AABB	ABBB	AAAB	ABBB	AAAA	ABBB	ABBB	BBBB	BBBB	AABB	ABBB	AAAA	BBBB	AABB	ABBB	AAAA	AAAB	BBBB	BBBB	BBBB	AAAB	AAAA	BBBB	AAAA	AAAA	BBBB	AAAA	AABB	ABBB	AAAB	BBBB	AAAA	AAAA	AAAB	AABB	AAAB	BBBB
AOTX98202-1Ru	Tetraploid	4	BiA	AABB	AABB	AABB	AABB	AABB	ABBB	ABBB	BBBB	BBBB	AAAB	AABB	AAAB	AABB	AAAA	-9	BBBB	BBBB	BBBB	BBBB	AABB	AAAA	ABBB	BBBB	AABB	AAAA	AABB	BBBB	BBBB	BBBB	AABB	AAAA	BBBB	AAAB	AAAA	BBBB	AAAB	AAAA	-9	ABBB	BBBB	AAAA	AABB	AAAB	ABBB	AAAB	BBBB
Atlantic_MSU	Tetraploid	4	BiA	AAAB	AAAB	ABBB	ABBB	ABBB	AAAB	AAAB	AABB	AABB	AAAB	ABBB	AABB	ABBB	AAAA	BBBB	ABBB	ABBB	BBBB	BBBB	ABBB	AAAA	ABBB	BBBB	ABBB	AAAA	AAAB	ABBB	BBBB	ABBB	AAAA	AAAA	ABBB	AAAA	AAAA	BBBB	AAAA	AAAA	BBBB	AABB	BBBB	AAAA	AAAA	AAAB	AABB	AAAB	BBBB
Atlantic_TAMU	Tetraploid	4	BiA	AAAB	AAAB	ABBB	ABBB	ABBB	AAAB	AAAB	AABB	AABB	AAAB	ABBB	AABB	ABBB	AAAA	BBBB	ABBB	ABBB	BBBB	BBBB	ABBB	AAAA	ABBB	BBBB	ABBB	AAAA	AAAB	ABBB	BBBB	ABBB	AAAA	AAAA	ABBB	AAAA	AAAA	BBBB	AAAA	AAAA	BBBB	AABB	BBBB	AAAA	AAAA	AAAB	AABB	AAAB	BBBB
ATTX00289-4W	Tetraploid	4	BiA	AABB	AABB	AABB	AABB	AABB	BBBB	BBBB	BBBB	BBBB	-9	ABBB	AAAA	ABBB	AAAA	ABBB	AABB	BBBB	BBBB	BBBB	AAAA	AAAA	BBBB	BBBB	BBBB	-9	BBBB	BBBB	BBBB	BBBB	AABB	AABB	BBBB	AAAA	AAAA	BBBB	AAAA	AAAB	ABBB	AAAB	ABBB	AAAB	AAAA	AAAA	BBBB	AABB	BBBB
ATTX00289-5R/Y	Tetraploid	4	BiA	AABB	AABB	AABB	AABB	AABB	AABB	AABB	ABBB	ABBB	AAAA	AABB	AABB	AABB	AAAA	ABBB	BBBB	ABBB	BBBB	BBBB	AABB	AAAA	ABBB	BBBB	ABBB	AAAB	ABBB	BBBB	BBBB	ABBB	AAAB	AAAB	ABBB	AAAB	AAAA	BBBB	AAAB	AAAA	ABBB	ABBB	BBBB	AAAA	AAAB	AAAA	BBBB	ABBB	ABBB
ATTX00289-6Y/Y	Tetraploid	4	BiA	AAAB	AAAB	ABBB	ABBB	ABBB	ABBB	ABBB	ABBB	ABBB	AABB	BBBB	AABB	AABB	AABB	BBBB	AABB	BBBB	BBBB	ABBB	ABBB	AAAA	BBBB	AABB	ABBB	AAAA	AABB	BBBB	BBBB	ABBB	AAAA	AAAA	AABB	AAAA	AAAA	BBBB	AAAA	AAAA	BBBB	AABB	BBBB	AAAA	AAAA	AAAB	ABBB	ABBB	ABBB
ATTX01178-1R	Tetraploid	4	BiA	BBBB	BBBB	AAAA	AAAA	AAAA	ABBB	ABBB	ABBB	ABBB	AAAB	BBBB	ABBB	BBBB	AAAA	BBBB	BBBB	BBBB	AABB	BBBB	AABB	AABB	BBBB	BBBB	BBBB	AAAB	BBBB	BBBB	AABB	BBBB	AAAB	AAAB	BBBB	AAAA	AABB	AABB	AAAA	AAAA	ABBB	AAAB	BBBB	AAAA	AAAB	AAAB	ABBB	AAAB	BBBB
ATTX01180-1R/Y	Tetraploid	4	BiA	BBBB	BBBB	AAAA	AAAA	AAAA	ABBB	ABBB	BBBB	BBBB	AAAB	BBBB	ABBB	BBBB	AAAA	BBBB	ABBB	BBBB	ABBB	BBBB	AABB	AAAB	ABBB	BBBB	ABBB	AAAB	ABBB	BBBB	ABBB	BBBB	AAAB	AAAB	BBBB	AAAB	AAAB	ABBB	AAAB	AAAB	BBBB	AAAB	BBBB	AAAA	AAAB	AAAA	BBBB	ABBB	BBBB
ATTX03516-2R	Tetraploid	4	BiA	-9	ABBB	AAAB	AAAB	AAAB	BBBB	BBBB	BBBB	BBBB	AAAA	ABBB	ABBB	ABBB	AAAA	ABBB	BBBB	ABBB	BBBB	BBBB	AAAB	AAAA	ABBB	BBBB	ABBB	AABB	ABBB	BBBB	BBBB	BBBB	AAAB	AABB	BBBB	AAAB	AAAA	BBBB	AAAB	AAAB	BBBB	AAAB	BBBB	AAAA	AAAB	AAAB	AAAB	AAAA	BBBB
ATTX05175s-1R/Y	Tetraploid	4	BiA	-9	AABB	AABB	AABB	AAAB	ABBB	ABBB	ABBB	-9	AAAA	-9	ABBB	ABBB	AAAA	ABBB	BBBB	ABBB	BBBB	BBBB	AABB	AAAA	ABBB	BBBB	BBBB	-9	BBBB	BBBB	BBBB	ABBB	AAAB	AAAB	ABBB	AAAA	AAAB	ABBB	AAAA	AAAB	BBBB	AAAB	BBBB	AAAA	AAAA	AAAA	BBBB	AABB	BBBB
ATTX05186-2R	Tetraploid	4	BiA	ABBB	ABBB	AAAB	AAAB	AAAB	AAAB	AAAB	ABBB	ABBB	AAAB	-9	AABB	ABBB	AAAA	ABBB	ABBB	ABBB	BBBB	BBBB	AAAB	AAAA	BBBB	BBBB	BBBB	AAAB	ABBB	BBBB	BBBB	BBBB	AABB	AAAB	BBBB	AAAA	AAAA	BBBB	AAAA	AAAA	AABB	ABBB	BBBB	AAAA	AAAB	AAAA	BBBB	-9	BBBB
ATTX06246-1R	Tetraploid	4	BiA	AABB	AABB	AABB	AABB	AABB	ABBB	ABBB	BBBB	BBBB	AABB	BBBB	AABB	BBBB	AAAA	BBBB	AABB	BBBB	BBBB	ABBB	BBBB	AAAA	AABB	AABB	BBBB	AAAB	ABBB	BBBB	BBBB	AABB	AAAA	AAAB	AABB	AAAA	AAAA	BBBB	AAAA	AAAB	BBBB	AABB	BBBB	AAAA	AAAB	AAAA	BBBB	ABBB	BBBB
ATTX07042-3W	Tetraploid	4	BiA	AAAA	AAAA	BBBB	BBBB	BBBB	AABB	AABB	ABBB	ABBB	AABB	-9	AAAA	AABB	AAAA	AABB	AABB	ABBB	BBBB	BBBB	ABBB	AAAA	ABBB	ABBB	AABB	AAAA	AAAB	BBBB	BBBB	ABBB	AAAA	AAAA	-9	AAAB	AAAA	BBBB	AAAB	AAAA	BBBB	ABBB	BBBB	AAAA	AAAB	AAAA	BBBB	AABB	BBBB
ATTX10265-4R/Y	Tetraploid	4	BiA	AAAB	AAAB	ABBB	ABBB	ABBB	ABBB	ABBB	ABBB	ABBB	AAAB	-9	AABB	ABBB	AAAA	ABBB	ABBB	ABBB	ABBB	BBBB	AABB	AAAB	BBBB	BBBB	BBBB	AABB	BBBB	BBBB	BBBB	ABBB	AAAB	AAAB	ABBB	AAAA	AAAA	BBBB	AAAA	AAAB	ABBB	AABB	BBBB	AAAA	AAAA	AABB	AAAB	AAAA	BBBB
ATTX88481-1P/W	Tetraploid	4	BiA	AABB	AABB	AABB	AABB	AABB	BBBB	BBBB	BBBB	BBBB	AAAB	BBBB	ABBB	BBBB	AAAA	BBBB	ABBB	AABB	BBBB	BBBB	AAAA	AAAA	BBBB	BBBB	BBBB	AABB	BBBB	BBBB	BBBB	BBBB	AABB	AABB	BBBB	AAAA	AAAA	BBBB	AAAA	AAAA	AABB	AABB	ABBB	AAAB	AAAA	AAAB	ABBB	AAAB	BBBB
ATTX88654-2P/Y	Tetraploid	4	BiA	ABBB	ABBB	AAAB	AAAB	AAAA	AABB	ABBB	ABBB	ABBB	AAAB	ABBB	AABB	ABBB	AAAA	ABBB	BBBB	AAAB	BBBB	BBBB	AAAA	AAAA	BBBB	BBBB	BBBB	ABBB	BBBB	BBBB	BBBB	BBBB	AAAB	ABBB	BBBB	AAAA	AAAA	BBBB	AAAA	AAAA	ABBB	AAAB	ABBB	AAAB	AAAA	AAAA	ABBB	AAAB	BBBB
ATTX95490-2W	Tetraploid	4	BiA	AAAB	AAAB	ABBB	ABBB	ABBB	ABBB	ABBB	ABBB	ABBB	AAAB	ABBB	AABB	ABBB	AAAA	ABBB	BBBB	AABB	BBBB	ABBB	AABB	AAAA	BBBB	ABBB	ABBB	AABB	ABBB	BBBB	BBBB	ABBB	AAAA	AABB	ABBB	AAAB	AAAA	BBBB	AAAB	AAAA	BBBB	AABB	BBBB	AAAA	AAAA	AAAA	BBBB	ABBB	ABBB
ATTX961014-1AR/Y	Tetraploid	4	BiA	AABB	AABB	AABB	AABB	AABB	BBBB	BBBB	BBBB	BBBB	AAAA	ABBB	ABBB	AABB	AAAB	ABBB	BBBB	ABBB	ABBB	BBBB	AAAB	AAAA	BBBB	BBBB	ABBB	AAAB	AABB	ABBB	BBBB	BBBB	AAAB	AAAB	BBBB	AAAA	AAAA	BBBB	AAAA	AAAA	ABBB	AAAB	BBBB	AAAA	AABB	AAAA	ABBB	AAAA	BBBB
ATTX961014-1Br/Y	Tetraploid	4	BiA	AABB	AABB	AABB	AABB	AABB	BBBB	BBBB	BBBB	BBBB	AAAA	ABBB	ABBB	AABB	AAAB	ABBB	BBBB	ABBB	ABBB	BBBB	AAAB	AAAA	BBBB	BBBB	ABBB	AAAB	AABB	ABBB	BBBB	BBBB	AAAB	AAAB	BBBB	AAAA	AAAA	BBBB	AAAA	AAAA	ABBB	AAAB	BBBB	AAAA	AABB	AAAA	ABBB	AAAA	BBBB
Sierra RoseTM	Tetraploid	4	BiA	AABB	AABB	AABB	AABB	AABB	BBBB	BBBB	BBBB	BBBB	AAAA	ABBB	ABBB	AABB	AAAB	ABBB	BBBB	ABBB	ABBB	BBBB	AAAB	AAAA	BBBB	BBBB	ABBB	AAAB	AABB	ABBB	BBBB	BBBB	AAAB	AAAB	BBBB	AAAA	AAAA	BBBB	AAAA	AAAA	ABBB	AAAB	BBBB	AAAA	AABB	AAAA	ABBB	AAAA	BBBB
ATTX961014-1R/Y Chimera	Tetraploid	4	BiA	ABBB	ABBB	AAAB	AAAB	AAAB	AABB	AABB	ABBB	ABBB	AAAB	ABBB	AABB	ABBB	AAAA	ABBB	ABBB	BBBB	BBBB	BBBB	AAAB	AAAA	ABBB	BBBB	ABBB	AAAA	ABBB	BBBB	BBBB	BBBB	ABBB	AAAA	BBBB	AAAB	AAAA	BBBB	AAAB	AAAA	-9	BBBB	ABBB	-9	AAAB	AAAA	BBBB	AAAA	ABBB
ATTX98444s-16R/Y	Tetraploid	4	BiA	AABB	AABB	AABB	AABB	AABB	BBBB	BBBB	BBBB	BBBB	AAAB	ABBB	AABB	ABBB	AAAA	ABBB	ABBB	BBBB	ABBB	AABB	ABBB	AAAB	BBBB	AABB	BBBB	AAAA	AABB	BBBB	ABBB	BBBB	AAAB	AAAA	BBBB	AAAA	AAAB	ABBB	AAAA	AABB	ABBB	AAAB	BBBB	AAAA	AAAA	AAAA	ABBB	AABB	BBBB
ATTX98448-6R/Y	Tetraploid	4	BiA	AABB	AABB	AABB	AABB	AABB	AABB	AABB	ABBB	ABBB	AAAA	AABB	AABB	AABB	AAAA	ABBB	BBBB	ABBB	BBBB	BBBB	AABB	AAAA	ABBB	BBBB	ABBB	AAAB	ABBB	BBBB	BBBB	ABBB	AAAB	AAAB	-9	AAAB	AAAA	BBBB	AAAB	AAAA	ABBB	ABBB	BBBB	AAAA	AAAB	AAAA	BBBB	ABBB	ABBB
ATTX98453-11Br	Tetraploid	4	BiA	BBBB	BBBB	AAAA	AAAA	AAAA	ABBB	ABBB	BBBB	BBBB	AAAB	AABB	AAAB	AABB	AAAA	-9	ABBB	AABB	ABBB	BBBB	AAAB	AAAB	BBBB	BBBB	BBBB	AABB	BBBB	BBBB	ABBB	BBBB	AAAB	AABB	BBBB	AAAA	AAAB	ABBB	AAAA	AAAA	ABBB	AAAB	ABBB	AAAB	AAAA	AAAA	BBBB	AAAB	BBBB
ATTX98453-3R	Tetraploid	4	BiA	AAAB	AAAB	ABBB	ABBB	ABBB	AAAB	AAAB	BBBB	BBBB	AAAB	BBBB	ABBB	BBBB	AAAA	BBBB	ABBB	BBBB	BBBB	ABBB	AAAB	AAAA	BBBB	ABBB	BBBB	AAAA	ABBB	BBBB	BBBB	BBBB	ABBB	AAAA	BBBB	AAAA	AAAA	BBBB	AAAA	AAAB	AAAB	ABBB	BBBB	AAAA	AAAB	AAAB	ABBB	AAAB	BBBB
ATTX98453-6R	Tetraploid	4	BiA	AABB	AABB	AABB	AABB	AABB	ABBB	ABBB	BBBB	BBBB	AAAA	ABBB	ABBB	ABBB	AAAA	ABBB	BBBB	ABBB	ABBB	BBBB	AABB	AAAB	ABBB	BBBB	ABBB	AAAB	ABBB	BBBB	ABBB	BBBB	AAAB	AAAB	BBBB	AAAB	AAAB	-9	AAAB	AAAA	ABBB	AABB	BBBB	AAAA	AAAB	AAAB	ABBB	AAAB	BBBB
ATTX98462s-3R/Y	Tetraploid	4	BiA	AABB	AABB	AABB	AABB	AABB	BBBB	BBBB	BBBB	BBBB	AAAA	ABBB	ABBB	AABB	AAAB	ABBB	BBBB	ABBB	ABBB	BBBB	AAAB	AAAA	BBBB	BBBB	ABBB	AAAB	AABB	ABBB	BBBB	BBBB	AAAB	AAAB	BBBB	AAAA	AAAA	BBBB	AAAA	AAAA	ABBB	AAAB	BBBB	AAAA	AABB	AAAA	ABBB	AAAA	BBBB
ATTX98465-1R/Y	Tetraploid	4	BiA	BBBB	BBBB	AAAA	AAAA	AAAA	ABBB	ABBB	BBBB	BBBB	AABB	AABB	AAAA	AABB	AAAA	AABB	BBBB	AAAB	BBBB	BBBB	AAAA	AAAA	BBBB	BBBB	BBBB	AABB	AABB	AABB	BBBB	BBBB	AAAA	AABB	BBBB	AAAA	AAAA	BBBB	AAAA	AAAA	BBBB	AAAA	BBBB	AAAA	AAAA	AAAA	AABB	AABB	BBBB
ATTX98466-5R/WR	Tetraploid	4	BiA	ABBB	ABBB	AAAB	AAAB	AAAB	AABB	AABB	ABBB	ABBB	AAAB	ABBB	AABB	ABBB	AAAA	ABBB	ABBB	BBBB	BBBB	BBBB	AAAB	AAAA	ABBB	BBBB	ABBB	AAAA	ABBB	BBBB	BBBB	BBBB	ABBB	AAAA	BBBB	AAAB	AAAA	BBBB	AAAB	AAAA	AAAA	BBBB	-9	-9	AAAB	AAAA	BBBB	AAAA	ABBB
ATTX98468-5Ru/Y*	Tetraploid	4	BiA	AAAA	AAAA	BBBB	BBBB	BBBB	ABBB	ABBB	ABBB	ABBB	AAAB	AABB	AAAB	AAAB	AAAB	AABB	ABBB	BBBB	BBBB	ABBB	ABBB	AAAA	ABBB	ABBB	ABBB	AAAA	AABB	BBBB	BBBB	ABBB	AAAB	AAAA	ABBB	AAAA	AAAA	BBBB	AAAA	AAAB	ABBB	AABB	BBBB	AAAA	AAAA	AAAB	AABB	AAAA	BBBB
ATTX98491-4Yrdspl/Y	Tetraploid	4	BiA	ABBB	ABBB	AAAB	AAAB	AAAB	ABBB	ABBB	ABBB	-9	AAAB	ABBB	AABB	ABBB	AAAA	ABBB	BBBB	BBBB	BBBB	BBBB	ABBB	AAAA	AAAB	BBBB	AABB	AAAA	AABB	BBBB	BBBB	ABBB	AAAB	AAAA	AABB	AABB	AAAA	BBBB	AABB	AAAA	-9	BBBB	BBBB	AAAA	AABB	AAAA	ABBB	AAAA	BBBB
ATTX98493-1AR	Tetraploid	4	BiA	BBBB	BBBB	AAAA	AAAA	AAAA	BBBB	BBBB	BBBB	BBBB	AAAB	AABB	AAAB	AABB	AAAA	-9	ABBB	BBBB	BBBB	ABBB	AABB	AAAA	ABBB	ABBB	ABBB	AAAA	AABB	BBBB	BBBB	BBBB	AABB	AAAA	BBBB	AAAB	AAAA	BBBB	AAAB	AABB	ABBB	AABB	BBBB	AAAA	AAAB	AAAB	AABB	AAAA	BBBB
ATTX98493-2P/P	Tetraploid	4	BiA	AAAA	AAAA	BBBB	BBBB	BBBB	ABBB	ABBB	BBBB	BBBB	AABB	AABB	AAAA	AABB	AAAA	AABB	ABBB	ABBB	BBBB	BBBB	AAAA	AAAA	BBBB	BBBB	BBBB	ABBB	ABBB	ABBB	BBBB	BBBB	AAAA	ABBB	BBBB	AAAA	AAAA	BBBB	AAAA	AAAA	BBBB	AAAA	BBBB	AAAA	AAAA	AAAB	AABB	AABB	BBBB
ATTX98500-2P/Y	Tetraploid	4	BiA	AABB	AABB	AABB	AABB	AABB	BBBB	BBBB	BBBB	BBBB	AAAB	BBBB	ABBB	BBBB	AAAA	BBBB	BBBB	ABBB	BBBB	BBBB	AABB	AAAA	AABB	BBBB	ABBB	AAAB	AABB	ABBB	BBBB	ABBB	AAAA	AAAB	ABBB	AAAB	AAAA	BBBB	AAAB	AAAA	BBBB	AABB	ABBB	AAAB	AAAB	AAAA	ABBB	AAAB	BBBB
ATTX98500-3P/Y	Tetraploid	4	BiA	ABBB	ABBB	AAAB	AAAB	AAAB	-9	ABBB	ABBB	ABBB	AABB	ABBB	AAAB	ABBB	AAAA	ABBB	ABBB	AAAB	BBBB	BBBB	AAAB	AAAA	ABBB	BBBB	ABBB	ABBB	ABBB	BBBB	BBBB	BBBB	AAAA	ABBB	BBBB	AAAB	AAAA	BBBB	AAAB	AAAA	BBBB	AAAB	ABBB	AAAB	AAAB	AAAA	ABBB	AAAB	BBBB
ATTX98510-1R/Y	Tetraploid	4	BiA	ABBB	ABBB	AAAB	AAAB	AAAB	ABBB	ABBB	BBBB	BBBB	AABB	BBBB	AABB	BBBB	AAAA	BBBB	AABB	BBBB	ABBB	ABBB	ABBB	AAAB	ABBB	ABBB	ABBB	AAAB	AABB	BBBB	ABBB	BBBB	AAAA	AAAB	BBBB	AAAB	AAAB	ABBB	AAAB	AAAB	BBBB	AAAB	BBBB	AAAA	AAAA	AAAB	ABBB	AABB	BBBB
ATTX98514-1R/Y	Tetraploid	4	BiA	AABB	AABB	AABB	AABB	AABB	AABB	AABB	BBBB	BBBB	AABB	ABBB	AAAB	ABBB	AAAA	ABBB	ABBB	AABB	ABBB	BBBB	AABB	AAAB	ABBB	BBBB	ABBB	AABB	ABBB	BBBB	ABBB	BBBB	AAAA	AABB	BBBB	AAAB	AAAB	ABBB	AAAB	AAAA	BBBB	AAAB	BBBB	AAAA	AAAB	AAAA	AABB	AAAB	BBBB
ATTX98518-5P/Y	Tetraploid	4	BiA	AABB	AABB	AABB	AABB	AABB	BBBB	BBBB	BBBB	BBBB	AAAB	ABBB	AABB	ABBB	AAAA	ABBB	ABBB	BBBB	BBBB	BBBB	ABBB	AAAA	AABB	BBBB	AABB	AAAB	AABB	BBBB	BBBB	BBBB	AAAB	AAAA	BBBB	AABB	AAAB	AABB	AABB	AAAA	AABB	ABBB	BBBB	AAAA	AAAA	AAAA	AABB	AAAB	BBBB
ATTX99325-1P	Tetraploid	4	BiA	AABB	AABB	AABB	AABB	AABB	BBBB	BBBB	BBBB	BBBB	AAAB	BBBB	ABBB	BBBB	AAAA	BBBB	ABBB	AABB	BBBB	BBBB	AAAA	AAAA	BBBB	BBBB	BBBB	AABB	BBBB	BBBB	BBBB	BBBB	AABB	AABB	BBBB	AAAA	AAAA	BBBB	AAAA	AAAA	AABB	AABB	ABBB	AAAB	AAAA	AAAB	ABBB	AAAB	BBBB
ATX02263-1R/Y	Tetraploid	4	BiA	AABB	AABB	AABB	AABB	AABB	BBBB	BBBB	BBBB	BBBB	AAAA	ABBB	ABBB	ABBB	AAAA	ABBB	BBBB	AABB	BBBB	BBBB	AAAA	AAAA	BBBB	BBBB	BBBB	AABB	BBBB	BBBB	BBBB	BBBB	AABB	AABB	BBBB	AAAA	AAAA	BBBB	AAAA	AAAA	AABB	AABB	ABBB	AAAB	AAAA	AAAA	BBBB	ABBB	BBBB
ATX03496-3Y/Y	Tetraploid	4	BiA	AAAA	AAAA	BBBB	BBBB	BBBB	ABBB	ABBB	ABBB	ABBB	AAAB	ABBB	AABB	AABB	AAAB	ABBB	ABBB	BBBB	ABBB	BBBB	AABB	AAAA	BBBB	BBBB	ABBB	AAAB	ABBB	BBBB	BBBB	BBBB	AAAB	AAAB	BBBB	AAAA	AAAA	BBBB	AAAA	AAAA	ABBB	AAAB	BBBB	AAAA	AAAA	AAAB	AABB	AABB	BBBB
ATX03564-1Y/Y	Tetraploid	4	BiA	AAAA	AAAA	BBBB	BBBB	BBBB	ABBB	ABBB	ABBB	ABBB	AAAB	ABBB	AABB	AABB	AAAB	ABBB	ABBB	BBBB	ABBB	BBBB	AABB	AAAA	BBBB	BBBB	ABBB	AAAB	ABBB	BBBB	BBBB	BBBB	AAAB	AAAB	BBBB	AAAA	AAAA	BBBB	AAAA	AAAA	ABBB	AAAB	BBBB	AAAA	AAAA	AAAB	AABB	AABB	BBBB
ATX05186-1R	Tetraploid	4	BiA	ABBB	ABBB	AAAB	AAAB	AAAB	AAAB	AAAB	ABBB	ABBB	AAAB	ABBB	AABB	ABBB	AAAA	ABBB	ABBB	ABBB	BBBB	BBBB	AAAB	AAAA	BBBB	BBBB	BBBB	AAAB	ABBB	BBBB	BBBB	BBBB	AABB	AAAB	BBBB	AAAA	AAAA	BBBB	AAAA	AAAA	AABB	ABBB	BBBB	AAAA	AAAB	AAAA	BBBB	AABB	BBBB
ATX05202s-3W/Y	Tetraploid	4	BiA	AABB	AABB	AABB	AABB	AABB	AAAB	AAAB	ABBB	ABBB	AAAB	BBBB	ABBB	BBBB	AAAA	BBBB	ABBB	BBBB	BBBB	ABBB	ABBB	AAAA	BBBB	ABBB	AABB	AAAA	AAAB	BBBB	BBBB	BBBB	AAAB	AAAA	BBBB	AAAB	AAAA	BBBB	AAAB	AAAA	ABBB	ABBB	BBBB	AAAA	AAAA	AAAB	ABBB	AAAB	ABBB
ATX06264s-4R/Y_R1	Tetraploid	4	BiA	BBBB	BBBB	AAAA	AAAA	AAAA	ABBB	ABBB	ABBB	ABBB	AABB	ABBB	AAAA	ABBB	AAAA	ABBB	ABBB	ABBB	BBBB	ABBB	AABB	AAAA	ABBB	ABBB	BBBB	AAAB	ABBB	BBBB	BBBB	ABBB	AAAB	AAAB	ABBB	AAAA	AAAA	BBBB	AAAA	AAAB	ABBB	AABB	BBBB	AAAA	AAAB	AAAA	BBBB	AABB	BBBB
ATX06264s-4R/Y_R2	Tetraploid	4	BiA	BBBB	BBBB	AAAA	AAAA	AAAA	ABBB	ABBB	ABBB	ABBB	-9	ABBB	AAAA	ABBB	AAAA	ABBB	ABBB	ABBB	BBBB	ABBB	AABB	AAAA	ABBB	ABBB	BBBB	AAAB	ABBB	BBBB	BBBB	ABBB	AAAB	AAAB	ABBB	AAAA	AAAA	BBBB	AAAA	AAAB	ABBB	AABB	BBBB	AAAA	AAAB	AAAA	BBBB	AABB	BBBB
ATX07305S-1Y/Y	Tetraploid	4	BiA	AAAB	AAAB	ABBB	ABBB	ABBB	ABBB	ABBB	ABBB	ABBB	AABB	ABBB	AAAB	ABBB	AAAA	BBBB	AABB	BBBB	ABBB	ABBB	ABBB	AAAB	ABBB	ABBB	ABBB	AAAA	AABB	BBBB	ABBB	BBBB	AAAB	AAAA	BBBB	AAAB	AAAB	-9	AAAB	AAAB	ABBB	AABB	BBBB	AAAA	AAAA	AAAA	BBBB	ABBB	BBBB
ATX08181-5Y/Y	Tetraploid	4	BiA	AABB	AABB	AABB	AABB	AABB	BBBB	BBBB	BBBB	BBBB	AAAB	ABBB	AABB	ABBB	AAAA	ABBB	ABBB	BBBB	BBBB	ABBB	ABBB	AAAA	BBBB	AABB	BBBB	AAAA	AABB	BBBB	BBBB	ABBB	AAAB	AAAA	ABBB	AAAA	AAAA	BBBB	AAAA	AAAB	ABBB	ABBB	BBBB	AAAA	AAAA	AAAA	ABBB	AABB	BBBB
ATX84378-6Ru	Tetraploid	4	BiA	AABB	AABB	AABB	AABB	AABB	ABBB	ABBB	ABBB	ABBB	AAAB	ABBB	AABB	ABBB	AAAA	ABBB	ABBB	ABBB	BBBB	ABBB	AAAB	AAAA	BBBB	ABBB	BBBB	AAAB	AABB	ABBB	BBBB	BBBB	AAAB	AAAB	BBBB	AAAA	AAAA	BBBB	AAAA	AAAB	ABBB	AAAB	ABBB	AAAB	AAAA	AAAA	ABBB	AAAA	ABBB
ATX84706-2Ru	Tetraploid	4	BiA	AABB	AABB	AABB	AABB	AABB	AABB	AABB	AABB	AABB	AABB	ABBB	AAAB	ABBB	AAAA	ABBB	ABBB	ABBB	BBBB	BBBB	AAAB	AAAA	ABBB	BBBB	ABBB	ABBB	ABBB	BBBB	BBBB	BBBB	AAAA	ABBB	BBBB	AAAB	AAAA	BBBB	AAAB	AAAA	BBBB	AAAB	-9	AAAB	AAAA	AAAA	BBBB	AAAA	BBBB
ATX85404-8W	Tetraploid	4	BiA	AABB	AABB	AABB	AABB	AABB	BBBB	BBBB	BBBB	BBBB	AAAA	ABBB	ABBB	ABBB	AAAA	BBBB	BBBB	ABBB	BBBB	ABBB	ABBB	AAAA	ABBB	AABB	BBBB	AAAB	ABBB	BBBB	BBBB	AABB	AAAA	AAAB	AABB	AAAA	AAAA	BBBB	AAAA	AAAB	BBBB	AABB	ABBB	AAAB	AAAA	AAAA	ABBB	AAAB	ABBB
ATX87184-2Ru	Tetraploid	4	BiA	AABB	AABB	-9	AABB	AABB	BBBB	BBBB	BBBB	BBBB	AABB	AABB	AAAA	AABB	AAAA	ABBB	ABBB	BBBB	BBBB	ABBB	ABBB	AAAB	BBBB	AABB	BBBB	AAAB	ABBB	BBBB	ABBB	ABBB	AAAA	AAAB	ABBB	AAAA	AAAA	BBBB	AAAA	AABB	BBBB	AAAB	BBBB	AAAA	AAAA	AABB	AABB	AABB	BBBB
Reveille Russet	Tetraploid	4	BiA	AABB	AABB	AABB	AABB	AABB	AABB	AABB	BBBB	BBBB	AABB	ABBB	AAAB	ABBB	AAAA	BBBB	AABB	BBBB	BBBB	BBBB	AABB	AAAA	ABBB	BBBB	ABBB	AAAB	ABBB	BBBB	BBBB	ABBB	AAAB	AAAB	ABBB	AAAA	AAAA	BBBB	AAAA	AAAA	ABBB	AABB	BBBB	AAAA	AAAA	AABB	AAAB	AAAA	BBBB
ATX9117-1Ru	Tetraploid	4	BiA	AAAB	AAAB	ABBB	ABBB	ABBB	BBBB	BBBB	BBBB	BBBB	AAAB	AABB	AAAB	AABB	AAAA	ABBB	BBBB	BBBB	BBBB	BBBB	AABB	AAAB	ABBB	BBBB	BBBB	AABB	BBBB	BBBB	ABBB	ABBB	AAAA	AABB	ABBB	AAAA	AAAA	BBBB	AAAA	AAAB	BBBB	AAAB	BBBB	AAAA	AAAA	AAAA	AAAA	AAAA	ABBB
ATX91322-2Y/Y	Tetraploid	4	BiA	BBBB	BBBB	AAAA	AAAA	AAAA	BBBB	BBBB	BBBB	BBBB	BBBB	BBBB	AAAA	BBBB	AAAA	BBBB	BBBB	AABB	BBBB	BBBB	AABB	AAAA	AABB	BBBB	BBBB	AAAA	AABB	AABB	BBBB	AABB	AAAA	AAAA	AABB	AAAA	AAAA	BBBB	AAAA	AAAA	BBBB	AABB	BBBB	AAAA	AABB	AAAA	AABB	AAAA	BBBB
ATX9202-3Ru	Tetraploid	4	BiA	AABB	AABB	AABB	AABB	AABB	AABB	AABB	ABBB	ABBB	AAAB	AAAB	AAAA	AAAB	AAAA	-9	ABBB	BBBB	BBBB	BBBB	ABBB	AAAA	ABBB	BBBB	AABB	AAAA	AABB	BBBB	BBBB	ABBB	AAAB	AAAA	ABBB	AAAA	AAAA	BBBB	AAAA	AAAA	ABBB	AABB	BBBB	AAAA	AAAA	AABB	AAAB	AAAB	BBBB
ATX9312-1Ru	Tetraploid	4	BiA	AAAB	AAAB	ABBB	ABBB	ABBB	ABBB	ABBB	ABBB	ABBB	AABB	ABBB	AAAA	ABBB	AAAA	ABBB	AABB	ABBB	BBBB	BBBB	AAAB	AAAA	ABBB	BBBB	BBBB	AAAA	ABBB	ABBB	BBBB	ABBB	AABB	AAAA	ABBB	AAAA	AAAA	BBBB	AAAA	AAAB	ABBB	AABB	BBBB	AAAA	AAAA	AABB	AABB	AAAB	BBBB
ATX9332-8Ru	Tetraploid	4	BiA	ABBB	ABBB	AAAB	AAAB	AAAB	ABBB	ABBB	ABBB	ABBB	ABBB	ABBB	AAAA	ABBB	AAAA	BBBB	AABB	BBBB	BBBB	ABBB	AABB	AAAA	ABBB	ABBB	BBBB	AAAA	ABBB	BBBB	BBBB	ABBB	AABB	AAAA	ABBB	AAAA	AAAA	BBBB	AAAA	AAAB	AABB	ABBB	BBBB	AAAA	AAAB	AABB	AABB	AAAB	BBBB
ATTX96746-1R*	Tetraploid	4	BiA	AABB	AABB	AABB	AABB	AABB	AABB	AABB	ABBB	ABBB	AABB	ABBB	AAAB	ABBB	AAAA	BBBB	BBBB	ABBB	BBBB	BBBB	AABB	AAAA	ABBB	ABBB	ABBB	AAAB	ABBB	BBBB	BBBB	ABBB	AAAB	AAAB	ABBB	AAAB	AAAA	BBBB	AAAB	AAAA	ABBB	ABBB	BBBB	AAAA	AAAA	AAAB	ABBB	ABBB	BBBB
ATX97147-4Ru	Tetraploid	4	BiA	AAAA	AAAA	BBBB	BBBB	BBBB	AABB	AABB	AABB	AABB	AAAB	AABB	AAAB	AAAB	AAAB	ABBB	ABBB	ABBB	BBBB	BBBB	AAAB	AAAA	ABBB	BBBB	BBBB	ABBB	BBBB	BBBB	BBBB	ABBB	AAAA	ABBB	ABBB	AAAA	AAAA	BBBB	AAAA	AAAA	BBBB	AAAB	BBBB	AAAA	AAAA	AAAB	AABB	AAAA	BBBB
ATX99013-1Ru	Tetraploid	4	BiA	AAAB	AAAB	ABBB	ABBB	ABBB	AABB	AABB	BBBB	BBBB	AAAB	AABB	AAAB	AABB	AAAA	AABB	ABBB	BBBB	BBBB	BBBB	AABB	AAAA	AABB	BBBB	BBBB	AAAA	BBBB	BBBB	BBBB	AABB	AABB	AAAA	AABB	AAAA	AAAA	BBBB	AAAA	AAAA	AABB	BBBB	BBBB	AAAA	AABB	AAAB	ABBB	AAAB	BBBB
BTX1544-2W/Y	Tetraploid	4	BiA	AABB	-9	AABB	AABB	AABB	BBBB	BBBB	BBBB	BBBB	AAAB	AABB	AAAB	AAAB	AAAB	AABB	ABBB	BBBB	ABBB	BBBB	BBBB	AAAB	AABB	ABBB	ABBB	AAAA	ABBB	BBBB	ABBB	AABB	AAAA	AAAA	AAAB	AAAB	AAAB	ABBB	AAAB	AAAA	BBBB	ABBB	BBBB	AAAA	ABBB	AAAB	ABBB	AAAA	BBBB
BTX1749-1W/Y	Tetraploid	4	BiA	AAAA	AAAA	BBBB	BBBB	BBBB	AAAB	AAAB	ABBB	ABBB	AAAB	ABBB	AABB	ABBB	AAAA	ABBB	ABBB	ABBB	BBBB	BBBB	AABB	AAAA	ABBB	BBBB	ABBB	AAAB	AAAB	ABBB	BBBB	BBBB	AAAA	AAAB	BBBB	AAAB	AAAA	BBBB	AAAB	AAAA	BBBB	AABB	BBBB	AAAA	AAAA	AABB	AABB	AAAB	BBBB
BTX2103-1R/Y	Tetraploid	4	BiA	ABBB	ABBB	AAAB	AAAB	AAAB	BBBB	BBBB	BBBB	BBBB	AAAA	AABB	AABB	AABB	AAAA	AABB	BBBB	BBBB	ABBB	BBBB	ABBB	AAAB	AABB	BBBB	AABB	AAAA	AABB	BBBB	ABBB	BBBB	AAAB	AAAA	BBBB	AABB	AAAB	AABB	AABB	AAAB	BBBB	AABB	BBBB	AAAA	AAAB	AAAA	BBBB	AABB	BBBB
BTX2332-1R	Tetraploid	4	BiA	ABBB	ABBB	AAAB	AAAB	AAAB	BBBB	BBBB	BBBB	BBBB	AAAB	AABB	AAAB	AABB	AAAA	AABB	BBBB	AABB	BBBB	BBBB	AAAB	AAAA	ABBB	BBBB	BBBB	ABBB	BBBB	BBBB	BBBB	BBBB	AAAB	ABBB	BBBB	AAAA	AAAA	BBBB	AAAA	AAAA	ABBB	AAAB	BBBB	AAAA	AAAA	AAAB	AABB	AAAB	BBBB
CO112-F2-2P/P	Tetraploid	4	BiA	AAAA	AAAA	BBBB	BBBB	ABBB	ABBB	ABBB	BBBB	BBBB	AAAB	ABBB	AABB	AABB	AAAB	ABBB	ABBB	AABB	BBBB	BBBB	AAAA	AAAA	BBBB	BBBB	BBBB	AAAB	AABB	-9	BBBB	BBBB	AAAA	AAAB	BBBB	AAAA	AAAA	BBBB	AAAA	AAAA	BBBB	AAAA	BBBB	AAAA	AAAB	AAAA	ABBB	AAAA	ABBB
COTX00104-6R	Tetraploid	4	BiA	BBBB	BBBB	AAAA	AAAA	AAAA	AABB	AABB	BBBB	BBBB	AAAB	ABBB	AABB	ABBB	AAAA	ABBB	ABBB	ABBB	BBBB	BBBB	AAAB	AAAA	ABBB	BBBB	BBBB	AABB	BBBB	BBBB	BBBB	ABBB	AAAB	AABB	ABBB	AAAA	AAAA	BBBB	AAAA	AAAA	ABBB	AABB	BBBB	AAAA	AAAB	AAAA	BBBB	ABBB	BBBB
COTX00104-7R	Tetraploid	4	BiA	AABB	AABB	AABB	AABB	AABB	AAAB	AAAB	BBBB	BBBB	AABB	BBBB	AABB	BBBB	AAAA	BBBB	ABBB	ABBB	BBBB	ABBB	AAAB	AAAA	BBBB	ABBB	BBBB	AAAB	ABBB	BBBB	BBBB	BBBB	AABB	AAAB	BBBB	AAAA	AAAA	BBBB	AAAA	AABB	ABBB	AAAB	BBBB	AAAA	AAAB	AAAB	ABBB	AABB	BBBB
COTX01403-4R/Y	Tetraploid	4	BiA	ABBB	ABBB	AAAB	AAAB	AAAB	ABBB	ABBB	BBBB	BBBB	AAAB	BBBB	ABBB	BBBB	AAAA	BBBB	ABBB	AAAB	BBBB	BBBB	AAAB	AAAA	ABBB	BBBB	ABBB	ABBB	ABBB	BBBB	BBBB	BBBB	AAAA	ABBB	BBBB	AAAB	AAAA	BBBB	AAAB	AAAA	BBBB	AAAB	ABBB	AAAB	AAAA	AAAA	BBBB	AABB	BBBB
COTX02172-1R	Tetraploid	4	BiA	ABBB	ABBB	AAAB	AAAB	AAAB	AAAB	AAAB	ABBB	ABBB	AAAA	ABBB	ABBB	ABBB	AAAA	BBBB	BBBB	ABBB	BBBB	BBBB	AAAB	AAAA	ABBB	BBBB	ABBB	AABB	ABBB	BBBB	BBBB	BBBB	AAAB	AABB	BBBB	AAAB	AAAA	BBBB	AAAB	AAAB	BBBB	AAAB	ABBB	AAAB	AAAB	AAAB	ABBB	AAAB	BBBB
COTX02293-4R	Tetraploid	4	BiA	ABBB	ABBB	AAAB	AAAB	AAAB	AAAB	AAAB	ABBB	ABBB	AAAA	ABBB	ABBB	ABBB	AAAA	ABBB	BBBB	BBBB	BBBB	BBBB	-9	AAAA	AABB	BBBB	ABBB	AAAB	AABB	BBBB	BBBB	ABBB	AAAB	AAAB	ABBB	AABB	AAAA	BBBB	-9	AAAB	BBBB	-9	BBBB	AAAA	AAAA	AAAB	ABBB	AABB	BBBB
COTX03079-1W/W	Tetraploid	4	BiA	AAAA	AAAA	BBBB	BBBB	BBBB	ABBB	ABBB	BBBB	BBBB	AAAB	ABBB	AABB	ABBB	AAAA	ABBB	ABBB	AABB	BBBB	BBBB	AAAB	AAAA	BBBB	BBBB	BBBB	AABB	BBBB	BBBB	BBBB	ABBB	AAAB	AABB	AABB	AAAA	AAAA	BBBB	AAAA	AAAA	ABBB	ABBB	BBBB	AAAA	AAAA	AAAA	ABBB	AAAB	BBBB
COTX03134-1Y/W	Tetraploid	4	BiA	AABB	AABB	AABB	AABB	AABB	BBBB	BBBB	BBBB	BBBB	AABB	BBBB	AABB	ABBB	AAAB	BBBB	ABBB	BBBB	BBBB	AABB	ABBB	AAAA	BBBB	AABB	BBBB	AAAB	AABB	BBBB	BBBB	BBBB	AAAB	AAAA	BBBB	AAAA	AAAB	ABBB	AAAA	AABB	ABBB	AAAB	BBBB	AAAA	AAAA	AAAA	AABB	AAAB	BBBB
COTX03134-2Y/W	Tetraploid	4	BiA	AABB	AABB	AABB	AABB	AABB	BBBB	BBBB	BBBB	BBBB	AABB	BBBB	AABB	ABBB	AAAB	BBBB	ABBB	BBBB	BBBB	AABB	ABBB	AAAA	BBBB	AABB	BBBB	AAAB	AABB	BBBB	BBBB	BBBB	AAAB	AAAA	BBBB	AAAA	AAAB	ABBB	AAAA	AABB	ABBB	AAAB	BBBB	AAAA	AAAA	AAAA	AABB	AAAB	BBBB
COTX03187-1W	Tetraploid	4	BiA	AAAB	AAAB	ABBB	ABBB	ABBB	AABB	AABB	ABBB	ABBB	ABBB	BBBB	AAAB	BBBB	AAAA	BBBB	AABB	BBBB	BBBB	ABBB	BBBB	AAAA	AABB	ABBB	AABB	AAAA	AAAB	BBBB	BBBB	ABBB	AAAA	AAAA	ABBB	AAAB	AAAA	BBBB	AAAB	AAAB	BBBB	AABB	BBBB	AAAA	AAAA	AAAA	ABBB	AAAB	BBBB
COTX04015-3W/Y	Tetraploid	4	BiA	AABB	AABB	AABB	AABB	AABB	-9	ABBB	-9	-9	AAAA	ABBB	ABBB	AABB	AAAB	ABBB	BBBB	ABBB	BBBB	AABB	AABB	AAAA	BBBB	AABB	ABBB	AAAB	AAAB	ABBB	BBBB	BBBB	AAAA	AAAB	BBBB	AAAB	AAAA	BBBB	AAAB	AAAB	BBBB	AAAB	BBBB	AAAA	AAAA	AAAB	AABB	AAAB	BBBB
COTX04050s-1P/P	Tetraploid	4	BiA	AAAB	AAAB	ABBB	ABBB	ABBB	ABBB	ABBB	ABBB	ABBB	AAAB	ABBB	AABB	ABBB	AAAA	ABBB	ABBB	ABBB	BBBB	BBBB	AABB	AAAA	ABBB	BBBB	BBBB	AABB	ABBB	ABBB	BBBB	ABBB	AAAA	AAAB	ABBB	AAAA	AAAB	ABBB	AAAA	AAAA	BBBB	AAAB	BBBB	AAAA	AAAB	AAAB	AABB	AAAB	BBBB
COTX04193s-2R/Y	Tetraploid	4	BiA	ABBB	ABBB	AAAB	AAAB	AAAB	ABBB	ABBB	ABBB	ABBB	AAAB	AABB	AAAB	AAAB	AAAB	ABBB	ABBB	BBBB	ABBB	BBBB	AABB	AAAB	ABBB	BBBB	ABBB	AAAB	ABBB	BBBB	ABBB	BBBB	AAAB	AAAB	BBBB	AAAB	AAAB	-9	AAAB	AAAA	ABBB	AABB	BBBB	AAAA	AAAB	AAAB	AABB	AAAA	BBBB
COTX04303-3Ru/Y*	Tetraploid	4	BiA	AAAB	AAAB	ABBB	ABBB	ABBB	AABB	AABB	BBBB	BBBB	AAAB	AABB	AAAB	AABB	AAAA	AABB	ABBB	BBBB	BBBB	BBBB	AABB	AAAA	AABB	BBBB	BBBB	AAAA	BBBB	BBBB	BBBB	AABB	AABB	AAAA	AABB	AAAA	AAAA	BBBB	AAAA	AAAA	AABB	BBBB	BBBB	AAAA	AABB	AAAB	ABBB	AAAB	BBBB
COTX05095-2Ru/Y	Tetraploid	4	BiA	AAAA	AAAA	BBBB	BBBB	BBBB	ABBB	ABBB	ABBB	ABBB	AAAA	AAAB	AAAB	AAAA	AAAB	AABB	BBBB	BBBB	ABBB	BBBB	ABBB	AAAB	BBBB	AABB	BBBB	AAAA	BBBB	BBBB	ABBB	AABB	AAAB	AAAA	AABB	AAAA	AAAB	ABBB	AAAA	AAAA	ABBB	ABBB	BBBB	AAAA	AABB	AAAB	ABBB	AAAA	BBBB
COTX05211-4R	Tetraploid	4	BiA	ABBB	ABBB	AAAB	AAAB	AAAB	ABBB	ABBB	ABBB	ABBB	AABB	ABBB	AAAB	AABB	AAAB	ABBB	ABBB	BBBB	ABBB	BBBB	AABB	AAAB	ABBB	BBBB	ABBB	AAAB	ABBB	BBBB	ABBB	BBBB	AAAB	AAAB	BBBB	AAAB	AAAA	BBBB	AAAB	AAAB	ABBB	AABB	AABB	AABB	AAAB	AAAA	BBBB	AAAB	BBBB
COTX05211-5R	Tetraploid	4	BiA	ABBB	ABBB	AAAB	AAAB	AAAB	ABBB	ABBB	ABBB	ABBB	AABB	ABBB	AAAB	AABB	AAAB	ABBB	ABBB	BBBB	ABBB	BBBB	AABB	AAAB	ABBB	BBBB	ABBB	AAAB	ABBB	BBBB	ABBB	BBBB	AAAB	AAAB	BBBB	AAAB	AAAA	BBBB	AAAB	AAAB	ABBB	AABB	AABB	AABB	AAAB	AAAA	BBBB	AAAB	BBBB
COTX05211-7R	Tetraploid	4	BiA	AAAB	AAAB	ABBB	ABBB	ABBB	AABB	AABB	ABBB	ABBB	AABB	ABBB	AAAB	AABB	AAAB	ABBB	ABBB	BBBB	ABBB	BBBB	AABB	AAAB	ABBB	BBBB	BBBB	AAAA	BBBB	BBBB	ABBB	ABBB	AABB	AAAA	ABBB	AAAA	AAAA	BBBB	AAAA	AAAA	AABB	ABBB	ABBB	AAAB	AAAB	AAAA	BBBB	AAAB	BBBB
COTX05249-3W/Y	Tetraploid	4	BiA	BBBB	BBBB	AAAA	AAAA	AAAA	BBBB	BBBB	BBBB	BBBB	AAAB	ABBB	AABB	ABBB	AAAA	ABBB	ABBB	ABBB	BBBB	BBBB	AAAB	AAAA	ABBB	BBBB	ABBB	AAAB	ABBB	BBBB	BBBB	BBBB	AABB	AAAB	BBBB	AAAB	AAAA	BBBB	AAAB	AABB	BBBB	AAAB	BBBB	AAAA	AAAB	AAAA	ABBB	AAAA	BBBB
COTX05261-1R/Y	Tetraploid	4	BiA	BBBB	BBBB	AAAA	AAAA	AAAA	AABB	AABB	AABB	AABB	AAAB	BBBB	ABBB	ABBB	AAAB	BBBB	BBBB	BBBB	ABBB	BBBB	AABB	AAAB	ABBB	BBBB	ABBB	AAAB	ABBB	BBBB	ABBB	BBBB	AAAB	AAAB	BBBB	AAAB	AAAA	BBBB	AAAB	AABB	BBBB	AAAB	ABBB	AAAB	AAAA	AAAB	AABB	AAAB	BBBB
COTX08039-1P/P*	Tetraploid	4	BiA	BBBB	BBBB	-9	-9	-9	AABB	-9	BBBB	BBBB	AAAA	ABBB	ABBB	AABB	AAAB	ABBB	BBBB	BBBB	BBBB	BBBB	AABB	AAAA	ABBB	BBBB	BBBB	AAAB	ABBB	BBBB	BBBB	ABBB	AAAB	AAAB	ABBB	AAAA	AAAA	BBBB	AAAA	AAAB	BBBB	AAAB	BBBB	AAAA	AAAA	AAAA	BBBB	ABBB	BBBB
COTX08063-2Ru	Tetraploid	4	BiA	AABB	AABB	AABB	AABB	AABB	BBBB	BBBB	BBBB	BBBB	AABB	ABBB	AAAB	ABBB	AAAA	ABBB	ABBB	BBBB	BBBB	BBBB	AABB	AAAA	BBBB	BBBB	BBBB	AABB	BBBB	BBBB	BBBB	BBBB	AABB	AABB	BBBB	AAAA	AAAA	BBBB	AAAA	AAAA	AABB	AABB	BBBB	AAAA	AAAA	AAAA	BBBB	ABBB	BBBB
COTX08121-1Ru	Tetraploid	4	BiA	AABB	ABBB	AAAB	AAAB	AAAB	ABBB	ABBB	BBBB	BBBB	AABB	AABB	AAAA	AABB	AAAA	ABBB	AABB	BBBB	BBBB	BBBB	AABB	AAAA	AABB	BBBB	BBBB	AAAB	BBBB	BBBB	BBBB	AABB	AAAB	AAAB	AABB	AAAA	AAAA	BBBB	AAAA	AAAA	ABBB	ABBB	BBBB	AAAA	AAAB	AABB	AABB	AAAA	BBBB
COTX08121-4Ru	Tetraploid	4	BiA	AAAB	AAAB	ABBB	ABBB	ABBB	BBBB	BBBB	BBBB	BBBB	AABB	AABB	AAAA	AABB	AAAA	ABBB	ABBB	BBBB	BBBB	BBBB	AABB	AAAA	ABBB	ABBB	BBBB	AAAA	BBBB	BBBB	BBBB	AABB	AABB	AAAA	AABB	AAAA	AAAA	BBBB	AAAA	AAAA	AABB	BBBB	BBBB	AAAA	AAAB	AAAB	ABBB	AAAA	BBBB
COTX08258-6Ru	Tetraploid	4	BiA	AABB	AABB	AABB	AABB	AABB	BBBB	BBBB	BBBB	BBBB	AAAB	AABB	AAAB	AABB	AAAA	AABB	BBBB	ABBB	BBBB	ABBB	AAAB	AAAA	BBBB	BBBB	ABBB	ABBB	ABBB	BBBB	BBBB	BBBB	AAAA	ABBB	BBBB	AAAA	AAAA	BBBB	AAAA	AAAA	BBBB	AAAA	BBBB	AAAA	AAAB	AAAB	ABBB	AAAA	BBBB
COTX08322-10Ru	Tetraploid	4	BiA	AABB	AABB	AABB	AABB	AABB	AABB	AABB	ABBB	ABBB	AABB	AABB	AAAA	AABB	AAAA	ABBB	ABBB	BBBB	BBBB	BBBB	AABB	AAAA	AABB	BBBB	BBBB	AAAA	BBBB	BBBB	BBBB	AABB	AABB	AAAA	AABB	AAAA	AAAA	BBBB	AAAA	AAAA	AABB	BBBB	BBBB	AAAA	AAAB	ABBB	AAAB	AAAA	BBBB
COTX08365F-3P/P	Tetraploid	4	BiA	AAAB	AAAB	ABBB	ABBB	ABBB	AAAB	AABB	ABBB	ABBB	AAAB	ABBB	AABB	AABB	AAAB	ABBB	BBBB	ABBB	BBBB	ABBB	AABB	AAAA	BBBB	ABBB	BBBB	AAAB	AABB	ABBB	BBBB	BBBB	AAAB	AAAA	BBBB	AAAA	AAAB	ABBB	AAAA	AAAB	ABBB	AAAB	BBBB	AAAA	AAAA	AABB	AABB	AAAB	BBBB
COTX09022-3RuRE/Y	Tetraploid	4	BiA	AABB	AABB	AABB	AABB	AABB	AABB	AABB	AABB	AABB	AABB	ABBB	AAAB	ABBB	AAAA	ABBB	AABB	ABBB	BBBB	ABBB	AABB	AAAA	BBBB	ABBB	AABB	AABB	AABB	BBBB	BBBB	BBBB	AAAA	AABB	BBBB	AAAB	AAAA	BBBB	AAAB	AAAA	BBBB	AAAB	BBBB	AAAA	AAAA	AAAB	AABB	AAAA	ABBB
COTX09052-1Ru	Tetraploid	4	BiA	AAAB	AAAB	ABBB	ABBB	ABBB	AABB	AABB	BBBB	BBBB	AAAB	ABBB	AABB	ABBB	AAAA	ABBB	ABBB	AABB	BBBB	BBBB	AABB	AAAB	BBBB	BBBB	ABBB	AABB	ABBB	BBBB	ABBB	BBBB	AAAA	AABB	BBBB	AAAA	AAAA	BBBB	AAAA	AAAB	BBBB	AAAA	BBBB	AAAA	AAAA	AABB	AABB	AAAB	BBBB
COTX09052-2Ru	Tetraploid	4	BiA	AAAB	AAAB	ABBB	ABBB	ABBB	AABB	AABB	BBBB	BBBB	AAAB	ABBB	AABB	ABBB	AAAA	ABBB	ABBB	AABB	BBBB	BBBB	AABB	AAAB	BBBB	BBBB	ABBB	AABB	ABBB	BBBB	ABBB	BBBB	AAAA	AABB	BBBB	AAAA	AAAA	BBBB	AAAA	AAAB	BBBB	AAAA	BBBB	AAAA	AAAA	AABB	AABB	AAAB	BBBB
COTX09089-1Ru	Tetraploid	4	BiA	AAAB	AAAB	ABBB	ABBB	ABBB	ABBB	ABBB	ABBB	ABBB	AAAA	ABBB	ABBB	ABBB	AAAA	ABBB	BBBB	ABBB	ABBB	BBBB	ABBB	AAAB	ABBB	BBBB	ABBB	AAAB	ABBB	BBBB	ABBB	ABBB	AAAA	AAAB	ABBB	AAAA	AAAB	ABBB	AAAA	AAAA	BBBB	AAAB	BBBB	AAAA	AAAA	ABBB	AAAA	AAAA	BBBB
COTX10012-1Wrdspl/Y	Tetraploid	4	BiA	AAAB	AAAB	ABBB	ABBB	ABBB	AABB	AABB	ABBB	ABBB	AAAB	BBBB	ABBB	ABBB	AAAB	BBBB	ABBB	BBBB	BBBB	ABBB	BBBB	AAAA	ABBB	ABBB	AAAB	AAAA	AAAA	BBBB	BBBB	BBBB	AAAA	AAAA	ABBB	AAAB	AAAA	BBBB	AAAB	AAAA	BBBB	AABB	BBBB	AAAA	AAAA	AAAB	AABB	AAAA	ABBB
COTX10073s-1W	Tetraploid	4	BiA	AABB	AABB	AABB	AABB	AABB	AABB	AABB	ABBB	ABBB	AAAB	ABBB	AABB	ABBB	-9	-9	ABBB	BBBB	BBBB	ABBB	AABB	AAAA	ABBB	ABBB	BBBB	AAAB	ABBB	BBBB	BBBB	ABBB	-9	-9	ABBB	AAAA	AAAA	BBBB	AAAA	AAAB	ABBB	AABB	BBBB	AAAA	AAAA	AAAA	ABBB	AABB	BBBB
COTX10080-2Ru	Tetraploid	4	BiA	-9	ABBB	AAAB	AAAB	AAAB	ABBB	ABBB	BBBB	BBBB	AAAA	AAAB	AAAB	AAAA	AAAB	AAAB	BBBB	AABB	BBBB	BBBB	AABB	AAAA	BBBB	BBBB	ABBB	AABB	AABB	BBBB	BBBB	BBBB	AAAA	AABB	BBBB	AAAA	AAAA	BBBB	AAAA	AAAA	BBBB	AAAB	BBBB	AAAA	AAAB	AABB	AABB	AAAB	BBBB
COTX10118-1Wre/Y	Tetraploid	4	BiA	AAAB	-9	ABBB	ABBB	ABBB	AAAB	AAAB	AAAB	AAAB	AAAB	AABB	AAAB	AABB	AAAA	AABB	ABBB	BBBB	BBBB	ABBB	AABB	AAAA	ABBB	ABBB	ABBB	AAAA	AAAB	ABBB	BBBB	BBBB	AAAB	AAAA	BBBB	AAAB	AAAA	BBBB	AAAB	AABB	BBBB	AAAB	BBBB	AAAA	AAAB	AAAB	-9	AAAA	BBBB
COTX10118-4Wpe/Y	Tetraploid	4	BiA	AAAB	AAAB	ABBB	ABBB	ABBB	AAAB	AABB	AABB	AABB	AAAA	BBBB	BBBB	BBBB	AAAA	BBBB	BBBB	ABBB	BBBB	BBBB	AAAB	AAAA	ABBB	BBBB	ABBB	AAAB	AABB	ABBB	BBBB	BBBB	AAAB	AAAB	BBBB	AAAB	AAAA	BBBB	AAAB	AAAB	BBBB	AAAB	ABBB	AAAB	AAAA	AAAA	AABB	AAAA	BBBB
COTX10138-15Wpe/Y	Tetraploid	4	BiA	BBBB	BBBB	AAAA	AAAA	AAAA	AAAB	AABB	AABB	AABB	AAAA	AABB	AABB	AABB	AAAA	AABB	BBBB	AABB	BBBB	BBBB	AAAB	AAAA	ABBB	BBBB	ABBB	AABB	ABBB	BBBB	BBBB	BBBB	AAAB	AABB	BBBB	AAAB	AAAA	BBBB	AAAB	AAAB	BBBB	AAAB	ABBB	AAAB	AAAA	AAAA	ABBB	AAAA	BBBB
COTX10138s-7Wpe/Y	Tetraploid	4	BiA	BBBB	BBBB	AAAA	AAAA	AAAA	AABB	AABB	AABB	AABB	AAAA	ABBB	ABBB	ABBB	AAAA	ABBB	BBBB	AAAB	BBBB	BBBB	AAAA	AAAA	BBBB	BBBB	BBBB	ABBB	BBBB	BBBB	BBBB	BBBB	AAAB	ABBB	BBBB	AAAA	AAAA	BBBB	AAAA	AAAA	ABBB	AAAB	ABBB	AAAB	AAAB	AAAA	ABBB	AAAA	BBBB
COTX10226-1Wpe/Y	Tetraploid	4	BiA	AAAB	-9	ABBB	ABBB	ABBB	AAAB	AAAB	AABB	AABB	AABB	ABBB	AAAB	ABBB	AAAA	ABBB	ABBB	BBBB	ABBB	BBBB	AABB	AAAB	ABBB	BBBB	ABBB	AAAA	AABB	ABBB	BBBB	ABBB	AAAB	AAAA	-9	AAAB	AAAA	BBBB	AAAB	AAAA	ABBB	ABBB	ABBB	AAAB	AAAA	AAAB	AABB	AAAA	BBBB
COTX13215-2Ru	Tetraploid	4	BiA	AABB	AABB	AABB	AABB	AABB	BBBB	BBBB	BBBB	BBBB	AABB	ABBB	AAAB	ABBB	AAAA	ABBB	AABB	BBBB	BBBB	ABBB	BBBB	AAAA	ABBB	AABB	BBBB	AAAA	AABB	BBBB	BBBB	AABB	AAAA	AAAA	AABB	AAAA	AAAA	BBBB	AAAA	AAAB	BBBB	ABBB	BBBB	AAAA	AAAA	ABBB	AAAB	AAAA	BBBB
COTX87601-2Ru	Tetraploid	4	BiA	ABBB	ABBB	AAAB	AAAB	AAAB	AABB	AABB	ABBB	ABBB	AAAB	ABBB	AABB	ABBB	AAAA	ABBB	ABBB	BBBB	BBBB	BBBB	AAAB	AAAA	ABBB	BBBB	BBBB	AABB	BBBB	BBBB	BBBB	ABBB	AAAB	AABB	ABBB	AAAA	AAAA	BBBB	AAAA	AAAA	ABBB	AABB	BBBB	AAAA	AAAB	AABB	AABB	AAAB	BBBB
COTX89044-1Ru	Tetraploid	4	BiA	AABB	AABB	AABB	AABB	AABB	BBBB	BBBB	BBBB	BBBB	AABB	AABB	AAAA	AABB	AAAA	AABB	ABBB	BBBB	AABB	BBBB	AABB	AAAA	BBBB	BBBB	BBBB	ABBB	BBBB	BBBB	BBBB	BBBB	AAAB	ABBB	BBBB	AAAA	AAAA	BBBB	AAAA	AAAA	ABBB	AAAB	BBBB	AAAA	AAAA	AABB	AABB	AAAB	BBBB
COTX90046-1W	Tetraploid	4	BiA	AAAB	AAAB	ABBB	ABBB	ABBB	BBBB	BBBB	BBBB	BBBB	AABB	AABB	AAAA	AABB	AAAA	AABB	AABB	AABB	BBBB	BBBB	AAAB	AAAA	ABBB	BBBB	ABBB	ABBB	ABBB	BBBB	BBBB	BBBB	AAAA	ABBB	BBBB	AAAB	AAAA	BBBB	AAAB	AAAA	BBBB	AAAB	BBBB	AAAA	AAAA	AAAB	AABB	AAAB	BBBB
COTX90046-5W	Tetraploid	4	BiA	-9	ABBB	AAAB	AAAB	AAAB	BBBB	BBBB	BBBB	BBBB	AAAB	AAAB	AAAA	AAAB	AAAA	AABB	ABBB	BBBB	BBBB	BBBB	AABB	AAAA	-9	BBBB	BBBB	AABB	ABBB	BBBB	BBBB	ABBB	AAAA	AAAB	ABBB	AAAA	AAAB	ABBB	AAAA	AAAA	BBBB	AABB	BBBB	AAAA	AAAB	AAAA	BBBB	AAAB	BBBB
COTX94216-1R	Tetraploid	4	BiA	AABB	AABB	AABB	AABB	AABB	AABB	ABBB	ABBB	ABBB	AAAB	ABBB	AABB	ABBB	AAAA	-9	ABBB	BBBB	BBBB	-9	AABB	AAAA	AABB	ABBB	ABBB	AAAA	-9	BBBB	BBBB	-9	AABB	AAAA	ABBB	AAAB	AAAA	BBBB	AAAB	AAAB	ABBB	ABBB	BBBB	AAAA	AAAA	AAAA	ABBB	AABB	BBBB
COTX94218-1R	Tetraploid	4	BiA	AABB	AABB	AABB	AABB	AABB	ABBB	ABBB	ABBB	ABBB	AAAB	ABBB	AABB	ABBB	AAAA	ABBB	ABBB	ABBB	BBBB	BBBB	AAAB	AAAA	ABBB	BBBB	ABBB	AAAB	ABBB	BBBB	BBBB	BBBB	AABB	AAAB	BBBB	AAAB	AAAA	BBBB	AAAB	AAAA	-9	ABBB	BBBB	AAAA	AAAB	AAAA	BBBB	ABBB	BBBB
JTTX75/2003EH-1Yre/Y	Tetraploid	4	BiA	AAAB	AAAB	ABBB	ABBB	ABBB	AABB	AABB	ABBB	ABBB	AAAB	AABB	AAAB	AABB	AAAA	ABBB	ABBB	ABBB	BBBB	BBBB	AAAB	AAAA	ABBB	BBBB	BBBB	AAAB	BBBB	BBBB	BBBB	ABBB	AABB	AAAB	ABBB	AAAA	AAAA	BBBB	AAAA	AAAA	AABB	ABBB	BBBB	AAAA	ABBB	AAAA	ABBB	AAAA	BBBB
Krantz	Tetraploid	4	BiA	AAAB	AAAB	ABBB	ABBB	ABBB	BBBB	BBBB	BBBB	BBBB	ABBB	BBBB	AAAB	BBBB	AAAA	BBBB	AABB	BBBB	BBBB	BBBB	AAAB	AAAA	BBBB	ABBB	BBBB	AAAB	BBBB	BBBB	BBBB	AABB	AAAB	AAAB	AABB	AAAA	AAAA	BBBB	AAAA	AAAA	ABBB	ABBB	ABBB	AAAB	AAAA	AAAB	AABB	AAAB	BBBB
MWTX2609-2Ru	Tetraploid	4	BiA	AAAA	AAAA	BBBB	BBBB	BBBB	BBBB	BBBB	BBBB	BBBB	AABB	AABB	AAAA	AABB	AAAA	ABBB	BBBB	BBBB	BBBB	ABBB	ABBB	AAAA	AABB	ABBB	BBBB	AAAA	ABBB	BBBB	BBBB	AABB	AAAB	AAAA	AABB	AAAA	AAAA	BBBB	AAAA	AAAB	ABBB	ABBB	BBBB	AAAA	AAAA	AABB	AABB	AAAB	BBBB
MWTX2609-4Ru	Tetraploid	4	BiA	AAAA	AAAA	BBBB	BBBB	BBBB	BBBB	BBBB	BBBB	BBBB	AABB	AABB	AAAA	AABB	AAAA	ABBB	BBBB	BBBB	BBBB	ABBB	ABBB	AAAA	AABB	ABBB	BBBB	AAAA	ABBB	BBBB	BBBB	AABB	AAAB	AAAA	AABB	AAAA	AAAA	BBBB	AAAA	AAAB	ABBB	ABBB	BBBB	AAAA	AAAA	AABB	AABB	AAAB	BBBB
MWTX548-2Ru	Tetraploid	4	BiA	AAAA	AAAA	BBBB	BBBB	BBBB	BBBB	BBBB	BBBB	BBBB	AABB	AABB	AAAA	AABB	AAAA	ABBB	BBBB	BBBB	BBBB	ABBB	ABBB	AAAA	AABB	ABBB	BBBB	AAAA	ABBB	BBBB	BBBB	AABB	AAAB	AAAA	AABB	AAAA	AAAA	BBBB	AAAA	AAAB	ABBB	ABBB	BBBB	AAAA	AAAA	AABB	AABB	AAAB	BBBB
NDTX050169-1R	Tetraploid	4	BiA	AAAB	AAAB	ABBB	ABBB	ABBB	AAAB	AAAB	ABBB	ABBB	AAAA	ABBB	ABBB	ABBB	AAAA	ABBB	BBBB	BBBB	AABB	BBBB	AABB	AABB	BBBB	BBBB	BBBB	AAAB	BBBB	BBBB	AABB	BBBB	AAAB	AAAB	BBBB	AAAA	AABB	AABB	AAAA	AAAA	ABBB	AAAB	BBBB	AAAA	AAAA	AAAA	BBBB	ABBB	BBBB
NDTX050184s-1R/Y	Tetraploid	4	BiA	ABBB	ABBB	AAAB	AAAB	AAAB	ABBB	ABBB	BBBB	BBBB	AAAB	BBBB	ABBB	BBBB	AAAA	BBBB	ABBB	BBBB	BBBB	BBBB	AABB	AAAA	ABBB	BBBB	ABBB	AABB	ABBB	BBBB	BBBB	BBBB	AAAB	AAAB	BBBB	AAAB	AAAB	-9	AAAB	AAAA	ABBB	AABB	BBBB	AAAA	AAAA	AAAA	ABBB	AABB	BBBB
NDTX059759-3R/Y Pinto	Tetraploid	4	BiA	AABB	AABB	AABB	AABB	AAAB	ABBB	ABBB	BBBB	BBBB	AAAA	BBBB	BBBB	BBBB	AAAA	BBBB	BBBB	AAAB	BBBB	BBBB	AAAA	AAAA	BBBB	BBBB	BBBB	BBBB	BBBB	BBBB	BBBB	BBBB	AAAA	BBBB	BBBB	AAAA	AAAA	BBBB	AAAA	AAAA	BBBB	AAAA	BBBB	AAAA	AAAA	AAAA	ABBB	AABB	BBBB
NDTX059761-1R/R	Tetraploid	4	BiA	AABB	AABB	AABB	AABB	AABB	BBBB	BBBB	BBBB	BBBB	AAAA	AAAB	AAAB	AAAB	AAAA	AAAB	BBBB	ABBB	BBBB	BBBB	AABB	AAAA	AABB	BBBB	ABBB	AAAB	ABBB	BBBB	BBBB	ABBB	AAAB	AAAB	BBBB	AAAB	AAAA	BBBB	AAAB	AAAA	-9	ABBB	BBBB	AAAA	AAAA	AABB	AAAB	AAAB	BBBB
NDTX059775-1W	Tetraploid	4	BiA	AAAA	AAAA	BBBB	BBBB	BBBB	BBBB	BBBB	BBBB	BBBB	AABB	ABBB	AAAB	ABBB	AAAA	ABBB	AABB	BBBB	BBBB	ABBB	AABB	AAAA	ABBB	ABBB	BBBB	AAAA	ABBB	BBBB	BBBB	ABBB	AAAB	AAAA	ABBB	AAAA	AAAA	BBBB	AAAA	AAAB	ABBB	ABBB	BBBB	AAAA	AAAB	AAAA	ABBB	AAAB	BBBB
NDTX059828-2W	Tetraploid	4	BiA	AAAA	AAAA	BBBB	BBBB	BBBB	ABBB	ABBB	ABBB	ABBB	AAAA	ABBB	ABBB	ABBB	AAAA	BBBB	BBBB	BBBB	BBBB	BBBB	AABB	AAAA	AABB	BBBB	ABBB	AAAB	ABBB	BBBB	BBBB	ABBB	AAAB	AAAB	BBBB	AAAB	AAAA	BBBB	AAAB	AAAA	ABBB	AABB	BBBB	AAAA	AAAA	AAAA	BBBB	AAAB	BBBB
NDTX059886S-1Y/Y	Tetraploid	4	BiA	AABB	AABB	AABB	AABB	AABB	-9	ABBB	ABBB	ABBB	AAAB	ABBB	AABB	ABBB	AAAA	ABBB	ABBB	-9	BBBB	BBBB	AABB	AAAA	ABBB	-9	-9	AAAB	ABBB	BBBB	BBBB	ABBB	-9	AAAB	ABBB	-9	AAAA	BBBB	-9	-9	ABBB	AABB	BBBB	AAAA	AAAA	-9	ABBB	AABB	-9
NDTX060700C-1W	Tetraploid	4	BiA	AAAB	AAAB	ABBB	ABBB	ABBB	AABB	AABB	ABBB	ABBB	AAAB	AABB	AAAB	AABB	AAAA	AABB	BBBB	BBBB	BBBB	BBBB	ABBB	AAAA	AABB	BBBB	ABBB	AABB	ABBB	BBBB	BBBB	ABBB	AAAA	AAAB	ABBB	AAAB	AAAB	-9	AAAB	AAAA	BBBB	AABB	BBBB	AAAA	AAAA	-9	AAAB	AAAB	ABBB
NDTX071109C-1W	Tetraploid	4	BiA	AABB	AABB	AABB	AABB	-9	ABBB	ABBB	ABBB	ABBB	AABB	ABBB	AAAB	ABBB	AAAA	BBBB	AABB	ABBB	BBBB	ABBB	AABB	AAAA	ABBB	ABBB	BBBB	AAAB	ABBB	BBBB	BBBB	ABBB	AAAB	AAAB	ABBB	AAAA	AAAA	BBBB	AAAA	AAAB	ABBB	AABB	BBBB	AAAA	AAAA	AABB	AABB	AABB	BBBB
NDTX071217CB-1W/Y	Tetraploid	4	BiA	AABB	AABB	AABB	AABB	AABB	BBBB	BBBB	BBBB	BBBB	ABBB	ABBB	AAAA	ABBB	AAAA	BBBB	AABB	ABBB	ABBB	ABBB	AABB	AAAA	BBBB	ABBB	BBBB	ABBB	ABBB	BBBB	BBBB	BBBB	AAAA	ABBB	BBBB	AAAA	AAAA	BBBB	AAAA	AAAB	BBBB	AAAA	BBBB	AAAA	AAAB	AAAA	BBBB	ABBB	ABBB
NDTX071258B-1R	Tetraploid	4	BiA	ABBB	ABBB	AAAB	AAAB	AAAB	ABBB	ABBB	BBBB	BBBB	AAAB	BBBB	ABBB	BBBB	AAAA	BBBB	ABBB	BBBB	BBBB	BBBB	AABB	AAAB	ABBB	BBBB	BBBB	AABB	BBBB	BBBB	BBBB	ABBB	AAAB	AABB	ABBB	AAAA	AAAA	BBBB	AAAA	AAAA	ABBB	AABB	BBBB	AAAA	AAAA	AAAB	ABBB	AAAB	BBBB
NDTX081451CBs-1Y/Y	Tetraploid	4	BiA	ABBB	ABBB	AAAB	AAAB	AAAB	ABBB	ABBB	BBBB	BBBB	AABB	BBBB	AABB	BBBB	AAAA	BBBB	ABBB	BBBB	BBBB	AABB	BBBB	AAAA	BBBB	-9	BBBB	AAAA	AAAB	BBBB	BBBB	ABBB	AAAA	AAAA	ABBB	AAAA	AAAA	BBBB	AAAA	AAAB	BBBB	AAAB	BBBB	AAAA	AAAB	AABB	AABB	AAAA	BBBB
NDTX081618-1P/P	Tetraploid	4	BiA	ABBB	ABBB	AAAB	AAAB	AAAB	BBBB	BBBB	BBBB	BBBB	AAAA	ABBB	ABBB	AABB	AAAB	ABBB	BBBB	ABBB	BBBB	BBBB	AAAB	AAAA	BBBB	BBBB	BBBB	ABBB	BBBB	BBBB	BBBB	BBBB	AAAB	AABB	BBBB	AAAA	AAAB	ABBB	AAAA	AAAB	BBBB	AAAA	BBBB	AAAA	AAAA	AAAA	BBBB	AABB	BBBB
NDTX081644-CAB-2W	Tetraploid	4	BiA	AAAB	AAAB	ABBB	ABBB	ABBB	BBBB	BBBB	BBBB	BBBB	AAAA	ABBB	ABBB	AABB	AAAB	ABBB	BBBB	BBBB	BBBB	AABB	ABBB	AAAA	BBBB	-9	BBBB	AAAB	AABB	BBBB	BBBB	ABBB	AAAA	AAAB	ABBB	AAAA	AAAA	BBBB	AAAA	AAAA	BBBB	AABB	BBBB	AAAA	AAAA	AAAA	ABBB	AAAB	BBBB
NDTX081648CB-13W	Tetraploid	4	BiA	AABB	AABB	AABB	AABB	AABB	ABBB	ABBB	ABBB	ABBB	AAAB	ABBB	AABB	AABB	AAAB	BBBB	ABBB	AABB	BBBB	BBBB	AAAB	AAAA	ABBB	BBBB	ABBB	AABB	ABBB	BBBB	BBBB	BBBB	AAAB	AABB	BBBB	AAAB	AAAA	BBBB	AAAB	AAAA	ABBB	ABBB	ABBB	AAAB	AAAA	AAAB	AABB	AAAA	ABBB
NDTX081648CB-1W	Tetraploid	4	BiA	AABB	AABB	AABB	AABB	AABB	AABB	ABBB	ABBB	ABBB	AAAB	ABBB	AABB	ABBB	AAAA	ABBB	-9	-9	BBBB	-9	AABB	AAAA	ABBB	ABBB	-9	AAAB	ABBB	BBBB	BBBB	ABBB	AAAB	AAAB	ABBB	-9	AAAA	BBBB	-9	AAAB	ABBB	AABB	BBBB	AAAA	-9	AAAA	ABBB	AABB	-9
NDTX081648CB-4W	Tetraploid	4	BiA	AAAB	AAAB	ABBB	ABBB	ABBB	AABB	AABB	AABB	AABB	AAAA	AABB	AABB	AABB	AAAA	ABBB	BBBB	ABBB	BBBB	ABBB	AABB	AAAA	ABBB	ABBB	ABBB	AAAB	AABB	BBBB	BBBB	BBBB	AAAB	AAAB	BBBB	AAAB	AAAA	BBBB	AAAB	AAAB	ABBB	AABB	BBBB	AAAA	AAAA	AAAB	AAAA	AAAA	ABBB
NDTX091886-3P/P	Tetraploid	4	BiA	AAAB	AAAB	ABBB	ABBB	ABBB	ABBB	ABBB	BBBB	BBBB	AAAB	AAAB	AAAA	AAAB	AAAA	AABB	ABBB	BBBB	ABBB	BBBB	AABB	AAAB	BBBB	BBBB	BBBB	ABBB	BBBB	BBBB	ABBB	BBBB	AAAA	AABB	BBBB	AAAB	AABB	-9	AAAB	AAAA	BBBB	AAAB	-9	AAAA	AAAA	AAAB	ABBB	AABB	BBBB
NDTX091908AB-2W	Tetraploid	4	BiA	AAAB	AAAB	ABBB	ABBB	ABBB	BBBB	BBBB	BBBB	BBBB	ABBB	ABBB	AAAA	ABBB	AAAA	ABBB	AAAB	BBBB	BBBB	BBBB	AABB	AAAA	BBBB	ABBB	BBBB	AABB	BBBB	BBBB	BBBB	ABBB	AAAB	AAAB	ABBB	AAAA	AAAB	ABBB	AAAA	AAAA	ABBB	AABB	BBBB	AAAA	AAAB	AAAB	AABB	AAAB	BBBB
NDTX092237C-2P/W	Tetraploid	4	BiA	AABB	AABB	AABB	AABB	AABB	AABB	AABB	BBBB	BBBB	AABB	ABBB	AAAB	ABBB	AAAA	ABBB	ABBB	AABB	BBBB	BBBB	AABB	AAAA	AABB	BBBB	BBBB	AAAB	ABBB	ABBB	BBBB	AABB	AAAA	AAAB	ABBB	AAAA	AAAA	BBBB	AAAA	AAAA	ABBB	AABB	ABBB	AAAB	AAAA	AAAB	AABB	AAAB	BBBB
NDTX092238Cs-1P/W	Tetraploid	4	BiA	ABBB	ABBB	AAAB	AAAB	AAAB	-9	AABB	ABBB	ABBB	AAAA	AABB	AABB	AABB	AAAA	AABB	BBBB	BBBB	ABBB	BBBB	ABBB	AAAB	ABBB	BBBB	BBBB	AAAA	ABBB	BBBB	ABBB	ABBB	AAAB	AAAA	ABBB	AAAA	AAAB	ABBB	AAAA	AAAA	ABBB	AABB	BBBB	AAAA	AAAB	AAAA	BBBB	AAAB	BBBB
NDTX4271-5R	Tetraploid	4	BiA	ABBB	ABBB	AAAB	AAAB	AAAB	BBBB	BBBB	BBBB	BBBB	AAAA	BBBB	BBBB	BBBB	AAAA	BBBB	BBBB	ABBB	BBBB	BBBB	AAAB	AAAA	ABBB	BBBB	ABBB	AABB	AABB	BBBB	BBBB	BBBB	AAAA	AABB	BBBB	AAAB	AAAA	BBBB	AAAB	AAAB	BBBB	AAAB	BBBB	AAAA	AAAB	AAAB	ABBB	AABB	BBBB
NDTX4756-1R/Y	Tetraploid	4	BiA	ABBB	ABBB	AAAB	AAAB	AAAB	ABBB	ABBB	BBBB	BBBB	AABB	BBBB	AABB	BBBB	AAAA	BBBB	AABB	BBBB	ABBB	ABBB	ABBB	AAAB	ABBB	ABBB	ABBB	AAAB	AABB	BBBB	ABBB	BBBB	AAAA	AAAB	BBBB	AAAB	AAAB	ABBB	AAAB	AAAB	BBBB	AAAB	BBBB	AAAA	AAAA	AAAB	ABBB	AABB	BBBB
NDTX4784-7R	Tetraploid	4	BiA	ABBB	ABBB	AAAB	AAAB	AAAB	BBBB	BBBB	BBBB	BBBB	AAAA	BBBB	BBBB	BBBB	AAAA	BBBB	BBBB	ABBB	BBBB	BBBB	AAAB	AAAA	ABBB	BBBB	ABBB	AABB	AABB	BBBB	BBBB	BBBB	AAAA	AABB	BBBB	AAAB	AAAA	BBBB	AAAB	AAAB	BBBB	AAAB	BBBB	AAAA	AAAB	AAAB	ABBB	AABB	BBBB
NDTX4828-2R	Tetraploid	4	BiA	BBBB	BBBB	AAAA	AAAA	AAAA	AABB	AABB	BBBB	BBBB	AAAA	AAAB	AAAB	AAAB	AAAA	AAAB	BBBB	BBBB	BBBB	BBBB	AABB	AAAA	AABB	BBBB	ABBB	AAAB	ABBB	BBBB	BBBB	ABBB	AAAB	AAAB	ABBB	AAAB	AAAA	BBBB	AAAB	AAAA	ABBB	ABBB	BBBB	AAAA	AABB	AAAA	BBBB	AABB	BBBB
NDTX4930-5W	Tetraploid	4	BiA	ABBB	ABBB	AAAB	AAAB	AAAB	AABB	AABB	ABBB	ABBB	AAAB	AABB	AAAB	AABB	AAAA	ABBB	BBBB	BBBB	BBBB	BBBB	AABB	AAAA	ABBB	ABBB	ABBB	AAAB	ABBB	BBBB	BBBB	ABBB	AAAB	AAAB	ABBB	AAAB	AAAA	BBBB	AAAB	AAAA	ABBB	ABBB	BBBB	AAAA	AAAB	AAAB	ABBB	AAAA	ABBB
NDTX5003-2R	Tetraploid	4	BiA	-9	ABBB	AAAB	AAAB	AAAB	ABBB	ABBB	BBBB	BBBB	AAAA	ABBB	ABBB	ABBB	AAAA	ABBB	BBBB	ABBB	BBBB	BBBB	AAAA	AAAA	BBBB	BBBB	BBBB	AAAB	ABBB	BBBB	BBBB	BBBB	AABB	AAAB	BBBB	AAAA	AAAA	BBBB	AAAA	AAAB	AABB	AABB	BBBB	AAAA	AABB	AAAA	BBBB	AAAB	BBBB
NDTX5067-2R	Tetraploid	4	BiA	ABBB	ABBB	AAAB	AAAB	AAAB	ABBB	ABBB	BBBB	BBBB	AAAA	ABBB	ABBB	ABBB	AAAA	ABBB	BBBB	ABBB	BBBB	BBBB	AAAA	AAAA	BBBB	BBBB	BBBB	AAAB	ABBB	BBBB	BBBB	BBBB	AABB	AAAB	BBBB	AAAA	AAAA	BBBB	AAAA	AAAB	AABB	AABB	BBBB	AAAA	AABB	AAAA	BBBB	AAAB	BBBB
NDTX5438-11R	Tetraploid	4	BiA	AABB	AABB	AABB	AABB	AABB	-9	ABBB	ABBB	ABBB	AAAB	ABBB	AABB	ABBB	AAAA	ABBB	-9	ABBB	BBBB	-9	AABB	AAAA	ABBB	-9	BBBB	AAAB	ABBB	BBBB	BBBB	ABBB	AAAB	AAAB	ABBB	-9	AAAA	BBBB	-9	AAAB	ABBB	AABB	BBBB	AAAA	-9	-9	ABBB	AABB	-9
NDTX6773-1W	Tetraploid	4	BiA	AAAB	AAAB	ABBB	ABBB	ABBB	BBBB	BBBB	BBBB	BBBB	AAAB	ABBB	AABB	ABBB	AAAA	BBBB	ABBB	ABBB	BBBB	BBBB	AAAA	AAAA	BBBB	BBBB	BBBB	AABB	BBBB	BBBB	BBBB	BBBB	AABB	AABB	BBBB	AAAA	AAAA	BBBB	AAAA	AAAA	AABB	AABB	BBBB	AAAA	AAAB	AAAB	AABB	AAAA	ABBB
NDTX731-1R	Tetraploid	4	BiA	BBBB	BBBB	AAAA	AAAA	AAAA	AABB	AABB	ABBB	ABBB	AABB	ABBB	AAAB	ABBB	AAAA	ABBB	ABBB	ABBB	BBBB	ABBB	ABBB	AAAA	AABB	ABBB	ABBB	AAAB	AABB	BBBB	BBBB	ABBB	AAAA	AAAB	ABBB	AAAB	AAAA	BBBB	AAAB	AAAB	BBBB	AABB	BBBB	AAAA	AAAA	AAAA	BBBB	AABB	BBBB
NDTX7590-3R	Tetraploid	4	BiA	ABBB	ABBB	AAAB	AAAB	AAAB	AABB	AABB	BBBB	BBBB	AAAA	AABB	AABB	AABB	AAAA	AABB	BBBB	ABBB	BBBB	BBBB	AAAB	AAAA	ABBB	BBBB	BBBB	AABB	BBBB	BBBB	BBBB	ABBB	AAAB	AABB	ABBB	AAAA	AAAA	BBBB	AAAA	AAAA	ABBB	AABB	BBBB	AAAA	AAAB	AAAA	BBBB	-9	BBBB
NDTX8773-4Ru	Tetraploid	4	BiA	AABB	AABB	AABB	AABB	AABB	AABB	AABB	BBBB	BBBB	AAAB	AAAB	AAAA	AAAB	AAAA	AABB	ABBB	BBBB	BBBB	BBBB	AABB	AAAA	AABB	BBBB	BBBB	AAAB	BBBB	BBBB	BBBB	AABB	AAAB	AAAB	AABB	AAAA	AAAA	BBBB	AAAA	AAAA	ABBB	ABBB	BBBB	AAAA	AAAB	AAAA	ABBB	AAAA	BBBB
NDTX91068-11R	Tetraploid	4	BiA	ABBB	ABBB	AAAB	AAAB	AAAB	ABBB	ABBB	BBBB	BBBB	AAAB	ABBB	AABB	ABBB	AAAA	ABBB	BBBB	AABB	BBBB	BBBB	AAAA	AAAA	BBBB	BBBB	BBBB	ABBB	BBBB	BBBB	BBBB	BBBB	AAAB	ABBB	BBBB	AAAA	AAAA	BBBB	AAAA	AAAA	ABBB	AAAB	BBBB	AAAA	AABB	AAAA	BBBB	AAAB	BBBB
PORTX03PG25-2R/R	Tetraploid	4	BiA	AAAB	AAAB	ABBB	ABBB	ABBB	BBBB	BBBB	BBBB	BBBB	ABBB	ABBB	AAAA	ABBB	AAAA	ABBB	ABBB	ABBB	ABBB	BBBB	AABB	AAAB	BBBB	BBBB	ABBB	AAAB	ABBB	BBBB	ABBB	BBBB	AAAB	AAAA	BBBB	AAAA	AABB	AABB	AAAA	AAAA	ABBB	AAAB	ABBB	AAAB	AAAA	AAAB	-9	AAAA	BBBB
PTTX05PG07-1W	Tetraploid	4	BiA	AAAA	AAAA	BBBB	BBBB	BBBB	AABB	AABB	BBBB	BBBB	AABB	ABBB	AAAB	AABB	AAAB	ABBB	ABBB	ABBB	BBBB	AABB	ABBB	AAAA	ABBB	AABB	BBBB	AAAA	AAAB	ABBB	BBBB	ABBB	AAAA	AAAA	ABBB	AAAA	AAAA	BBBB	AAAA	AABB	BBBB	AAAB	ABBB	AAAB	AAAA	AAAB	AABB	AAAA	BBBB
Rio Rojo	Tetraploid	4	BiA	ABBB	ABBB	AAAB	AAAB	AAAB	ABBB	ABBB	BBBB	BBBB	AAAB	ABBB	AABB	ABBB	AAAA	ABBB	ABBB	AABB	BBBB	BBBB	AAAB	AAAA	BBBB	BBBB	BBBB	AABB	BBBB	BBBB	BBBB	ABBB	AAAB	AABB	ABBB	AAAA	AAAA	BBBB	AAAA	AAAA	ABBB	AABB	BBBB	AAAA	AAAB	AAAA	BBBB	AABB	BBBB
Russet Burbank	Tetraploid	4	BiA	AAAB	AAAB	ABBB	ABBB	ABBB	ABBB	ABBB	ABBB	ABBB	AAAB	AABB	AAAB	AABB	AAAA	ABBB	BBBB	BBBB	BBBB	ABBB	BBBB	AAAA	AABB	ABBB	BBBB	AAAB	ABBB	BBBB	BBBB	AABB	AAAA	AAAA	AABB	AAAA	AAAB	ABBB	AAAA	AAAB	BBBB	AABB	BBBB	AAAA	AAAB	AAAA	ABBB	AAAB	BBBB
Russet Norkotah 102	Tetraploid	4	BiA	AAAB	AAAB	ABBB	ABBB	ABBB	AABB	AABB	BBBB	BBBB	AAAB	AABB	AAAB	AABB	AAAA	AABB	ABBB	BBBB	BBBB	BBBB	AABB	AAAA	AABB	BBBB	BBBB	AAAA	BBBB	BBBB	BBBB	AABB	AABB	AAAA	AABB	AAAA	AAAA	BBBB	AAAA	AAAA	AABB	BBBB	BBBB	AAAA	AABB	AAAB	ABBB	AAAB	BBBB
Russet Norkotah 112	Tetraploid	4	BiA	AAAB	AAAB	ABBB	ABBB	ABBB	AABB	AABB	BBBB	BBBB	AAAB	AABB	AAAB	AABB	AAAA	AABB	ABBB	BBBB	BBBB	BBBB	AABB	AAAA	AABB	BBBB	BBBB	AAAA	BBBB	BBBB	BBBB	AABB	AABB	AAAA	AABB	AAAA	AAAA	BBBB	AAAA	AAAA	AABB	BBBB	BBBB	AAAA	AABB	AAAB	ABBB	AAAB	BBBB
Russet Norkotah 223	Tetraploid	4	BiA	AAAB	AAAB	ABBB	ABBB	ABBB	AABB	AABB	BBBB	BBBB	AAAB	AABB	AAAB	AABB	AAAA	AABB	ABBB	BBBB	BBBB	BBBB	AABB	AAAA	AABB	BBBB	BBBB	AAAA	BBBB	BBBB	BBBB	AABB	AABB	AAAA	AABB	AAAA	AAAA	BBBB	AAAA	AAAA	AABB	BBBB	BBBB	AAAA	AABB	AAAB	ABBB	AAAB	BBBB
Russet Norkotah 278	Tetraploid	4	BiA	AAAB	AAAB	ABBB	ABBB	ABBB	AABB	AABB	BBBB	BBBB	AAAB	AABB	AAAB	AABB	AAAA	AABB	ABBB	BBBB	BBBB	BBBB	AABB	AAAA	AABB	BBBB	BBBB	AAAA	BBBB	BBBB	BBBB	AABB	AABB	AAAA	AABB	AAAA	AAAA	BBBB	AAAA	AAAA	AABB	BBBB	BBBB	AAAA	AABB	AAAB	ABBB	AAAB	BBBB
Russet Norkotah 296	Tetraploid	4	BiA	AAAB	AAAB	ABBB	ABBB	ABBB	AABB	AABB	BBBB	BBBB	AAAB	AABB	AAAB	AABB	AAAA	AABB	ABBB	BBBB	BBBB	BBBB	AABB	AAAA	AABB	BBBB	BBBB	AAAA	BBBB	BBBB	BBBB	AABB	AABB	AAAA	AABB	AAAA	AAAA	BBBB	AAAA	AAAA	AABB	BBBB	BBBB	AAAA	AABB	AAAB	ABBB	AAAB	BBBB
Russet Norkotah	Tetraploid	4	BiA	AAAB	AAAB	ABBB	ABBB	ABBB	AABB	AABB	BBBB	BBBB	AAAB	AABB	AAAB	AABB	AAAA	AABB	ABBB	BBBB	BBBB	BBBB	AABB	AAAA	AABB	BBBB	BBBB	AAAA	BBBB	BBBB	BBBB	AABB	AABB	AAAA	AABB	AAAA	AAAA	BBBB	AAAA	AAAA	AABB	BBBB	BBBB	AAAA	AABB	AAAB	ABBB	AAAB	BBBB
Stampede Russet	Tetraploid	4	BiA	AAAB	AAAB	ABBB	ABBB	ABBB	AABB	AABB	ABBB	ABBB	AAAA	AAAB	AAAB	AAAB	AAAA	AAAB	BBBB	ABBB	BBBB	BBBB	AABB	AAAA	BBBB	ABBB	ABBB	AAAA	AABB	ABBB	BBBB	ABBB	AAAB	AAAA	ABBB	AAAA	AAAA	BBBB	AAAA	AAAA	ABBB	AABB	ABBB	AAAB	AAAA	AAAA	BBBB	AAAB	ABBB
Tacna	Tetraploid	4	BiA	AAAA	AAAA	BBBB	BBBB	ABBB	ABBB	ABBB	ABBB	ABBB	AABB	BBBB	AABB	BBBB	AAAA	BBBB	ABBB	BBBB	AABB	ABBB	BBBB	AABB	BBBB	AABB	BBBB	AAAA	ABBB	BBBB	AABB	ABBB	AAAA	AAAA	ABBB	AAAA	AABB	AABB	AAAA	AAAA	BBBB	AAAB	BBBB	AAAA	AAAA	AABB	AABB	AABB	BBBB
Tokio	Tetraploid	4	BiA	AAAA	AAAA	BBBB	BBBB	BBBB	BBBB	BBBB	BBBB	BBBB	AABB	BBBB	AABB	ABBB	AAAB	BBBB	AABB	BBBB	BBBB	ABBB	BBBB	AAAA	ABBB	ABBB	AABB	AAAA	AAAA	BBBB	BBBB	BBBB	AAAA	AAAA	BBBB	AAAB	AAAA	BBBB	AAAB	AAAB	BBBB	AAAB	BBBB	AAAA	AAAA	AAAB	AABB	AABB	BBBB
TX03196-1W	Tetraploid	4	BiA	AABB	AABB	AABB	AABB	AABB	AABB	-9	ABBB	ABBB	AABB	AABB	AAAA	AABB	AAAA	AABB	ABBB	BBBB	BBBB	BBBB	AAAB	AAAA	BBBB	ABBB	BBBB	AAAA	BBBB	BBBB	BBBB	ABBB	ABBB	AAAA	ABBB	AAAA	AAAA	BBBB	AAAA	AAAA	AAAB	BBBB	BBBB	AAAA	AAAA	AAAB	ABBB	AAAA	BBBB
TX05249-10W	Tetraploid	4	BiA	AAAB	AAAB	ABBB	ABBB	ABBB	ABBB	ABBB	BBBB	BBBB	AAAB	AAAB	AAAA	AAAB	AAAA	ABBB	ABBB	ABBB	BBBB	BBBB	AABB	AAAA	ABBB	BBBB	AABB	AAAB	AAAB	ABBB	BBBB	BBBB	AAAA	AAAB	BBBB	AAAB	AAAA	BBBB	AAAB	AAAA	BBBB	AAAB	BBBB	AAAA	AAAA	AAAB	ABBB	AAAB	BBBB
TX05249-11W	Tetraploid	4	BiA	AAAA	AAAA	BBBB	BBBB	BBBB	ABBB	ABBB	BBBB	BBBB	AAAA	AABB	AABB	AABB	AAAA	ABBB	BBBB	BBBB	BBBB	ABBB	BBBB	AAAA	AABB	ABBB	AABB	AAAA	AAAB	BBBB	BBBB	ABBB	AAAA	AAAA	ABBB	AAAB	AAAA	BBBB	AAAB	AAAB	BBBB	AABB	BBBB	AAAA	AAAA	ABBB	AAAB	AAAA	BBBB
TX05249-3W	Tetraploid	4	BiA	AAAB	AAAB	ABBB	ABBB	ABBB	ABBB	ABBB	BBBB	BBBB	AAAA	ABBB	ABBB	ABBB	AAAA	BBBB	BBBB	ABBB	BBBB	BBBB	AABB	AAAA	ABBB	BBBB	AABB	AAAA	AAAB	ABBB	BBBB	BBBB	AAAB	AAAA	BBBB	AAAB	AAAA	BBBB	AAAB	AAAA	ABBB	AABB	BBBB	AAAA	AAAA	AAAB	AAAB	AAAA	BBBB
TX08350-12Ru	Tetraploid	4	BiA	AABB	AABB	AABB	AABB	AABB	AAAB	AAAB	AABB	AABB	AAAB	AABB	AAAB	AABB	AAAA	ABBB	BBBB	BBBB	BBBB	AABB	AABB	AAAA	BBBB	AABB	BBBB	AAAA	AABB	BBBB	BBBB	BBBB	AABB	AAAA	BBBB	AAAA	AAAA	BBBB	AAAA	AABB	AABB	AABB	BBBB	AAAA	AAAB	AABB	AABB	AAAA	BBBB
Vanguard Russet	Tetraploid	4	BiA	-9	AAAA	BBBB	BBBB	BBBB	AAAB	-9	ABBB	ABBB	AAAB	AABB	AAAB	AABB	AAAA	AABB	ABBB	BBBB	BBBB	ABBB	ABBB	AAAA	ABBB	ABBB	ABBB	AAAA	AABB	BBBB	BBBB	ABBB	AAAB	AAAA	ABBB	AAAA	AAAA	BBBB	AAAA	AAAB	ABBB	AABB	BBBB	AAAA	AAAB	AABB	-9	AAAA	BBBB
TX08385-2P/YP	Tetraploid	4	BiA	AAAA	AAAA	BBBB	BBBB	BBBB	BBBB	BBBB	BBBB	BBBB	ABBB	BBBB	AAAB	BBBB	AAAA	BBBB	AABB	BBBB	BBBB	ABBB	AABB	AAAA	ABBB	ABBB	BBBB	AAAB	ABBB	BBBB	BBBB	ABBB	AAAB	AAAB	ABBB	AAAA	AAAA	BBBB	AAAA	AAAB	ABBB	AABB	BBBB	AAAA	AAAA	AAAA	-9	AAAB	ABBB
TX09396-1W	Tetraploid	4	BiA	ABBB	ABBB	AAAB	AAAB	AAAB	AAAB	AAAB	ABBB	ABBB	AABB	ABBB	AAAB	ABBB	AAAA	BBBB	AABB	ABBB	BBBB	BBBB	AABB	AAAA	ABBB	BBBB	BBBB	AAAA	AABB	ABBB	BBBB	ABBB	AAAB	AAAA	ABBB	AAAA	AAAA	BBBB	AAAA	AAAA	ABBB	ABBB	BBBB	AAAA	AABB	AAAA	ABBB	AAAB	BBBB
TX09403-21W	Tetraploid	4	BiA	AAAA	AAAA	BBBB	BBBB	BBBB	AABB	AABB	AABB	AABB	AAAB	ABBB	AABB	ABBB	AAAA	BBBB	ABBB	BBBB	BBBB	BBBB	AAAB	AAAA	ABBB	BBBB	BBBB	AAAB	BBBB	BBBB	BBBB	ABBB	AABB	AAAB	ABBB	AAAA	AAAA	BBBB	AAAA	AAAA	AABB	ABBB	BBBB	AAAA	AAAB	AAAA	ABBB	AABB	BBBB
TX09406s-1P/P	Tetraploid	4	BiA	AAAA	AAAA	BBBB	BBBB	BBBB	ABBB	ABBB	ABBB	ABBB	AAAB	ABBB	AABB	ABBB	AAAA	ABBB	ABBB	AABB	BBBB	BBBB	AAAB	AAAA	ABBB	BBBB	ABBB	AABB	AABB	ABBB	BBBB	BBBB	AAAA	AABB	BBBB	AAAB	AAAA	BBBB	AAAB	AAAA	BBBB	AAAB	BBBB	AAAA	AAAB	AAAA	ABBB	AAAB	BBBB
TX09414-1W	Tetraploid	4	BiA	AAAB	AAAB	ABBB	ABBB	ABBB	ABBB	ABBB	BBBB	BBBB	ABBB	ABBB	AAAA	ABBB	AAAA	BBBB	AAAB	BBBB	BBBB	BBBB	AABB	AAAA	ABBB	BBBB	BBBB	AAAB	BBBB	BBBB	BBBB	ABBB	AABB	AAAA	BBBB	AAAA	AABB	AABB	AAAA	AAAA	AABB	AABB	AABB	AABB	AAAA	AAAB	ABBB	AAAA	BBBB
TX10437-9Pyspl/Y	Tetraploid	4	BiA	BBBB	BBBB	AAAA	AAAA	AAAA	ABBB	ABBB	BBBB	BBBB	AABB	BBBB	AABB	BBBB	AAAA	BBBB	ABBB	ABBB	BBBB	BBBB	AAAB	AAAA	ABBB	BBBB	ABBB	AABB	ABBB	BBBB	BBBB	BBBB	AAAB	AABB	BBBB	AAAB	AAAA	BBBB	AAAB	AAAA	ABBB	AABB	ABBB	AAAB	AABB	AAAA	BBBB	AAAB	BBBB
TX11454-9Ru/Y	Tetraploid	4	BiA	AAAA	AAAA	BBBB	BBBB	BBBB	AABB	AABB	ABBB	ABBB	AAAB	AABB	AAAB	AABB	AAAA	AABB	ABBB	BBBB	BBBB	ABBB	ABBB	AAAA	ABBB	ABBB	ABBB	AAAA	AABB	BBBB	BBBB	ABBB	AAAB	AAAA	ABBB	AAAA	AAAA	BBBB	AAAA	AAAB	AABB	ABBB	BBBB	AAAA	AAAB	AAAA	BBBB	ABBB	BBBB
TX11461-3W	Tetraploid	4	BiA	AAAB	AAAB	ABBB	ABBB	ABBB	ABBB	ABBB	BBBB	BBBB	AABB	BBBB	AABB	BBBB	AAAA	BBBB	AABB	ABBB	BBBB	BBBB	AABB	AAAA	ABBB	BBBB	ABBB	AABB	ABBB	BBBB	BBBB	BBBB	AAAB	AAAB	BBBB	AAAB	AAAB	-9	AAAB	AAAA	ABBB	AABB	ABBB	AAAB	AAAB	AAAA	ABBB	AAAB	BBBB
TX12474-1P/R	Tetraploid	4	BiA	ABBB	ABBB	AAAB	AAAB	AAAB	BBBB	BBBB	BBBB	BBBB	AAAB	AAAB	AAAA	AAAB	AAAA	AAAB	BBBB	BBBB	ABBB	BBBB	AABB	AAAB	ABBB	BBBB	BBBB	AAAA	BBBB	BBBB	ABBB	ABBB	AABB	AAAA	BBBB	AAAA	AAAB	ABBB	AAAA	AAAA	AAAB	ABBB	BBBB	AAAA	AAAA	AABB	AAAA	AAAA	BBBB
TX12484-4W	Tetraploid	4	BiA	AAAA	AAAA	BBBB	BBBB	BBBB	ABBB	ABBB	ABBB	ABBB	AAAB	BBBB	ABBB	BBBB	AAAA	BBBB	ABBB	ABBB	BBBB	ABBB	AABB	AAAA	ABBB	ABBB	ABBB	AAAA	AAAB	ABBB	BBBB	BBBB	AAAB	AAAA	BBBB	AAAB	AAAA	BBBB	AAAB	AAAB	ABBB	AABB	BBBB	AAAA	AAAA	AAAA	BBBB	AABB	BBBB
TX13590-9Ru	Tetraploid	4	BiA	AAAB	AAAB	ABBB	ABBB	ABBB	AABB	AABB	AABB	AABB	AABB	ABBB	AAAB	ABBB	AAAA	ABBB	ABBB	BBBB	BBBB	AABB	ABBB	AAAA	BBBB	AABB	ABBB	AAAA	AAAB	BBBB	BBBB	BBBB	AAAB	AAAA	BBBB	AAAA	AAAA	BBBB	AAAA	AABB	ABBB	AAAB	BBBB	AAAA	AAAA	AAAB	AABB	AAAB	BBBB
TX14611-1R	Tetraploid	4	BiA	AABB	AABB	AABB	AABB	AABB	ABBB	ABBB	ABBB	ABBB	AABB	ABBB	AAAB	ABBB	AAAA	ABBB	ABBB	ABBB	BBBB	BBBB	AAAB	AAAA	ABBB	BBBB	BBBB	AABB	BBBB	BBBB	BBBB	BBBB	AABB	AABB	BBBB	AAAA	AAAA	BBBB	AAAA	AAAA	AABB	AABB	BBBB	AAAA	AAAA	AAAB	AABB	AAAB	BBBB
TX1475-3W	Tetraploid	4	BiA	AABB	AABB	AABB	AABB	AABB	ABBB	ABBB	ABBB	ABBB	BBBB	BBBB	AAAA	BBBB	AAAA	BBBB	AAAA	ABBB	BBBB	BBBB	AAAB	AAAA	BBBB	BBBB	BBBB	AABB	BBBB	BBBB	BBBB	BBBB	AABB	AAAB	BBBB	AAAA	AAAB	ABBB	AAAA	AAAA	AABB	AABB	ABBB	AAAB	AAAA	AAAA	BBBB	AAAB	BBBB
Sierra GoldTM	Tetraploid	4	BiA	AAAB	AAAB	ABBB	ABBB	ABBB	BBBB	BBBB	BBBB	BBBB	ABBB	BBBB	AAAB	ABBB	AAAB	BBBB	AAAB	BBBB	BBBB	BBBB	AAAB	AAAA	BBBB	BBBB	ABBB	AABB	ABBB	BBBB	BBBB	BBBB	AAAB	AABB	BBBB	AAAA	AAAA	BBBB	AAAA	AAAA	ABBB	AAAB	BBBB	AAAA	AAAA	AABB	AABB	AAAB	BBBB
TX1617-1W/Y	Tetraploid	4	BiA	AAAB	AAAB	ABBB	ABBB	ABBB	BBBB	BBBB	BBBB	BBBB	AABB	ABBB	AAAB	AABB	AAAB	ABBB	ABBB	BBBB	BBBB	ABBB	AABB	AAAA	BBBB	AABB	BBBB	AABB	ABBB	BBBB	BBBB	ABBB	AAAA	AABB	ABBB	AAAA	AAAA	BBBB	AAAA	AAAB	BBBB	AAAB	BBBB	AAAA	AAAA	AABB	AAAB	AAAB	BBBB
TX1673-1W/Y	Tetraploid	4	BiA	-9	AABB	AABB	AABB	AABB	BBBB	BBBB	BBBB	BBBB	ABBB	ABBB	AAAA	ABBB	AAAA	ABBB	AABB	BBBB	BBBB	BBBB	AAAA	AAAA	BBBB	BBBB	BBBB	AABB	BBBB	BBBB	BBBB	BBBB	AABB	AABB	BBBB	AAAA	AAAA	BBBB	AAAA	AAAB	ABBB	AAAB	ABBB	AAAB	AAAA	AAAA	BBBB	AABB	BBBB
TX6-1216-1Ru	Tetraploid	4	BiA	AAAB	AAAB	ABBB	ABBB	ABBB	AABB	AABB	ABBB	ABBB	AABB	AABB	AAAA	AABB	AAAA	ABBB	ABBB	BBBB	BBBB	ABBB	AABB	AAAA	ABBB	ABBB	BBBB	AAAB	ABBB	BBBB	BBBB	ABBB	AAAB	AAAB	ABBB	AAAA	AAAA	BBBB	AAAA	AAAB	ABBB	AABB	BBBB	AAAA	AAAB	AAAB	AABB	AAAA	BBBB
TX09403-15W	Tetraploid	4	BiA	AAAA	AAAA	BBBB	BBBB	BBBB	AABB	AABB	AABB	AABB	AAAB	ABBB	AABB	ABBB	AAAA	BBBB	ABBB	BBBB	BBBB	BBBB	AAAB	AAAA	ABBB	BBBB	BBBB	AAAB	BBBB	BBBB	BBBB	ABBB	AABB	AAAB	ABBB	AAAA	AAAA	BBBB	AAAA	AAAA	AABB	ABBB	BBBB	AAAA	AAAB	AAAA	ABBB	AABB	BBBB
TXA549-1Ru	Tetraploid	4	BiA	AAAB	AAAB	ABBB	ABBB	ABBB	AABB	AABB	AABB	AABB	AABB	ABBB	AAAB	ABBB	AAAA	ABBB	ABBB	BBBB	BBBB	AABB	ABBB	AAAA	BBBB	AABB	ABBB	AAAA	AAAB	BBBB	BBBB	BBBB	AAAB	AAAA	BBBB	AAAA	AAAA	BBBB	AAAA	AABB	ABBB	AAAB	BBBB	AAAA	AAAA	AAAB	AABB	AAAB	BBBB
TXNS106	Tetraploid	4	BiA	AAAB	AAAB	ABBB	ABBB	ABBB	AABB	AABB	BBBB	BBBB	AAAB	AABB	AAAB	AABB	AAAA	AABB	ABBB	BBBB	BBBB	BBBB	AABB	AAAA	AABB	BBBB	BBBB	AAAA	BBBB	BBBB	BBBB	AABB	AABB	AAAA	AABB	AAAA	AAAA	BBBB	AAAA	AAAA	AABB	BBBB	BBBB	AAAA	AABB	AAAB	ABBB	AAAB	BBBB
TXNS118	Tetraploid	4	BiA	AAAB	AAAB	ABBB	ABBB	ABBB	AABB	AABB	BBBB	BBBB	AAAB	AABB	AAAB	AABB	AAAA	AABB	ABBB	BBBB	BBBB	BBBB	AABB	AAAA	AABB	BBBB	BBBB	AAAA	BBBB	BBBB	BBBB	AABB	AABB	AAAA	AABB	AAAA	AAAA	BBBB	AAAA	AAAA	AABB	BBBB	BBBB	AAAA	AABB	AAAB	ABBB	AAAB	BBBB
TXNS249	Tetraploid	4	BiA	AAAB	AAAB	ABBB	ABBB	ABBB	AABB	AABB	BBBB	BBBB	AAAB	AABB	AAAB	AABB	AAAA	AABB	ABBB	BBBB	BBBB	BBBB	AABB	AAAA	AABB	BBBB	BBBB	AAAA	BBBB	BBBB	BBBB	AABB	AABB	AAAA	AABB	AAAA	AAAA	BBBB	AAAA	AAAA	AABB	BBBB	BBBB	AAAA	AABB	AAAB	ABBB	AAAB	BBBB
TXYG79	Tetraploid	4	BiA	AAAB	AAAB	ABBB	ABBB	ABBB	ABBB	ABBB	ABBB	ABBB	AABB	ABBB	AAAB	AABB	AAAB	ABBB	AABB	BBBB	BBBB	ABBB	BBBB	AAAA	ABBB	AABB	ABBB	AAAA	AABB	BBBB	BBBB	AABB	AAAA	AAAA	AABB	AAAA	AAAA	BBBB	AAAA	AAAB	BBBB	AABB	BBBB	AAAA	AAAB	AAAB	ABBB	AABB	BBBB
UMTX383-3Yrdspl/Y	Tetraploid	4	BiA	ABBB	ABBB	AAAB	AAAB	AAAB	ABBB	ABBB	ABBB	ABBB	AAAB	ABBB	AABB	ABBB	AAAA	ABBB	BBBB	BBBB	BBBB	BBBB	ABBB	AAAA	AAAB	BBBB	AABB	AAAA	AABB	BBBB	BBBB	ABBB	AAAB	AAAA	AABB	AABB	AAAA	BBBB	AABB	AAAA	ABBB	BBBB	BBBB	AAAA	AABB	AAAA	ABBB	AAAA	BBBB
White LaSoda	Tetraploid	4	BiA	AABB	AABB	AABB	AABB	AABB	BBBB	BBBB	BBBB	BBBB	AABB	ABBB	AAAB	ABBB	AAAA	ABBB	ABBB	ABBB	BBBB	BBBB	AAAB	AAAA	ABBB	BBBB	BBBB	AAAB	BBBB	BBBB	BBBB	ABBB	AABB	AAAB	ABBB	AAAA	AAAA	BBBB	AAAA	AAAA	AABB	ABBB	BBBB	AAAA	AAAA	AAAB	ABBB	AABB	BBBB
[truncated: 5,000 more columns]

## Sheet: S2b. Diploid Format
Supplementary Table S2b.Two hundred fourteen potato clones genotyped with 10K SNPs (after filtering) in diploid input format
Clone Name	Pop	Ploidy	Format	solcap_snp_c2_51460	solcap_snp_c2_36608	solcap_snp_c2_36615	solcap_snp_c2_36658	solcap_snp_c1_10930	PotVar0120099	solcap_snp_c2_36617	PotVar0120075	PotVar0120070	solcap_snp_c2_36629	PotVar0120067	solcap_snp_c2_36639	PotVar0119973	PotVar0119966	PotVar0119965	PotVar0119913	solcap_snp_c2_36640	solcap_snp_c1_10915	solcap_snp_c1_10918	solcap_snp_c2_36659	solcap_snp_c2_36660	solcap_snp_c2_36661	solcap_snp_c2_36664	solcap_snp_c2_36665	solcap_snp_c1_10922	solcap_snp_c1_10924	solcap_snp_c1_10926	solcap_snp_c2_36668	solcap_snp_c2_36675	solcap_snp_c2_54797	solcap_snp_c2_56715	solcap_snp_c1_2424	solcap_snp_c1_2425	solcap_snp_c2_6759	solcap_snp_c2_6760	solcap_snp_c2_6767	solcap_snp_c2_6769	solcap_snp_c1_2426	PotVar0071723	PotVar0071738	PotVar0071757	PotVar0071846	PotVar0071852	PotVar0071945	PotVar0071966	PotVar0072033
AOR07781-2	Tetraploid	2	BiA	AA	TG	TG	GG	CC	AG	AG	TC	GG	CC	TC	AG	TC	TC	CC	TC	AG	TC	TC	AA	AC	CC	TT	GG	AG	AG	AG	CC	AG	CC	TC	CC	AG	AG	TT	GG	AG	TT	AG	AG	TC	TG	GG	TG	TC	TC
AORTX09037-1W/Y	Tetraploid	2	BiA	AG	TG	TG	TG	TC	AG	AG	TC	AG	TC	TC	AG	TT	TC	TC	TC	AG	TC	TC	AA	AC	CC	TT	GG	AG	AG	AG	CC	AG	TC	TC	TC	AG	AG	TC	AG	AG	TC	AG	AG	TC	TT	GG	TG	TC	CC
AOTX02136-1Ru	Tetraploid	2	BiA	AA	GG	GG	GG	CC	GG	AA	CC	GG	CC	CC	AA	TT	TT	CC	CC	GG	TT	TT	AA	AA	CC	TT	GG	GG	AA	AA	CC	AA	CC	CC	CC	GG	GG	TT	GG	GG	CC	AG	AA	TC	TT	GG	GG	TC	TC
AOTX03187-1Ru	Tetraploid	2	BiA	AG	TG	TG	-9	TC	AG	AA	TC	AG	TC	TC	AG	TC	TC	CC	TC	AG	TC	TC	AG	AC	CC	TC	AG	AG	AG	AG	CC	AA	TC	TC	CC	AG	AG	TT	GG	AG	TC	AG	AG	TC	TG	AG	TG	-9	CC
AOTX05043-1Ru	Tetraploid	2	BiA	-9	TG	TG	TG	TC	AG	AA	CC	AG	TC	TC	AG	TT	TC	CC	CC	AG	TC	TC	AA	AC	CC	TT	GG	AG	AG	AG	CC	AA	TC	TC	CC	AG	AG	TT	GG	AG	TC	AG	AA	TC	TT	GG	GG	TC	CC
AOTX91861-4R	Tetraploid	2	BiA	AG	TG	TG	TG	TC	AG	AA	CC	AG	-9	TC	AG	TT	TC	CC	CC	AG	TC	TC	AA	AC	CC	TT	GG	AG	AG	AG	CC	AA	TC	TC	-9	AG	AG	TT	GG	AG	TC	AG	AG	TC	TT	GG	TG	-9	TC
AOTX93483-1R	Tetraploid	2	BiA	AG	TG	TG	TG	TC	AG	AG	TC	AG	TC	TC	AG	TC	TC	CC	TC	AG	TC	TC	AA	AC	CC	TT	GG	AG	AG	AG	CC	AG	TC	TC	-9	AG	AG	TT	GG	AG	TC	AG	AG	TT	TG	GG	TG	TC	TC
AOTX95265-2Ru	Tetraploid	2	BiA	AG	-9	TG	TG	TC	AG	AA	TC	AG	-9	TC	AG	TC	TC	CC	TC	AG	TC	TC	AG	AC	CC	TC	AG	AG	AG	AG	CC	AA	TC	TC	TC	AG	AG	TT	GG	AG	-9	AG	AG	TC	TG	AG	-9	-9	CC
AOTX95295-3Ru	Tetraploid	2	BiA	AG	TG	TG	TG	TC	AG	AA	TC	AG	TC	TC	AG	TC	TC	CC	TC	AG	TC	TC	AG	AC	CC	TC	AG	AG	AG	AG	CC	AA	TC	TC	CC	AG	AG	TT	GG	AG	TC	AG	AG	TC	TG	AG	TG	TC	CC
AOTX95309-1W	Tetraploid	2	BiA	AA	TG	TG	TG	CC	AG	AA	TC	AG	TC	TC	AG	TT	TC	TC	TC	AG	TT	TC	AG	AC	CC	TC	AG	AG	AG	AG	CC	AG	TC	TC	TC	GG	GG	TC	AG	GG	TC	AG	AA	TC	TG	AG	GG	CC	CC
AOTX95309-2W	Tetraploid	2	BiA	AG	TG	TG	TG	TC	AG	AA	TC	AG	TC	TC	AG	TT	TC	TC	TC	AG	TC	TC	AG	AC	CC	TC	AG	AG	AG	AG	CC	AG	TC	TC	CC	AG	AG	TC	AG	AG	TC	AG	AG	TT	TG	AG	TG	TC	TC
AOTX96075-1Ru	Tetraploid	2	BiA	AG	TG	TG	TG	TC	AG	AA	TC	AG	TC	TC	AG	TC	TC	CC	TC	AG	TC	TC	AG	AC	CC	TC	AG	AG	AG	AG	CC	AA	TC	TC	CC	AG	AG	TT	GG	AG	TC	AG	AG	TC	TG	AG	TG	TC	CC
AOTX96084-1Ru	Tetraploid	2	BiA	AG	-9	TG	TG	TC	AG	AA	TC	AG	-9	TC	AG	TC	TC	CC	TC	AG	TC	TC	AG	AC	CC	TC	AG	AG	AG	AG	CC	AA	TC	TC	TC	AG	AG	TT	GG	AG	-9	AG	AG	TC	TG	AG	TG	-9	CC
AOTX96208-1Ru	Tetraploid	2	BiA	AG	TG	TG	-9	TC	AG	AA	TC	AG	TC	TC	AG	TC	TC	CC	TC	AG	TC	TC	AG	AC	CC	TC	AG	AG	AG	AG	CC	AA	TC	TC	CC	AG	AG	TT	GG	AG	TC	AG	AG	TC	-9	AG	TG	-9	CC
AOTX96216-1Ru	Tetraploid	2	BiA	AG	TG	TG	TG	TC	AG	AA	CC	AG	-9	TC	AG	TT	TC	CC	CC	AG	-9	-9	AG	AC	CC	TC	AG	AG	AG	AG	TC	AA	TC	TC	-9	AG	AG	-9	GG	AG	-9	AG	AG	TC	TG	GG	-9	-9	CC
AOTX96216-2Ru	Tetraploid	2	BiA	AG	TG	TG	TG	TC	AG	AA	CC	AG	-9	TC	AG	TT	TC	CC	CC	AG	-9	TC	AG	AC	CC	TC	AG	AG	AG	AG	TC	AA	TC	TC	CC	AG	AG	-9	GG	AG	-9	AG	AG	TC	TG	GG	TG	-9	CC
AOTX97213-1Ru	Tetraploid	2	BiA	AG	TG	TG	TG	TC	AG	AA	CC	AG	TC	TC	AG	TT	TC	CC	CC	AG	TC	TC	AA	AC	CC	TT	GG	AG	AG	AG	CC	AA	TC	TC	-9	AG	AG	TT	GG	AG	TC	AA	AG	-9	TT	GG	TG	TC	CC
AOTX98096-1Ru*	Tetraploid	2	BiA	AG	TG	TG	TG	TC	AG	AA	TC	AG	TC	TC	AG	TC	TC	CC	TC	AG	TC	TC	AG	AC	CC	TC	AG	AG	AG	AG	CC	AA	TC	TC	CC	AG	AG	TT	GG	AG	TC	AG	AG	TC	TG	AG	TG	TC	CC
AOTX98137-1Ru	Tetraploid	2	BiA	AG	TG	TG	TG	TC	AG	AA	TC	AG	TC	TC	AG	TC	TC	CC	TC	AG	TC	TC	AG	AC	CC	TC	AG	AG	AG	AG	CC	AA	TC	TC	CC	AG	AG	TT	GG	AG	TC	AG	AG	TC	TG	AG	TG	TC	CC
AOTX98152-3Ru	Tetraploid	2	BiA	AG	TG	TG	TG	TC	AG	AA	CC	AG	TC	TC	AG	TT	TC	CC	CC	AG	TC	TC	AA	AC	CC	TT	GG	AG	AG	AG	CC	AA	TC	TC	CC	AG	AG	TT	GG	AG	TC	AA	AG	TC	TT	GG	TG	TC	CC
AOTX98202-1Ru	Tetraploid	2	BiA	AG	TG	TG	TG	TC	AG	AA	CC	AG	TC	TC	AG	TT	TC	CC	CC	AG	TC	TC	AA	AC	CC	TT	GG	AG	AG	AG	CC	AA	TC	TC	CC	AG	AG	TT	GG	AG	TC	AA	AG	TC	TT	GG	TG	TC	CC
Atlantic_MSU	Tetraploid	2	BiA	AG	TG	TG	TG	TC	AG	AG	TC	AG	TC	TC	AG	TC	TC	TC	TC	AG	TC	TC	AG	AC	TC	TC	AG	AG	AG	AG	TC	AG	TC	TC	TC	AG	AG	TC	AG	AG	TC	AG	AG	TC	TG	AG	TG	TC	CC
Atlantic_TAMU	Tetraploid	2	BiA	AG	TG	TG	TG	TC	AG	AG	TC	AG	TC	TC	AG	TC	TC	TC	TC	AG	TC	TC	AG	AC	TC	TC	AG	AG	AG	AG	TC	AG	TC	TC	TC	AG	AG	TC	AG	AG	TC	AG	AG	TC	TG	AG	TG	TC	CC
ATTX00289-4W	Tetraploid	2	BiA	AG	TG	TG	TG	TC	AG	AA	TC	AG	TC	TC	AG	TC	TC	CC	TC	AG	TC	TC	AG	AC	TC	TC	AG	AG	AG	AG	TC	AG	TC	TC	TC	AG	AG	TC	-9	AG	TC	AG	AG	TT	TG	AG	TG	TC	TC
ATTX00289-5R/Y	Tetraploid	2	BiA	AG	TT	TT	TG	TC	AG	AG	TC	AG	TC	TC	AG	TC	TC	CC	TC	AG	TC	TC	AG	AC	TC	TC	AG	AG	AG	AG	TC	AG	TC	TC	TC	AG	AG	TC	AG	AG	TC	AG	AG	TT	TG	AG	TG	TC	TC
ATTX00289-6Y/Y	Tetraploid	2	BiA	AG	TT	TT	TG	TC	AA	AG	TC	AG	TC	TT	GG	TT	CC	TC	TC	AA	TC	CC	AG	AC	TC	TC	AG	AA	GG	AG	CC	AG	TT	TT	CC	AG	AG	TC	AG	AG	TT	AG	GG	TT	TG	AG	TG	TC	CC
ATTX01178-1R	Tetraploid	2	BiA	AG	TG	TG	TG	TC	AG	AA	CC	AG	TC	TC	AG	TT	TC	CC	CC	AG	TC	TC	AA	AC	CC	TT	GG	AG	AG	AG	CC	AA	TC	TC	CC	AG	AG	TT	GG	AG	TC	AG	AG	TC	TT	GG	TG	TC	TC
ATTX01180-1R/Y	Tetraploid	2	BiA	AG	TG	TG	TG	TC	AG	AA	TC	AG	TC	TC	AG	TC	TC	CC	TC	AG	TC	TC	AG	AC	CC	TC	AG	AG	AG	AG	CC	AA	TC	TC	CC	AG	AG	TT	GG	AG	TC	AG	AG	TC	TG	AG	TG	TC	CC
ATTX03516-2R	Tetraploid	2	BiA	AA	TG	TG	GG	CC	AG	AG	TC	GG	CC	TC	AG	TC	TC	TC	TC	AG	TT	TC	AA	AC	CC	TT	GG	AG	AG	AG	CC	AG	CC	TC	CC	GG	GG	TT	GG	GG	TC	AG	AA	TC	TG	GG	GG	TC	CC
ATTX05175s-1R/Y	Tetraploid	2	BiA	AA	TG	TG	GG	CC	AG	AG	TC	GG	CC	TC	AG	TT	TC	TC	TC	AG	TC	TC	AA	AC	CC	TT	GG	AG	AG	AG	CC	AG	TC	TC	CC	AG	AG	TT	GG	AG	TC	AG	AG	TT	TG	GG	TG	TC	TC
ATTX05186-2R	Tetraploid	2	BiA	AA	TG	TG	GG	CC	-9	AA	CC	GG	CC	-9	AG	-9	-9	CC	CC	AG	TT	TC	AG	AA	CC	TC	AG	AG	AG	AG	TC	AA	-9	TC	TC	GG	GG	TT	GG	GG	TC	GG	AG	TC	TG	-9	GG	-9	TC
ATTX06246-1R	Tetraploid	2	BiA	AG	TG	TG	-9	TC	AG	AA	CC	AG	TC	TC	AG	TT	TC	CC	CC	AG	TC	TC	AA	AC	CC	TT	GG	AG	AG	AG	CC	AA	TC	TC	-9	AG	AG	TT	GG	AG	TC	AG	AG	TT	TT	GG	TG	TT	TC
ATTX07042-3W	Tetraploid	2	BiA	AG	TG	TG	TG	TC	AG	AA	TC	AG	TC	TC	AG	TC	TC	CC	TC	AG	TC	TC	AG	AC	TC	TC	AG	AG	AG	AG	TC	AG	TC	TC	CC	AG	AG	TT	GG	AG	TC	AG	AG	TC	TG	AG	TG	TC	TC
ATTX10265-4R/Y	Tetraploid	2	BiA	AG	TG	TG	TG	TC	AG	AG	TC	AG	TC	TC	AG	TC	TC	CC	TC	AG	TC	TC	AG	AC	TC	TC	AG	AG	AG	AG	TC	AG	TC	TC	CC	AG	AG	TT	GG	AG	TC	AG	AG	TC	TG	GG	TG	TC	TC
ATTX88481-1P/W	Tetraploid	2	BiA	AA	TG	TG	GG	CC	AG	AG	TC	GG	CC	TC	AG	TC	TC	CC	TC	AG	TT	TC	AA	AC	CC	TT	GG	AG	AG	AG	CC	AG	CC	TC	CC	GG	GG	TT	GG	GG	TC	GG	AA	TT	TG	GG	GG	TC	TC
ATTX88654-2P/Y	Tetraploid	2	BiA	AG	TG	TG	TG	TC	AG	AG	TC	AG	TC	TC	AG	TC	TC	TC	TC	AG	TC	TC	AG	AC	TC	TC	AG	AG	AG	AG	TC	AG	TC	TC	CC	AG	AG	TT	GG	AG	TC	AG	AG	TT	TG	GG	TG	TC	TC
ATTX95490-2W	Tetraploid	2	BiA	AG	TG	TG	TG	TC	AG	AA	CC	AG	TC	TC	AG	TT	TC	CC	CC	AG	TC	TC	AA	AC	CC	TT	GG	AG	AG	AG	CC	AA	TC	TC	CC	AG	AG	TT	GG	AG	TC	AG	AG	TT	TT	GG	TG	TT	TC
ATTX961014-1AR/Y	Tetraploid	2	BiA	-9	TG	TG	TG	-9	AG	AA	TC	-9	TC	-9	AG	TT	TC	TC	TC	AG	TC	-9	AG	AC	CC	TC	AG	AG	-9	-9	CC	AG	TC	TC	CC	AG	-9	TC	AG	AG	-9	-9	-9	TT	TG	AG	TG	TC	TC
ATTX961014-1Br/Y	Tetraploid	2	BiA	AG	TG	TG	TG	TC	AG	AA	TC	AG	TC	TC	AG	TT	TC	TC	TC	AG	TC	TC	AG	AC	CC	TC	AG	AG	AG	AG	CC	AG	TC	TC	CC	AG	AG	TC	AG	AG	TC	AG	AG	TT	TG	AG	TG	TC	TC
Sierra RoseTM	Tetraploid	2	BiA	AG	TG	TG	TG	TC	AG	AA	TC	AG	TC	TC	AG	TT	TC	TC	TC	AG	TC	TC	AG	AC	CC	TC	AG	AG	AG	AG	CC	AG	TC	TC	CC	AG	AG	TC	AG	AG	TC	AG	AG	TT	TG	AG	TG	TC	TC
ATTX961014-1R/Y Chimera	Tetraploid	2	BiA	AG	TT	TT	-9	TC	AA	AG	TC	AG	TC	TT	GG	TC	CC	CC	TC	AA	TC	CC	AG	AC	TC	TC	AG	AA	GG	GG	TC	AG	TC	TT	TC	AG	AG	TC	AG	AG	TT	AG	GG	TT	TG	AG	TG	TC	CC
ATTX98444s-16R/Y	Tetraploid	2	BiA	AG	TG	TG	TG	TC	AG	AG	TC	AG	TC	TC	AG	TC	TC	CC	TC	AG	TC	TC	AA	AC	CC	TT	GG	AG	AG	AG	CC	AG	TC	TC	CC	AG	AG	TT	GG	AG	TC	AG	AG	TC	TG	GG	TG	TC	CC
ATTX98448-6R/Y	Tetraploid	2	BiA	AG	TT	TT	TG	TC	AG	AG	TC	AG	TC	TC	AG	TC	TC	CC	TC	AG	TC	TC	AG	AC	TC	TC	AG	AG	AG	AG	TC	AG	TC	TC	TC	AG	AG	TC	AG	AG	TC	AG	AG	TT	TG	AG	TG	TC	TC
ATTX98453-11Br	Tetraploid	2	BiA	AG	TG	TG	TG	TC	AG	AA	CC	AG	TC	TC	AG	TT	TC	CC	CC	AG	TC	TC	AA	AC	CC	TT	GG	AG	AG	AG	CC	AA	TC	TC	CC	AG	AG	TT	GG	AG	TC	AG	AG	TT	TT	GG	TG	TT	TC
ATTX98453-3R	Tetraploid	2	BiA	AG	TG	TG	TG	TC	GG	AA	CC	GG	CC	CC	AA	TT	TT	CC	CC	GG	TT	TT	AA	AA	CC	TT	GG	GG	AA	AA	CC	AA	CC	CC	CC	GG	GG	TT	GG	GG	CC	GG	AA	TT	TT	GG	GG	TT	TC
ATTX98453-6R	Tetraploid	2	BiA	AG	TG	TG	TG	TC	AG	AA	CC	AG	TC	TC	AG	TT	TC	CC	CC	AG	TC	TC	AA	AC	CC	TT	GG	AG	AG	AG	CC	AA	TC	TC	CC	AG	AG	TT	GG	AG	TC	AG	AG	TT	TT	GG	TG	TT	TC
ATTX98462s-3R/Y	Tetraploid	2	BiA	AG	TG	TG	TG	TC	AG	AA	TC	AG	TC	TC	AG	TT	TC	TC	TC	AG	TC	TC	AG	AC	CC	TC	AG	AG	AG	AG	CC	AG	TC	TC	CC	AG	AG	TC	AG	AG	TC	AG	AG	TT	TG	AG	TG	TC	TC
ATTX98465-1R/Y	Tetraploid	2	BiA	AG	TG	TG	TG	TC	AG	AA	TC	AG	TC	TC	AG	TC	TC	CC	TC	AG	TC	TC	AG	AC	TC	TC	AG	AG	AG	AG	TC	AG	TC	TC	CC	AG	AG	TT	GG	AG	TC	AG	AG	TT	TG	AG	TG	TC	CC
ATTX98466-5R/WR	Tetraploid	2	BiA	AG	TT	TT	TG	TC	AA	AG	TC	AG	TC	TT	GG	TC	CC	CC	TC	AA	TC	CC	AG	AC	TC	TC	AG	AA	GG	GG	TC	AG	TC	TT	TC	AG	AG	TC	AG	AG	TT	AG	GG	TT	TG	AG	TG	TC	CC
ATTX98468-5Ru/Y*	Tetraploid	2	BiA	AG	TG	TG	TG	TC	AG	AA	TC	AG	TC	TC	AG	TC	TC	CC	TC	AG	TC	TC	AG	AC	CC	TC	AG	AG	AG	AG	CC	AA	TC	TC	CC	AG	AG	TT	GG	AG	TC	AG	AG	TC	TG	AG	TG	TC	CC
ATTX98491-4Yrdspl/Y	Tetraploid	2	BiA	AG	TT	TT	TG	TC	AA	AA	TC	AG	TC	TT	GG	TC	CC	CC	TC	AA	TC	CC	AG	AC	TC	TC	AG	AA	GG	GG	TC	AG	TC	TT	CC	AG	AG	TT	GG	AG	TT	AG	AG	TT	TG	AG	TG	TC	CC
ATTX98493-1AR	Tetraploid	2	BiA	AG	TG	TG	TG	TC	AG	AA	CC	AG	TC	TC	AG	TT	TC	CC	CC	AG	TC	TC	AA	AC	CC	TT	GG	AG	AG	AG	CC	AA	TC	TC	CC	AG	AG	TT	GG	AG	TC	AG	AG	TC	TT	GG	TG	TC	TC
ATTX98493-2P/P	Tetraploid	2	BiA	AG	TG	TG	TG	TC	AG	AG	TC	AG	TC	TC	AG	TT	TC	TC	TC	AG	TC	TC	AG	AC	TC	TC	AG	AG	AG	AG	CC	AA	TC	TC	CC	AG	AG	TC	AG	AG	TC	AG	AG	TC	TG	AG	TG	TC	CC
ATTX98500-2P/Y	Tetraploid	2	BiA	AA	TG	TG	GG	CC	AG	AG	TC	GG	CC	TC	AG	TC	TC	TC	TC	AG	TT	TC	AG	AC	TC	TC	AG	AG	AG	AG	TC	AG	TC	TC	CC	GG	AG	TT	GG	AG	TC	AG	AA	TC	TG	GG	GG	CC	CC
ATTX98500-3P/Y	Tetraploid	2	BiA	AG	TT	TT	TG	TC	AA	AG	TC	AG	TC	TT	GG	TC	CC	CC	TC	AA	TC	CC	AG	AC	TC	TC	AG	AA	GG	GG	TC	AG	-9	TT	CC	AG	AG	TT	GG	AG	TT	AG	AG	TT	TG	GG	TG	TC	CC
ATTX98510-1R/Y	Tetraploid	2	BiA	GG	TT	TT	TT	TT	AA	AA	CC	AA	TT	TT	GG	TT	CC	CC	CC	AA	CC	CC	AA	CC	CC	TT	GG	AA	GG	GG	CC	AA	TT	TT	CC	AA	AA	TT	GG	AA	TT	AA	GG	TT	TT	GG	TT	TT	CC
ATTX98514-1R/Y	Tetraploid	2	BiA	AG	TT	TT	TG	TC	AA	AA	TC	AG	TC	TT	GG	TC	CC	CC	TC	AA	TC	CC	AG	AC	TC	TC	AG	AA	GG	GG	TC	AG	TT	TT	CC	AG	AG	TT	GG	AG	TT	AG	GG	TT	TG	AG	TG	TC	CC
ATTX98518-5P/Y	Tetraploid	2	BiA	AG	TG	TG	TG	TC	AG	AA	TC	AG	TC	TC	AG	TC	TC	CC	TC	AG	TC	TC	AG	AC	CC	TC	AG	AG	AG	AG	CC	AA	TC	TC	CC	AG	AG	TT	GG	AG	TC	AG	AG	TC	TG	AG	TG	TC	TC
ATTX99325-1P	Tetraploid	2	BiA	AA	TG	TG	GG	CC	AG	AG	TC	GG	CC	TC	AG	TC	TC	CC	TC	AG	TT	TC	AA	AC	CC	TT	GG	AG	AG	AG	CC	AG	CC	TC	CC	GG	GG	TT	GG	GG	TC	GG	AA	TT	TG	GG	GG	TC	TC
ATX02263-1R/Y	Tetraploid	2	BiA	AA	TG	TG	GG	CC	AG	AA	TC	AG	TC	TC	AG	TC	TC	CC	TC	AG	TC	TC	AG	AC	CC	TC	AG	AG	AG	AG	CC	AA	TC	TC	CC	AG	AG	TT	GG	AG	TC	AG	AG	TT	TG	AG	TG	TC	TC
ATX03496-3Y/Y	Tetraploid	2	BiA	AG	TG	TG	TG	TC	AG	AA	CC	AG	TC	TC	AG	TT	TC	CC	CC	AG	TC	TC	AA	AC	CC	TT	GG	AG	AG	AG	CC	AA	TC	TC	CC	AG	AG	TT	GG	AG	TC	AG	AG	TC	TT	GG	TG	TC	TC
ATX03564-1Y/Y	Tetraploid	2	BiA	AG	TG	TG	TG	TC	AG	AA	CC	AG	TC	TC	AG	TT	TC	CC	CC	AG	TC	TC	AA	AC	CC	TT	GG	AG	AG	AG	CC	AA	TC	TC	CC	AG	AG	TT	GG	AG	TC	AG	AG	TC	TT	GG	TG	TC	TC
ATX05186-1R	Tetraploid	2	BiA	AA	TG	TG	GG	CC	AG	AA	TC	GG	CC	TC	AG	TC	TC	CC	TC	AG	TT	TC	AG	AA	CC	TC	AG	AG	AG	AG	TC	AA	TC	TC	CC	GG	GG	TT	GG	GG	TC	GG	AG	TC	TG	AG	GG	TC	TC
ATX05202s-3W/Y	Tetraploid	2	BiA	AG	TG	TG	TG	TC	AG	AA	TC	AG	TC	TC	AG	TC	TC	CC	TC	AG	TC	TC	AG	AC	CC	TC	AG	AG	AG	AG	CC	AA	TC	TC	CC	AG	AG	TT	GG	AG	TC	AG	AG	TC	TG	AG	TG	TC	CC
ATX06264s-4R/Y_R1	Tetraploid	2	BiA	AG	TG	TG	TG	TC	AG	AA	TC	AG	TC	TC	AG	TT	TC	TC	TC	AG	TC	TC	AA	AC	CC	TT	GG	AG	AG	AG	CC	AG	TC	TC	CC	AG	AG	TT	GG	AG	TC	AG	AG	TC	TG	GG	TG	TC	TC
ATX06264s-4R/Y_R2	Tetraploid	2	BiA	AG	TG	TG	TG	TC	AG	AA	TC	AG	TC	TC	AG	TT	TC	TC	TC	AG	TC	TC	AA	AC	CC	TT	GG	AG	AG	AG	CC	AG	TC	TC	CC	AG	AG	TT	GG	AG	TC	AG	AG	TC	TG	GG	TG	TC	TC
ATX07305S-1Y/Y	Tetraploid	2	BiA	AA	TG	TG	GG	CC	AG	AA	CC	GG	CC	TC	AG	TT	TC	CC	CC	AG	TT	TC	AG	AA	CC	TC	AG	AG	AG	AG	TC	AA	CC	TC	CC	GG	GG	TT	GG	GG	TC	AG	AG	TC	TG	GG	GG	CC	CC
ATX08181-5Y/Y	Tetraploid	2	BiA	AG	TG	TG	TG	TC	AG	AA	TC	AG	TC	TC	AG	TC	TC	CC	TC	AG	TC	TC	AG	AC	CC	TC	AG	AG	AG	AG	CC	AA	TC	TC	CC	AG	AG	TT	GG	AG	TC	AG	AG	TC	TG	AG	TG	TC	CC
ATX84378-6Ru	Tetraploid	2	BiA	AG	TG	TG	TG	TC	AG	AA	CC	AG	TC	TC	AG	TT	TC	CC	CC	AG	TC	TC	AG	AC	CC	TC	AG	AG	AG	AG	TC	AA	TC	TC	CC	AG	AG	TT	GG	AG	TC	AG	AG	TC	TG	GG	TG	TC	CC
ATX84706-2Ru	Tetraploid	2	BiA	AG	TG	TG	TG	TC	AG	AA	CC	AG	TC	TC	AG	TT	TC	CC	CC	AG	TC	TC	AA	AC	CC	TT	GG	AG	AG	AG	CC	AA	TC	TC	CC	AG	AG	TT	GG	AG	TC	AA	AG	TC	TT	GG	TG	TC	CC
ATX85404-8W	Tetraploid	2	BiA	AA	TG	TG	TG	CC	AG	AA	TC	AG	TC	TC	AG	TT	TC	TC	TC	AG	TT	TC	AG	AC	CC	TC	AG	AG	AG	AG	CC	AG	TC	TC	TC	GG	GG	TC	AG	GG	TC	AG	AA	TC	TG	AG	GG	CC	CC
ATX87184-2Ru	Tetraploid	2	BiA	AG	TG	TG	TG	TC	AG	AA	CC	AG	TC	TC	AG	TT	TC	CC	CC	AG	TC	TC	AA	AC	CC	TT	GG	AG	AG	AG	CC	AA	TC	TC	CC	AG	AG	TT	GG	AG	TC	AA	AG	TC	TT	GG	TG	TC	CC
Reveille Russet	Tetraploid	2	BiA	AG	TG	TG	TG	TC	AG	AA	CC	AG	TC	TC	AG	TT	TC	CC	CC	AG	TC	TC	AA	AC	CC	TT	GG	AG	AG	AG	CC	AA	TC	TC	CC	AG	AG	TT	GG	AG	TC	AA	AG	TC	TT	GG	TG	TC	CC
ATX9117-1Ru	Tetraploid	2	BiA	AG	TG	TG	TG	TC	AG	AA	TC	AG	TC	TC	AG	TT	TC	TC	TC	AG	TC	TC	AA	AC	CC	TT	GG	AG	AG	AG	CC	AG	TC	TC	CC	AG	AG	TT	GG	AG	TC	AG	AG	TC	TG	GG	TG	TC	CC
ATX91322-2Y/Y	Tetraploid	2	BiA	AA	TT	TT	GG	CC	AA	AA	TT	GG	CC	TT	GG	CC	CC	CC	TT	AA	TT	CC	GG	AA	TT	CC	AA	AA	GG	GG	TT	GG	TC	TT	CC	GG	GG	TT	GG	GG	TT	GG	AG	TT	GG	AG	GG	CC	CC
ATX9202-3Ru	Tetraploid	2	BiA	AG	TG	TG	TG	TC	AG	AG	TC	AG	TC	TC	AG	TC	TC	CC	TC	AG	TC	TC	AA	AC	CC	TT	GG	AG	AG	AG	CC	AG	TC	TC	CC	AG	AG	TT	GG	AG	TC	AG	AG	TC	TG	GG	TG	TC	CC
ATX9312-1Ru	Tetraploid	2	BiA	AG	TG	TG	TG	TC	AG	AA	CC	AG	TC	TC	AG	TC	TC	CC	TC	AG	TC	TC	AG	AC	TC	TC	AG	AG	AG	AG	TC	AG	TC	TC	TC	AG	AG	TC	GG	AG	TC	AG	AG	TC	TT	GG	TG	TC	CC
ATX9332-8Ru	Tetraploid	2	BiA	AG	TG	TG	TG	TC	AG	AA	CC	AG	TC	TC	AG	TT	TC	CC	CC	AG	TC	TC	AA	AC	CC	TT	GG	AG	AG	AG	CC	AA	TC	TC	CC	AG	AG	TT	GG	AG	TC	AG	AG	TC	TT	GG	TG	TC	CC
ATTX96746-1R*	Tetraploid	2	BiA	AA	TG	TG	GG	CC	AG	AG	TC	GG	CC	TC	AG	TC	TC	CC	TC	AG	TT	TC	AA	AC	CC	TT	GG	AG	AG	AG	CC	AG	CC	TC	CC	GG	GG	TT	GG	GG	TC	AG	AA	TC	TG	GG	GG	CC	CC
ATX97147-4Ru	Tetraploid	2	BiA	AG	TG	TG	-9	TC	AG	AA	CC	AG	TC	TC	AG	TT	TC	CC	CC	AG	TC	TC	AA	AC	CC	TT	GG	AG	AG	AG	CC	AA	TC	TC	CC	AG	AG	TT	GG	AG	TC	AG	AG	TC	TT	GG	TG	TC	TC
ATX99013-1Ru	Tetraploid	2	BiA	AG	TG	TG	TG	TC	AG	AA	TC	AG	TC	TC	AG	TC	TC	CC	TC	AG	TC	TC	AG	AC	CC	TC	AG	AG	AG	AG	CC	AA	TC	TC	CC	AG	AG	TT	GG	AG	TC	AG	AG	TC	TG	AG	TG	TC	CC
BTX1544-2W/Y	Tetraploid	2	BiA	AA	TG	TG	GG	CC	AG	AG	TC	GG	CC	TC	AG	TC	TC	TC	TC	AG	TC	TC	AG	AC	CC	TC	AG	AG	AG	AG	CC	AG	TC	TC	CC	AG	AG	TC	AG	AG	TC	AG	AG	TT	TG	AG	TG	TC	TC
BTX1749-1W/Y	Tetraploid	2	BiA	AG	TT	TT	TG	TC	AA	AA	TC	AG	TC	TT	AG	TT	TC	TC	TC	AA	TC	CC	AG	AC	CC	TC	AG	AA	GG	AG	CC	AG	TT	TT	CC	AA	AG	TT	AG	AG	TT	AG	GG	TT	TG	AG	TG	TC	CC
BTX2103-1R/Y	Tetraploid	2	BiA	AG	TG	TG	TG	TC	AG	AA	TC	AG	TC	TC	AG	TC	TC	CC	TC	AG	TC	TC	AG	AC	CC	TC	AG	AG	AG	AG	CC	AA	TC	TC	CC	AG	AG	TT	GG	AG	TC	AG	AG	TC	TG	AG	TG	TC	TC
BTX2332-1R	Tetraploid	2	BiA	AA	TG	TG	GG	CC	AG	AG	TC	GG	CC	TC	AG	TC	TC	CC	TC	AG	TT	TC	AA	AC	CC	TT	GG	AG	AG	AG	CC	AG	CC	TC	CC	GG	GG	TT	GG	GG	TC	GG	AA	TT	TG	GG	GG	TC	TC
CO112-F2-2P/P	Tetraploid	2	BiA	AG	TG	TG	TG	TC	AG	AG	TC	AG	TC	TC	AG	TT	TC	TC	TC	AG	TC	TC	AG	AC	TC	TC	AG	AG	AG	AG	CC	AA	TC	TC	CC	AG	AG	TC	AG	AG	TC	AG	AG	TC	TG	AG	TG	TC	CC
COTX00104-6R	Tetraploid	2	BiA	AG	TG	TG	TG	TC	AG	AA	CC	AG	TC	TC	AG	TT	TC	CC	CC	AG	TC	TC	AA	AC	CC	TT	GG	AG	AG	AG	CC	AA	TC	TC	CC	AG	AG	TT	GG	AG	TC	AG	AG	TC	TT	GG	TG	TC	TC
COTX00104-7R	Tetraploid	2	BiA	AG	TG	TG	TG	TC	AG	AA	CC	AG	TC	TC	AG	TT	TC	CC	CC	AG	TC	TC	AA	AC	CC	TT	GG	AG	AG	AG	CC	AA	TC	TC	CC	AG	AG	TT	GG	AG	TC	AG	AG	TC	TT	GG	TG	TC	CC
COTX01403-4R/Y	Tetraploid	2	BiA	AG	TG	TG	TG	TC	AG	AG	TC	AG	TC	TC	AG	TC	TC	CC	TC	AG	TC	TC	AA	AC	CC	TT	GG	AG	AG	AG	CC	AG	TC	TC	CC	AG	AG	TT	GG	AG	TC	AG	AG	TC	TG	GG	TG	TC	TC
COTX02172-1R	Tetraploid	2	BiA	AG	TG	TG	TG	TC	AG	AA	CC	AG	TC	TC	AG	TT	TC	CC	CC	AG	TC	TC	AA	AC	CC	TT	GG	AG	AG	AG	CC	AA	TC	TC	CC	AG	AG	TT	GG	AG	TC	AG	AG	TT	TT	GG	TG	TT	TC
COTX02293-4R	Tetraploid	2	BiA	AG	TG	TG	TG	TC	AG	AA	CC	GG	CC	TC	AA	TT	TT	CC	CC	AG	TC	TC	AA	AC	CC	TT	GG	AG	AG	AG	CC	AA	TC	TC	CC	AG	AG	TT	GG	AG	TC	AG	AG	TC	TT	GG	TG	TC	TC
COTX03079-1W/W	Tetraploid	2	BiA	AG	TG	TG	TG	TC	AG	AG	TC	AG	TC	TC	AG	TC	TC	CC	TC	AG	TC	TC	AA	AC	CC	TT	GG	AG	AG	AG	CC	AG	TC	TC	CC	AG	AG	TT	GG	AG	TC	AG	AG	TC	TG	GG	TG	TC	TC
COTX03134-1Y/W	Tetraploid	2	BiA	AA	TG	TG	GG	CC	AG	AA	TC	GG	CC	TC	AG	TC	TC	CC	TC	AG	TC	TC	AG	AC	TC	TC	AG	AG	AG	AG	TC	AG	TC	TC	TC	GG	GG	TC	AG	GG	TC	AG	AG	TC	TG	AG	GG	CC	CC
COTX03134-2Y/W	Tetraploid	2	BiA	AA	TG	TG	GG	CC	AG	AA	TC	GG	CC	TC	AG	TC	TC	CC	TC	AG	TC	TC	AG	AC	TC	TC	AG	AG	AG	AG	TC	AG	TC	TC	TC	GG	GG	TC	AG	GG	TC	AG	AG	TC	TG	AG	GG	CC	CC
COTX03187-1W	Tetraploid	2	BiA	AG	TG	TG	TG	TC	AG	AA	TC	AG	TC	TC	AG	TC	TC	CC	TC	AG	TC	TC	AG	AC	CC	TC	AG	AG	AG	AG	CC	AA	TC	TC	CC	AG	AG	TT	GG	AG	TC	AG	AG	TC	TG	AG	TG	TC	CC
COTX04015-3W/Y	Tetraploid	2	BiA	AG	TG	TG	TG	TC	AG	AA	CC	AG	TC	TC	AG	TT	TC	CC	CC	AG	TC	TC	AA	AC	CC	TT	GG	AG	AG	AG	CC	AA	TC	TC	CC	AG	AG	TT	GG	AG	TC	AA	AG	TC	TT	GG	TG	TC	CC
COTX04050s-1P/P	Tetraploid	2	BiA	AG	TG	TG	TG	TC	AG	AG	TC	AG	TC	TC	AG	TT	TC	TC	TC	AG	TC	TC	AG	AC	TC	TC	AG	AG	AG	AG	CC	AA	TC	TC	CC	AG	AG	TC	AG	AG	TC	AG	AG	TC	TG	AG	TG	TC	CC
COTX04193s-2R/Y	Tetraploid	2	BiA	AG	TT	TT	TG	TC	AA	AA	TC	AG	TC	TT	GG	TC	CC	CC	TC	AA	TC	CC	AG	AC	TC	TC	AG	AA	GG	GG	TC	AG	TT	TT	CC	AG	AG	TT	GG	AG	TT	AG	GG	TT	TG	AG	TG	TC	TC
COTX04303-3Ru/Y*	Tetraploid	2	BiA	AG	TG	TG	TG	TC	AG	AA	TC	AG	TC	TC	AG	TC	TC	CC	TC	AG	TC	TC	AG	AC	CC	TC	AG	AG	AG	AG	CC	AA	TC	TC	CC	AG	AG	TT	GG	AG	TC	AG	AG	TC	TG	AG	TG	TC	CC
COTX05095-2Ru/Y	Tetraploid	2	BiA	AG	TG	TG	TG	TC	AG	AA	TC	AG	TC	TC	AG	TC	TC	CC	TC	AG	TC	TC	AG	AC	CC	TC	AG	AG	AG	AG	CC	AA	TC	TC	CC	AG	AG	TT	GG	AG	TC	AG	AG	TC	TG	AG	TG	TC	CC
COTX05211-4R	Tetraploid	2	BiA	AG	TG	TG	TG	TC	AG	AG	TC	AG	TC	TC	AG	TC	TC	CC	TC	AG	TC	TC	AA	AC	CC	TT	GG	AG	AG	AG	CC	AG	TC	TC	CC	AG	AG	TT	GG	AG	TC	AG	AG	TC	TG	GG	TG	TC	TC
COTX05211-5R	Tetraploid	2	BiA	AG	TG	TG	TG	TC	AG	AG	TC	AG	TC	TC	AG	TC	TC	CC	TC	AG	TC	TC	AA	AC	CC	TT	GG	AG	AG	AG	CC	AG	TC	TC	CC	AG	AG	TT	GG	AG	TC	AG	AG	TC	TG	GG	TG	TC	TC
COTX05211-7R	Tetraploid	2	BiA	AG	TG	TG	TG	TC	AG	AA	CC	AG	TC	TC	AG	TT	TC	CC	CC	AG	TC	TC	AA	AC	CC	TT	GG	AG	AG	AG	CC	AA	TC	TC	CC	AG	AG	TT	GG	AG	TC	AG	AG	TC	TT	GG	TG	TC	TC
COTX05249-3W/Y	Tetraploid	2	BiA	AG	TT	TT	TG	TC	AG	AA	TC	GG	CC	TC	AG	TC	TC	CC	TC	AG	TT	TC	AG	AA	CC	TC	AG	AG	AG	AG	CC	AA	TC	TC	CC	GG	GG	TT	GG	GG	TC	GG	AG	TT	TG	AG	GG	TC	TC
COTX05261-1R/Y	Tetraploid	2	BiA	AA	TG	TG	GG	CC	AG	AG	TC	GG	CC	TC	AG	TC	TC	CC	TC	AG	TT	TC	AA	AC	CC	TT	GG	AG	AG	AG	CC	AG	CC	TC	CC	GG	GG	TT	GG	AG	TC	AG	AG	TT	TG	GG	TG	TC	TC
COTX08039-1P/P*	Tetraploid	2	BiA	-9	TG	TG	-9	TC	AG	AA	CC	AG	TC	TC	AG	TT	TC	CC	CC	AG	TC	TC	AA	AC	CC	TT	GG	AG	AG	AG	CC	AA	TC	TC	CC	AG	AG	TT	GG	AG	TC	AG	AG	TC	TT	GG	TG	TC	CC
COTX08063-2Ru	Tetraploid	2	BiA	AG	TG	TG	TG	TC	AG	AA	TC	AG	TC	TC	AG	TC	TC	CC	TC	AG	TC	TC	AG	AC	CC	TC	AG	AG	AG	AG	CC	AA	TC	TC	CC	AG	AG	TT	GG	AG	TC	AG	AG	TC	TG	AG	TG	TC	CC
COTX08121-1Ru	Tetraploid	2	BiA	AG	TG	TG	TG	TC	AG	AA	CC	AG	TC	TC	AG	TT	TC	CC	CC	AG	TC	TC	AA	AC	CC	TT	GG	AG	AG	AG	CC	AA	TC	TC	CC	AG	AG	TT	GG	AG	TC	AA	AG	TC	TT	GG	TG	TC	CC
COTX08121-4Ru	Tetraploid	2	BiA	AG	TG	TG	TG	TC	AG	AA	CC	AG	TC	TC	AG	TT	TC	CC	CC	-9	TC	TC	AA	AC	CC	TT	GG	AG	AG	AG	CC	AA	TC	TC	CC	AG	AG	TT	GG	AG	TC	AA	AG	TC	TT	GG	TG	TC	CC
COTX08258-6Ru	Tetraploid	2	BiA	AA	TG	TG	GG	CC	GG	AA	CC	GG	CC	TC	AA	TT	TC	CC	CC	GG	TC	TC	AA	AA	CC	TT	GG	GG	AA	AA	CC	AA	CC	TC	CC	AG	AG	TT	GG	AG	TC	AG	AG	TC	TT	GG	TG	TC	TC
COTX08322-10Ru	Tetraploid	2	BiA	AG	TT	TT	TG	TC	AA	AA	TC	AG	TC	TT	GG	TT	CC	TC	TC	AA	TC	CC	AG	AC	CC	TC	AG	AA	GG	AG	CC	AG	TT	TT	TC	AG	AG	TC	AG	AG	TT	AG	GG	TT	TG	AG	TG	TC	CC
COTX08365F-3P/P	Tetraploid	2	BiA	AA	TG	TG	GG	CC	AG	AA	CC	GG	CC	TC	AG	TC	TC	CC	TC	AG	TT	TC	AG	AA	TC	TC	AG	AG	AG	AG	TC	AG	TC	TC	TC	GG	GG	TC	GG	AG	TC	AA	AG	TC	TT	GG	TG	TC	CC
COTX09022-3RuRE/Y	Tetraploid	2	BiA	AG	TG	TG	TG	TC	AG	AA	CC	AG	TC	TC	AG	TT	TC	CC	CC	AG	TC	TC	AA	AC	CC	TT	GG	AG	AG	AG	CC	AA	TC	TC	CC	AG	AG	TT	GG	AG	TC	-9	AG	TC	TT	GG	TG	TC	CC
COTX09052-1Ru	Tetraploid	2	BiA	AG	TG	TG	TG	TC	AG	AA	TC	AG	TC	TC	AG	TC	TC	CC	TC	AG	TC	TC	AG	AC	CC	TC	AG	AG	AG	AG	CC	AA	TC	TC	CC	AG	AG	TT	GG	AG	TC	AG	AG	TT	TG	AG	TG	TC	TC
COTX09052-2Ru	Tetraploid	2	BiA	AG	TG	TG	TG	TC	AG	AA	TC	AG	TC	TC	AG	TC	TC	CC	TC	AG	TC	TC	AG	AC	CC	TC	AG	AG	AG	AG	CC	AA	TC	TC	CC	AG	AG	TT	GG	AG	TC	AG	AG	TT	TG	AG	TG	TC	TC
COTX09089-1Ru	Tetraploid	2	BiA	AG	TG	TG	TG	TC	AG	AA	CC	AG	TC	TC	AG	TT	TC	CC	CC	AG	TC	TC	AA	AC	CC	TT	GG	AG	AG	AG	CC	AA	TC	TC	CC	AG	AG	TT	GG	AG	TC	AG	AG	TC	TT	GG	TG	TC	CC
COTX10012-1Wrdspl/Y	Tetraploid	2	BiA	AA	TG	TG	GG	CC	AG	AA	TC	GG	CC	TC	AG	TC	TC	TC	TC	AG	TT	TC	AG	AA	TC	TC	AG	AG	AG	AG	TC	AG	TC	TC	TC	GG	GG	TC	AG	GG	TC	AG	AG	TC	TG	AG	GG	CC	CC
COTX10073s-1W	Tetraploid	2	BiA	AG	TG	-9	TG	-9	AG	AA	CC	AG	TC	TC	AG	TC	TC	CC	TC	-9	TC	TC	AG	AC	TC	TC	AG	AG	AG	AG	TC	AG	TC	TC	TC	AG	AG	TC	AG	AG	TC	AG	-9	TC	-9	AG	TG	TC	CC
COTX10080-2Ru	Tetraploid	2	BiA	AG	TG	TG	TG	TC	AG	AA	CC	AG	TC	TC	AG	TT	TC	CC	CC	AG	TC	TC	AA	AC	CC	TT	GG	AG	AG	AG	CC	AA	TC	TC	CC	AG	AG	TT	GG	AG	TC	AG	AG	TC	TT	GG	TG	TC	CC
COTX10118-1Wre/Y	Tetraploid	2	BiA	AG	TG	TG	TG	TC	AG	AA	TC	GG	CC	TC	AG	TC	TC	CC	TC	AG	TT	TC	AG	AA	CC	TC	AG	AG	AG	AG	CC	AA	TC	TC	CC	GG	GG	TT	GG	GG	TC	AG	AG	TC	TG	AG	GG	TC	TC
COTX10118-4Wpe/Y	Tetraploid	2	BiA	AG	TG	TG	TG	TC	AG	AG	TC	AG	TC	TC	AG	TT	TC	TC	TC	AG	TC	TC	AA	AC	CC	TT	GG	AG	AG	AG	CC	AA	TC	TC	CC	AG	AG	TT	GG	AG	TC	AG	AG	TC	TG	GG	TG	TC	CC
COTX10138-15Wpe/Y	Tetraploid	2	BiA	AG	TG	TG	-9	TC	AG	AA	CC	AG	TC	TC	AG	TT	TC	CC	CC	AG	TC	TC	AA	AC	CC	TT	GG	AG	AG	AG	CC	AA	TC	TC	CC	AG	AG	TT	GG	AG	TC	AG	AG	TC	TT	GG	TG	TC	TC
COTX10138s-7Wpe/Y	Tetraploid	2	BiA	GG	TT	TT	TT	TT	AG	AA	CC	AG	TC	TC	AG	TT	TC	CC	CC	-9	TC	TC	AA	AC	CC	TT	GG	AG	AG	AG	CC	AA	TC	TC	CC	AG	AG	TT	GG	AG	TC	AG	AG	TT	TT	GG	TG	TT	TC
COTX10226-1Wpe/Y	Tetraploid	2	BiA	AG	TG	TG	TG	TC	AG	AA	TC	AG	TC	TC	AG	TT	TC	TC	TC	AG	TC	TC	AA	AC	CC	TT	GG	AG	AG	AG	CC	AG	TC	TC	CC	AG	AG	TT	GG	AG	TC	AG	AG	TC	TG	GG	TG	TC	TC
COTX13215-2Ru	Tetraploid	2	BiA	AG	TG	TG	TG	TC	AG	AA	CC	AG	TC	TC	AG	TT	TC	CC	CC	AG	TC	TC	AA	AC	CC	TT	GG	AG	AG	AG	CC	AA	TC	TC	CC	GG	GG	TT	GG	GG	CC	AG	AA	TC	TT	GG	GG	TC	TC
COTX87601-2Ru	Tetraploid	2	BiA	AG	TT	TT	TG	TC	AA	AA	TC	AG	TC	TT	GG	TC	CC	CC	TC	AA	TC	CC	AG	AC	CC	TC	AG	AA	GG	GG	CC	AA	TT	TT	CC	AG	AG	TT	GG	AG	TT	AG	AG	TC	TG	AG	TG	TC	CC
COTX89044-1Ru	Tetraploid	2	BiA	AG	TG	TG	TG	TC	AG	AA	CC	AG	TC	TC	AG	TT	TC	CC	CC	AG	TC	TC	AA	AC	CC	TT	GG	AG	AG	AG	CC	AA	TC	TC	CC	AG	AG	TT	GG	AG	TC	AG	AG	TC	TT	GG	TG	TC	TC
COTX90046-1W	Tetraploid	2	BiA	AG	TG	TG	TG	TC	AG	AA	CC	AG	TC	TC	AG	TT	TC	CC	CC	AG	TC	TC	AA	AC	CC	TT	GG	AG	AG	AG	CC	AA	TC	TC	CC	AG	AG	TT	GG	AG	TC	AA	AG	TC	TT	GG	TG	TC	TC
COTX90046-5W	Tetraploid	2	BiA	AG	TG	TG	TG	TC	AG	AA	CC	AG	TC	TC	AG	TT	TC	CC	CC	AG	TC	TC	AA	AC	CC	TT	GG	AG	AG	AG	CC	AA	TC	TC	CC	AG	AG	TT	GG	AG	TC	AG	AG	TC	TT	GG	TG	TC	TC
COTX94216-1R	Tetraploid	2	BiA	-9	TG	TG	GG	CC	AG	AG	TC	-9	TC	TC	AG	TC	-9	CC	-9	AG	TC	TC	-9	AC	TC	TC	AG	AG	AG	-9	TC	AG	TC	-9	TC	AG	AG	TC	AG	AG	TC	AG	AG	-9	TG	AG	TG	TC	TC
COTX94218-1R	Tetraploid	2	BiA	AG	TG	TG	TG	TC	AG	AG	TC	AG	TC	TC	AG	TC	TC	CC	TC	AG	TC	TC	AA	AC	CC	TT	GG	AG	AG	AG	CC	AG	TC	TC	CC	AG	AG	TT	GG	AG	TC	AG	AG	TT	TG	GG	TG	TC	TC
JTTX75/2003EH-1Yre/Y	Tetraploid	2	BiA	AG	TT	TT	TG	TC	AA	AA	TC	AG	TC	TT	GG	TC	CC	CC	TC	AA	TC	CC	AG	AC	TC	TC	AG	AA	GG	GG	TC	AG	TT	TT	CC	AG	AG	TT	GG	AG	TT	AG	GG	TT	TG	AG	TG	TC	TC
Krantz	Tetraploid	2	BiA	AG	TG	TG	TG	TC	AG	AA	TC	AG	TC	TC	AG	TT	TC	TC	TC	AG	TC	TC	AG	AC	CC	TC	AG	AG	AG	AG	CC	AG	TC	TC	TC	AG	AG	TC	AG	AG	TC	AG	AG	TC	TG	AG	TG	TC	CC
MWTX2609-2Ru	Tetraploid	2	BiA	AG	TG	TG	TG	TC	AG	AA	TC	AG	TC	TC	AG	TC	TC	CC	TC	AG	TC	TC	AG	AC	CC	TC	AG	AG	AG	AG	CC	AA	TC	TC	CC	AG	AG	TT	GG	AG	TC	AG	AG	TC	TG	AG	TG	TC	CC
MWTX2609-4Ru	Tetraploid	2	BiA	AG	TG	TG	TG	TC	AG	AA	TC	AG	TC	TC	AG	TC	TC	CC	TC	AG	TC	TC	AG	AC	CC	TC	AG	AG	AG	AG	CC	AA	TC	TC	CC	AG	AG	TT	GG	AG	TC	AG	AG	TC	TG	AG	TG	TC	CC
MWTX548-2Ru	Tetraploid	2	BiA	AG	TG	TG	-9	TC	AG	AA	TC	AG	TC	TC	AG	TC	TC	CC	TC	AG	TC	TC	AG	AC	CC	TC	AG	AG	AG	AG	CC	AA	TC	TC	CC	AG	AG	TT	GG	AG	TC	AG	AG	TC	TG	AG	TG	TC	CC
NDTX050169-1R	Tetraploid	2	BiA	AG	TT	TT	TG	TC	AG	AA	TC	AG	TC	TC	AG	TC	TC	CC	TC	AG	TC	TC	AG	AC	CC	TC	AG	AG	AG	AG	CC	AA	TC	TC	CC	AG	AG	TT	GG	AG	TC	AG	AG	TT	TG	-9	TG	TC	TC
NDTX050184s-1R/Y	Tetraploid	2	BiA	AG	TT	TT	TG	TC	AG	AG	TC	AG	TC	TC	AG	TC	TC	CC	TC	AG	TC	TC	AG	AC	TC	TC	AG	AG	AG	AG	TC	AG	TC	TC	CC	AG	AG	TT	AG	AG	TC	AG	AG	TT	TG	AG	TG	TC	TC
NDTX059759-3R/Y Pinto	Tetraploid	2	BiA	AA	TG	TG	GG	CC	AG	AG	TC	GG	CC	TC	AG	TC	TC	CC	TC	AG	TT	TC	AG	AC	TC	TC	AG	AG	AG	AG	TC	AG	TC	TC	CC	GG	GG	TT	GG	GG	TC	GG	AA	TT	TG	GG	GG	-9	CC
NDTX059761-1R/R	Tetraploid	2	BiA	AG	TG	TG	TG	TC	AG	AA	CC	AG	TC	TC	AG	TT	TC	CC	CC	AG	TC	TC	AA	AC	CC	TT	GG	AG	AG	AG	CC	AA	TC	TC	CC	AG	AG	TT	GG	AG	TC	AA	AG	TC	TT	GG	TG	TC	CC
NDTX059775-1W	Tetraploid	2	BiA	AG	TG	TG	TG	TC	AG	AG	TC	AG	TC	TC	AG	TC	TC	CC	TC	AG	TC	TC	AG	AC	TC	TC	AG	AG	AG	AG	TC	AG	TC	TC	CC	AG	AG	TT	AG	AG	TC	AG	AG	TT	TG	AG	TG	TC	TC
NDTX059828-2W	Tetraploid	2	BiA	AG	TG	TG	TG	TC	AG	AA	CC	AG	TC	TC	AG	TT	TC	CC	CC	AG	TC	TC	AA	AC	CC	TT	GG	AG	AG	AG	CC	AA	TC	TC	CC	AG	AG	TT	GG	AG	TC	AG	AG	TC	TT	GG	TG	TC	TC
NDTX059886S-1Y/Y	Tetraploid	2	BiA	AG	TG	TG	TG	TC	AG	AG	TC	AG	TC	TC	AG	TC	TC	-9	TC	AG	TC	TC	AG	AC	TC	TC	AG	AG	AG	AG	TC	AG	-9	TC	-9	-9	AG	TC	AG	AG	TC	-9	AG	TC	-9	AG	TG	TC	-9
NDTX060700C-1W	Tetraploid	2	BiA	AA	TG	TG	GG	CC	AG	AG	TC	GG	CC	TC	AG	TT	TC	TC	TC	AG	TT	TC	AG	AA	TC	TC	AG	AG	AG	AG	CC	AA	TC	-9	CC	AG	GG	TC	AG	GG	TC	AG	AG	TC	TG	AG	GG	TC	CC
NDTX071109C-1W	Tetraploid	2	BiA	AA	TG	TG	GG	CC	AG	AG	TC	GG	CC	TC	AG	TT	TC	TC	TC	AG	TT	TC	AG	AA	TC	TC	AG	AG	AG	AG	CC	AA	TC	TC	CC	GG	GG	TC	AG	GG	TC	AG	AG	TC	TG	AG	GG	TC	CC
NDTX071217CB-1W/Y	Tetraploid	2	BiA	AG	TG	TG	TG	TC	AG	AA	TC	AG	TC	TC	AG	TT	TC	TC	TC	AG	TC	TC	AA	AC	CC	TT	GG	AG	AG	AG	CC	AG	TC	TC	CC	AG	AG	TT	GG	AG	TC	AG	AG	TT	TG	GG	TG	TC	CC
NDTX071258B-1R	Tetraploid	2	BiA	AG	TG	TG	TG	TC	AG	AA	CC	AG	TC	TC	AG	TT	TC	CC	CC	AG	TC	TC	AA	AC	CC	TT	GG	AG	AG	AG	CC	AA	TC	TC	CC	AG	AG	TT	GG	AG	TC	AG	AG	TT	TT	GG	TG	TT	TC
NDTX081451CBs-1Y/Y	Tetraploid	2	BiA	AA	TG	TG	GG	CC	AG	AG	TC	GG	CC	TC	AG	TC	TC	CC	TC	AG	TT	TC	AG	AA	TC	TC	AG	AG	AG	AG	TC	AG	CC	TC	CC	GG	GG	TT	AG	GG	TC	AG	AG	TC	TG	AG	GG	CC	CC
NDTX081618-1P/P	Tetraploid	2	BiA	AG	TG	TG	TG	TC	AG	AA	CC	AG	TC	TC	AG	TT	TC	CC	CC	AG	TC	TC	AA	AC	CC	TT	GG	AG	AG	AG	CC	AA	TC	TC	CC	AG	AG	TT	GG	AG	TC	AG	AG	TC	TT	GG	TG	TC	TC
NDTX081644-CAB-2W	Tetraploid	2	BiA	AG	TG	TG	TG	TC	AG	AA	CC	AG	TC	TC	AG	TT	TC	CC	CC	AG	TC	TC	AA	AC	CC	TT	GG	AG	AG	AG	CC	AA	TC	TC	CC	AG	AG	TT	GG	AG	TC	AG	AG	TC	TT	GG	TG	TC	TC
NDTX081648CB-13W	Tetraploid	2	BiA	AG	TG	TG	TG	TC	AG	AA	CC	AG	TC	TC	AG	TT	TC	CC	CC	AG	TC	TC	AA	AC	CC	TT	GG	AG	AG	AG	CC	AA	TC	TC	CC	AG	AG	TT	GG	AG	TC	AA	AG	TC	TT	GG	TG	TC	CC
NDTX081648CB-1W	Tetraploid	2	BiA	AG	TG	TG	TG	TC	AG	AG	TC	AG	TC	TC	AG	TC	-9	-9	TC	AG	TC	TC	AG	AC	TC	TC	-9	-9	AG	-9	-9	AG	TC	TC	-9	AG	AG	-9	AG	AG	TC	AG	-9	TC	TG	AG	TG	TC	TC
NDTX081648CB-4W	Tetraploid	2	BiA	AG	TG	TG	TG	TC	AG	AA	TC	AG	TC	TC	AG	TT	TC	TC	TC	AG	TC	TC	AA	AC	CC	TT	GG	AG	AG	AG	CC	AG	TC	TC	CC	AG	AG	TT	GG	AG	TC	AG	AG	TC	TG	GG	TG	TC	CC
NDTX091886-3P/P	Tetraploid	2	BiA	-9	TG	-9	TG	-9	AG	AG	TC	-9	TC	-9	AG	TT	TC	TC	TC	AG	TC	TC	AG	AC	TC	TC	AG	AG	-9	AG	CC	AA	TC	-9	CC	AG	AG	TC	AG	AG	TC	AG	AG	TC	TG	AG	TG	TC	CC
NDTX091908AB-2W	Tetraploid	2	BiA	AA	TG	TG	GG	CC	AG	AA	TC	GG	CC	TC	AG	TT	TC	TC	TC	AG	TT	TC	AA	AC	CC	TT	GG	AG	AG	AG	CC	AG	CC	TC	CC	GG	GG	TT	GG	GG	TC	AG	AA	TC	TG	GG	GG	TC	CC
NDTX092237C-2P/W	Tetraploid	2	BiA	AA	TG	TG	GG	CC	AG	AG	TC	GG	CC	TC	AG	TC	TC	CC	TC	AG	TT	TC	AA	AC	CC	TT	GG	AG	AG	AG	CC	AG	CC	TC	CC	GG	GG	TT	GG	GG	TC	AG	AA	TC	TG	GG	GG	TC	TC
NDTX092238Cs-1P/W	Tetraploid	2	BiA	AG	TG	TG	TG	TC	AG	AG	TC	AG	TC	TC	AG	TC	TC	CC	TC	AG	TC	TC	AA	AC	CC	TT	GG	AG	AG	AG	CC	AG	TC	TC	CC	AG	AG	TT	GG	AG	TC	AG	AG	TT	TG	GG	TG	TC	CC
NDTX4271-5R	Tetraploid	2	BiA	AG	TG	TG	TG	TC	AG	AG	TC	AG	TC	TC	AG	TC	TC	CC	TC	AG	TC	TC	AA	AC	CC	TT	GG	AG	AG	AG	CC	AG	TC	TC	CC	AG	AG	TT	GG	AG	TC	AG	AG	TT	TG	GG	TG	TC	TC
NDTX4756-1R/Y	Tetraploid	2	BiA	GG	TT	TT	TT	TT	AA	AA	CC	AA	TT	TT	GG	TT	CC	CC	CC	AA	CC	CC	AA	CC	CC	TT	GG	AA	GG	GG	CC	AA	TT	TT	CC	AA	AA	TT	GG	AA	TT	AA	GG	TT	TT	GG	TT	TT	CC
NDTX4784-7R	Tetraploid	2	BiA	AG	TG	TG	TG	TC	AG	AG	TC	AG	TC	TC	AG	TC	TC	CC	TC	AG	TC	TC	AA	AC	CC	TT	GG	AG	AG	AG	CC	AG	TC	TC	CC	AG	AG	TT	GG	AG	TC	AG	AG	TT	TG	GG	TG	TC	TC
NDTX4828-2R	Tetraploid	2	BiA	AA	TG	TG	GG	CC	AG	AG	TC	GG	CC	TC	AG	TC	TC	CC	TC	AG	TT	TC	AA	AC	CC	TT	GG	AG	AG	AG	CC	AG	CC	TC	CC	GG	GG	TT	GG	GG	TC	AG	AA	TC	TG	GG	GG	TC	TC
NDTX4930-5W	Tetraploid	2	BiA	AA	GG	GG	GG	CC	GG	AA	CC	GG	CC	CC	AA	TT	TT	CC	CC	GG	TT	TT	AA	AA	CC	TT	GG	GG	AA	AA	CC	AA	CC	CC	CC	GG	GG	TT	GG	AG	TC	AG	AG	TC	TT	GG	TG	TC	CC
NDTX5003-2R	Tetraploid	2	BiA	AG	TG	TG	TG	TC	AG	AG	TC	AG	TC	TC	AG	TC	TC	CC	TC	AG	TC	TC	AA	AC	CC	TT	GG	AG	AG	AG	CC	AG	TC	TC	CC	AG	AG	TT	GG	AG	TC	AG	AG	TT	TG	GG	TG	TC	TC
NDTX5067-2R	Tetraploid	2	BiA	AG	TG	TG	-9	TC	AG	AG	TC	AG	TC	TC	AG	TC	TC	CC	TC	AG	TC	TC	AA	AC	CC	TT	GG	AG	AG	AG	CC	AG	TC	TC	CC	AG	AG	TT	GG	AG	TC	AG	AG	TT	TG	GG	TG	TC	TC
NDTX5438-11R	Tetraploid	2	BiA	AG	-9	-9	TG	TC	AG	AG	TC	AG	TC	TC	AG	-9	TC	-9	TC	AG	TC	TC	-9	-9	-9	-9	-9	AG	AG	AG	CC	AG	TC	TC	CC	AG	AG	TT	AG	AG	TC	AG	AG	-9	TG	GG	TG	TC	TC
NDTX6773-1W	Tetraploid	2	BiA	AA	TG	TG	GG	CC	AG	AG	TC	GG	CC	TC	AG	TT	TC	TC	TC	AG	TT	TC	AG	AC	TC	TC	AG	AG	AG	AG	CC	AG	TC	TC	CC	GG	GG	TC	AG	GG	TC	AG	AG	TC	TG	AG	GG	CC	CC
NDTX731-1R	Tetraploid	2	BiA	AG	TG	TG	TG	TC	AG	AA	CC	AG	TC	TC	AG	TT	TC	CC	CC	AG	TC	TC	AA	AC	CC	TT	GG	AG	AG	AG	CC	AA	TC	TC	CC	AG	AG	TT	GG	AG	TC	AG	AG	TT	TT	GG	TG	TT	TC
NDTX7590-3R	Tetraploid	2	BiA	AG	TG	TG	TG	TC	GG	AA	CC	GG	CC	CC	AA	TT	TT	CC	CC	GG	TT	TT	AA	AA	CC	TT	GG	GG	AA	AA	CC	AA	CC	CC	CC	GG	GG	TT	GG	GG	CC	AG	AA	TC	TT	GG	GG	TC	TC
NDTX8773-4Ru	Tetraploid	2	BiA	AG	TG	TG	TG	TC	AG	AG	TC	AG	TC	TC	AG	TT	TC	TC	TC	AG	TC	TC	AA	AC	CC	TT	GG	AG	AG	AG	CC	AG	TC	TC	CC	AG	AG	TT	GG	AG	TC	AG	AG	TC	TG	GG	TG	TC	CC
NDTX91068-11R	Tetraploid	2	BiA	AG	TG	TG	TG	TC	AG	AA	CC	AG	TC	TC	AG	TT	TC	CC	CC	AG	TC	TC	AA	AC	CC	TT	GG	AG	AG	AG	CC	AA	TC	TC	CC	AG	AG	TT	GG	AG	TC	AG	AG	TT	TT	GG	TG	TT	TC
PORTX03PG25-2R/R	Tetraploid	2	BiA	AA	TG	TG	GG	CC	AG	AG	TC	GG	CC	TC	AG	TC	TC	CC	TC	AG	TT	TC	AG	AC	TC	TC	AG	AG	AG	AG	TC	AG	TC	TC	TC	GG	GG	TC	AG	GG	TC	AG	AG	TC	TG	AG	GG	CC	CC
PTTX05PG07-1W	Tetraploid	2	BiA	AA	TG	TG	GG	CC	AG	AG	TC	GG	CC	TC	AG	TC	TC	CC	TC	AG	TT	TC	AA	AC	CC	TT	GG	AG	AG	AG	CC	-9	CC	TC	CC	GG	GG	TT	GG	GG	TC	AG	AA	TC	TG	GG	GG	CC	CC
Rio Rojo	Tetraploid	2	BiA	AG	TG	TG	TG	TC	AG	AG	TC	AG	TC	TC	AG	TC	TC	CC	TC	AG	TC	TC	AA	AC	CC	TT	GG	AG	AG	AG	CC	AG	TC	TC	CC	AG	AG	TT	GG	AG	TC	AG	AG	TC	TG	GG	TG	TC	CC
Russet Burbank	Tetraploid	2	BiA	AG	TG	TG	TG	TC	AG	AA	TC	AG	TC	TC	AG	TC	TC	CC	TC	AG	TC	TC	AG	AC	CC	TC	AG	AG	AG	AG	CC	AA	TC	TC	CC	AG	AG	TT	GG	AG	TC	AG	AG	TC	TG	AG	TG	TC	CC
Russet Norkotah 102	Tetraploid	2	BiA	AG	TG	TG	TG	TC	AG	AA	TC	AG	TC	TC	AG	TC	TC	CC	TC	AG	TC	TC	AG	AC	CC	TC	AG	AG	AG	AG	CC	AA	TC	TC	CC	AG	AG	TT	GG	AG	TC	AG	AG	TC	TG	AG	TG	TC	CC
Russet Norkotah 112	Tetraploid	2	BiA	AG	TG	TG	TG	TC	AG	AA	TC	AG	TC	TC	AG	TC	TC	CC	TC	AG	TC	TC	AG	AC	CC	TC	AG	AG	AG	AG	CC	AA	TC	TC	CC	AG	AG	TT	GG	AG	TC	AG	AG	TC	TG	AG	TG	TC	CC
Russet Norkotah 223	Tetraploid	2	BiA	AG	TG	TG	TG	TC	AG	AA	TC	AG	TC	TC	AG	TC	TC	CC	TC	AG	TC	TC	AG	AC	CC	TC	AG	AG	AG	AG	CC	AA	TC	TC	CC	AG	AG	TT	GG	AG	TC	AG	AG	TC	TG	AG	TG	TC	CC
Russet Norkotah 278	Tetraploid	2	BiA	AG	TG	TG	TG	TC	AG	AA	TC	AG	TC	TC	AG	TC	TC	CC	TC	AG	TC	TC	AG	AC	CC	TC	AG	AG	AG	AG	CC	AA	TC	TC	CC	AG	AG	TT	GG	AG	TC	AG	AG	TC	TG	AG	TG	TC	CC
Russet Norkotah 296	Tetraploid	2	BiA	AG	TG	TG	TG	TC	AG	AA	TC	AG	TC	TC	AG	TC	TC	CC	TC	AG	TC	TC	AG	AC	CC	TC	AG	AG	AG	AG	CC	AA	TC	TC	CC	AG	AG	TT	GG	AG	TC	AG	AG	TC	TG	AG	TG	TC	CC
Russet Norkotah	Tetraploid	2	BiA	AG	TG	TG	TG	TC	AG	AA	TC	AG	TC	TC	AG	TC	TC	CC	TC	AG	TC	TC	AG	AC	CC	TC	AG	AG	AG	AG	CC	AA	TC	TC	CC	AG	AG	TT	GG	AG	TC	AG	AG	TC	TG	AG	TG	TC	CC
Stampede Russet	Tetraploid	2	BiA	AG	TG	TG	TG	TC	AG	AA	CC	AG	TC	TC	AG	TT	TC	CC	CC	AG	-9	TC	AG	AC	CC	TC	AG	AG	AG	AG	TC	AA	TC	TC	CC	AG	AG	TT	GG	AG	TC	AG	AA	CC	TG	GG	GG	CC	CC
Tacna	Tetraploid	2	BiA	AG	TG	TG	TG	TC	AG	AG	TC	AG	TC	TC	AG	TT	TC	TC	TC	AG	TC	TC	AG	AC	TC	TC	AG	AG	AG	AG	CC	AA	TC	TC	CC	AG	AG	TC	AG	AG	TC	AG	AG	TC	TG	AG	TG	TC	CC
Tokio	Tetraploid	2	BiA	AG	TG	TG	TG	TC	AG	AA	CC	AG	TC	TC	AG	TT	TC	CC	CC	AG	TC	TC	AA	AC	CC	TT	GG	AG	AG	AG	CC	AA	TC	TC	CC	AG	AG	TT	GG	AG	TC	AA	AG	TC	TT	GG	TG	TC	CC
TX03196-1W	Tetraploid	2	BiA	AA	TG	TG	GG	CC	AG	AA	CC	GG	CC	TC	AG	TT	TC	CC	CC	AG	TT	TC	AG	AA	CC	TC	AG	AG	AG	AG	TC	AA	CC	TC	CC	GG	GG	TT	GG	GG	TC	AG	AA	-9	TG	GG	GG	TC	TC
TX05249-10W	Tetraploid	2	BiA	AG	TG	TG	TG	TC	AG	AG	TC	AG	TC	TC	AG	TC	TC	CC	TC	AG	TC	TC	AA	AC	CC	TT	GG	AG	AG	AG	CC	AG	TC	TC	CC	AG	AG	TT	GG	AG	TC	AG	AG	TC	TG	GG	TG	TC	CC
TX05249-11W	Tetraploid	2	BiA	AA	GG	GG	GG	CC	GG	AA	CC	GG	CC	CC	AA	TT	TT	CC	CC	GG	TT	TT	AA	AA	CC	TT	GG	GG	AA	AA	CC	AA	CC	CC	CC	GG	GG	TT	GG	GG	CC	AG	AA	TC	TT	GG	GG	TC	CC
TX05249-3W	Tetraploid	2	BiA	AG	TG	TG	TG	TC	AG	AA	CC	AG	TC	TC	AG	TT	TC	CC	CC	AG	TC	TC	AA	AC	CC	TT	GG	AG	AG	AG	CC	AA	TC	TC	CC	AG	AG	TT	GG	AG	TC	AG	AG	TC	TT	GG	TG	TC	CC
TX08350-12Ru	Tetraploid	2	BiA	AG	TG	TG	TG	TC	AG	AA	CC	AG	TC	TC	AG	TT	TC	CC	CC	AG	TC	TC	AA	AC	CC	TT	GG	AG	AG	AG	CC	AA	TC	TC	CC	AG	AG	TT	GG	AG	TC	AA	AG	TC	TT	GG	TG	TC	CC
Vanguard Russet	Tetraploid	2	BiA	AG	TG	TG	TG	TC	AG	AA	CC	AG	TC	TC	AG	TT	TC	CC	CC	AG	TC	TC	AA	AC	CC	TT	GG	AG	AG	AG	CC	AA	TC	TC	CC	AG	AG	TT	GG	AG	TC	AA	AG	TC	TT	GG	TG	TC	CC
TX08385-2P/YP	Tetraploid	2	BiA	AG	TG	TG	TG	TC	AG	AA	TC	AG	TC	TC	AG	TC	TC	CC	TC	AG	TC	TC	AG	AC	CC	TC	AG	AG	AG	AG	CC	AA	TC	TC	CC	AG	AG	TT	GG	AG	TC	AG	AG	TC	TG	AG	TG	TC	CC
TX09396-1W	Tetraploid	2	BiA	AG	TG	TG	TG	TC	AG	AA	TC	AG	TC	TC	AG	TC	TC	CC	TC	AG	TC	TC	AG	AC	TC	TC	AG	AG	AG	AG	TC	AG	TC	TC	TC	AG	AG	TC	AG	AG	TC	AG	AG	TC	TG	AG	TG	TC	CC
TX09403-21W	Tetraploid	2	BiA	AG	TG	TG	TG	TC	-9	AA	TC	AG	TC	TC	AG	TC	TC	CC	TC	AG	TC	TC	AG	AC	TC	TC	AG	AG	AG	AG	TC	AG	TC	TC	TC	AG	AG	TC	AG	AG	TC	AG	AG	TC	TG	AG	TG	TC	TC
TX09406s-1P/P	Tetraploid	2	BiA	AG	TG	TG	TG	TC	AG	AG	TC	AG	TC	TC	AG	TC	TC	CC	TC	AG	TC	TC	AA	AC	CC	TT	GG	AG	AG	AG	CC	AG	TC	TC	CC	AG	AG	TT	GG	GG	TC	AG	AA	TC	TG	GG	GG	TC	TC
TX09414-1W	Tetraploid	2	BiA	AG	TG	TG	TG	TC	AG	AA	CC	AG	TC	TC	AG	TT	TC	CC	CC	AG	-9	TC	AG	AC	CC	TC	AG	AG	AG	AG	TC	AA	TC	TC	CC	AG	AG	TT	GG	AG	TC	AG	AG	TC	TG	GG	TG	TC	TC
TX10437-9Pyspl/Y	Tetraploid	2	BiA	AG	TG	TG	TG	TC	AG	AG	TC	AG	TC	TC	AG	TC	TC	CC	TC	AG	TC	TC	AA	AC	CC	TT	GG	AG	AG	AG	CC	AG	TC	TC	CC	AG	AG	TT	GG	AG	TC	AG	AG	TT	TG	GG	TG	TC	TC
TX11454-9Ru/Y	Tetraploid	2	BiA	AG	TG	TG	TG	TC	AG	AA	CC	AG	TC	TC	AG	TT	TC	CC	CC	AG	TC	TC	AA	AC	CC	TT	GG	AG	AG	AG	CC	AA	TC	TC	CC	AG	AG	TT	GG	AG	TC	AA	AG	TC	TT	GG	TG	TC	CC
TX11461-3W	Tetraploid	2	BiA	AA	TG	TG	GG	TC	AG	AA	CC	AG	TC	TC	AG	TT	TC	CC	CC	AG	TC	TC	AA	AC	CC	TT	GG	AG	AG	AG	CC	AA	TC	TC	CC	AG	AG	TT	GG	AG	TC	AG	AG	TC	TT	GG	TG	TC	CC
TX12474-1P/R	Tetraploid	2	BiA	AA	TG	TG	TG	TC	AG	AG	TC	AG	TC	TC	AG	TC	TC	CC	TC	AG	TC	TC	AA	AC	CC	TT	GG	AG	AG	AG	CC	AG	TC	TC	CC	AG	AG	TT	GG	AG	TC	AG	AG	TC	TG	GG	TG	TC	CC
TX12484-4W	Tetraploid	2	BiA	AG	TG	TG	TG	TC	AG	AA	CC	AG	TC	TC	AG	TT	TC	CC	CC	AG	TC	TC	AA	AC	CC	TT	GG	AG	AG	AG	CC	AA	TC	TC	CC	AG	AG	TT	GG	AG	TC	AG	AG	TC	TT	GG	TG	TC	CC
TX13590-9Ru	Tetraploid	2	BiA	AG	TG	TG	TG	TC	AG	AA	CC	AG	TC	TC	AG	TT	TC	CC	CC	AG	TC	TC	AA	AC	CC	TT	GG	AG	-9	AG	CC	AA	TC	TC	CC	AG	AG	TT	GG	AG	TC	AA	AG	TC	TT	GG	TG	TC	CC
TX14611-1R	Tetraploid	2	BiA	AA	TG	TG	GG	CC	AG	AG	TC	GG	CC	TC	AG	TC	TC	CC	TC	AG	TT	TC	AA	AC	CC	TT	GG	AG	AG	AG	CC	AG	CC	TC	CC	GG	GG	TT	GG	GG	TC	GG	AA	TT	-9	GG	GG	-9	TC
TX1475-3W	Tetraploid	2	BiA	AG	TG	TG	TG	TC	AG	AA	CC	AG	TC	TC	AG	TT	TC	CC	CC	AG	TC	TC	AA	AC	CC	TT	GG	AG	AG	AG	CC	AA	TC	TC	CC	AG	AG	TT	GG	AG	TC	AA	AG	TC	TT	GG	TG	TC	CC
Sierra GoldTM	Tetraploid	2	BiA	AA	TG	TG	GG	CC	AG	AG	TC	GG	CC	TC	AG	TT	TC	TC	TC	AG	TT	TC	AG	AA	TC	TC	AG	AG	AG	AG	CC	AG	TC	TC	TC	GG	GG	TC	AG	GG	TC	GG	AG	TT	TG	AG	GG	TC	CC
TX1617-1W/Y	Tetraploid	2	BiA	AG	TG	TG	TG	TC	AG	AG	TC	AG	TC	TC	AG	TT	TC	TC	TC	AG	TC	TC	AG	AC	TC	TC	AG	AG	AG	AG	CC	AA	TC	TC	CC	AG	AG	TC	AG	AG	TC	AG	AG	TC	TG	AG	TG	TC	CC
TX1673-1W/Y	Tetraploid	2	BiA	AG	TG	TG	TG	TC	AG	AA	TC	AG	TC	TC	AG	TC	TC	CC	TC	AG	TC	TC	AG	AC	TC	TC	AG	AG	-9	AG	TC	AG	TC	TC	TC	AG	AG	TC	AG	AG	TC	AG	AG	TT	TG	AG	TG	TC	TC
TX6-1216-1Ru	Tetraploid	2	BiA	AG	TG	TG	TG	TC	-9	AA	TC	AG	TC	TC	AG	TC	TC	CC	TC	AG	TC	TC	AG	AC	CC	TC	AG	AG	AG	AG	CC	AA	TC	TC	CC	AG	AG	TT	GG	AG	TC	AG	AG	TC	TG	AG	TG	TC	CC
TX09403-15W	Tetraploid	2	BiA	AG	TG	TG	TG	TC	AG	AA	TC	AG	TC	TC	AG	TC	TC	CC	TC	AG	TC	TC	AG	AC	TC	TC	AG	AG	AG	AG	TC	AG	TC	TC	TC	AG	AG	TC	AG	AG	TC	AG	AG	TC	TG	AG	TG	TC	TC
TXA549-1Ru	Tetraploid	2	BiA	AG	TG	TG	TG	TC	AG	AA	CC	AG	TC	TC	AG	TT	TC	CC	CC	AG	TC	TC	AA	AC	CC	TT	GG	AG	AG	AG	CC	AA	TC	TC	CC	AG	AG	TT	GG	AG	TC	AA	AG	TC	TT	GG	TG	TC	CC
TXNS106	Tetraploid	2	BiA	AG	TG	TG	TG	TC	AG	AA	TC	AG	TC	TC	AG	TC	TC	CC	TC	AG	TC	TC	AG	AC	CC	TC	AG	AG	AG	AG	CC	AA	TC	TC	CC	AG	AG	TT	GG	AG	TC	AG	AG	TC	TG	AG	TG	TC	CC
TXNS118	Tetraploid	2	BiA	AG	TG	TG	TG	TC	AG	AA	TC	AG	TC	TC	AG	TC	TC	CC	TC	AG	TC	TC	AG	AC	CC	TC	AG	AG	AG	AG	CC	AA	TC	TC	CC	AG	AG	TT	GG	AG	TC	AG	AG	TC	TG	AG	TG	TC	CC
TXNS249	Tetraploid	2	BiA	AG	TG	TG	TG	TC	AG	AA	TC	AG	TC	TC	AG	TC	TC	CC	TC	AG	TC	TC	AG	AC	CC	TC	AG	AG	AG	AG	CC	AA	TC	TC	CC	AG	AG	TT	GG	AG	TC	AG	AG	TC	TG	AG	TG	TC	CC
TXYG79	Tetraploid	2	BiA	AG	TT	TT	TG	TC	AA	AA	TC	AG	TC	TT	AG	TT	TC	TC	TC	AA	TC	CC	AG	AC	CC	TC	AG	AA	GG	AG	CC	AG	TT	TT	CC	AG	AG	TC	AG	AG	TT	AG	GG	TT	TG	AG	TG	TC	CC
UMTX383-3Yrdspl/Y	Tetraploid	2	BiA	AG	TT	TT	TG	TC	AA	AA	TC	AG	TC	TT	GG	TC	CC	CC	TC	AA	TC	CC	AG	AC	TC	TC	AG	AA	GG	GG	TC	AG	TC	TT	CC	AG	AG	TT	GG	AG	TT	AG	AG	TT	TG	AG	TG	TC	CC
White LaSoda	Tetraploid	2	BiA	AG	TG	TG	TG	TC	AG	AA	CC	AG	TC	TC	AG	TT	TC	CC	CC	AG	TC	TC	AA	AC	CC	TT	GG	AG	AG	AG	CC	AA	TC	TC	CC	AG	AG	TT	GG	AG	TC	AG	AG	TC	TT	GG	TG	TC	TC
[truncated: 5,000 more columns]

## Sheet: S2c. Structure format
Supplementary Table S2c.Two hundred fourteen potato clones genotyped with 10K SNPs (after filtering) in STRUCTURE input format
Clone Name	solcap_snp_c2_51460	solcap_snp_c2_36608	solcap_snp_c2_36615	solcap_snp_c2_36658	solcap_snp_c1_10930	PotVar0120099	solcap_snp_c2_36617	PotVar0120075	PotVar0120070	solcap_snp_c2_36629	PotVar0120067	solcap_snp_c2_36639	PotVar0119973	PotVar0119966	PotVar0119965	PotVar0119913	solcap_snp_c2_36640	solcap_snp_c1_10915	solcap_snp_c1_10918	solcap_snp_c2_36659	solcap_snp_c2_36660	solcap_snp_c2_36661	solcap_snp_c2_36664	solcap_snp_c2_36665	solcap_snp_c1_10922	solcap_snp_c1_10924	solcap_snp_c1_10926	solcap_snp_c2_36668	solcap_snp_c2_36675	solcap_snp_c2_54797	solcap_snp_c2_56715	solcap_snp_c1_2424	solcap_snp_c1_2425	solcap_snp_c2_6759	solcap_snp_c2_6760	solcap_snp_c2_6767	solcap_snp_c2_6769	solcap_snp_c1_2426	PotVar0071723	PotVar0071738	PotVar0071757	PotVar0071846	PotVar0071852	PotVar0071945	PotVar0071966	PotVar0072033	PotVar0072076	solcap_snp_c2_6683	solcap_snp_c2_6684
AOR07781-2	1	4	4	3	2	1	1	4	3	2	4	1	4	4	2	4	1	4	4	1	1	2	4	3	1	1	1	2	1	2	4	2	1	1	4	3	1	4	1	1	4	4	3	4	4	4	2	3	4
AOR07781-2	1	3	3	3	2	3	3	2	3	2	2	3	2	2	2	2	3	2	2	1	2	2	4	3	3	3	3	2	3	2	2	2	3	3	4	3	3	4	3	3	2	3	3	3	2	2	2	3	3
AORTX09037-1W/Y	1	4	4	4	4	1	1	4	1	4	4	1	4	4	4	4	1	4	4	1	1	2	4	3	1	1	1	2	1	4	4	4	1	1	4	1	1	4	1	1	4	4	3	4	4	2	4	1	3
AORTX09037-1W/Y	3	3	3	3	2	3	3	2	3	2	2	3	4	2	2	2	3	2	2	1	2	2	4	3	3	3	3	2	3	2	2	2	3	3	2	3	3	2	3	3	2	4	3	3	2	2	2	3	3
AOTX02136-1Ru	1	3	3	3	2	3	1	2	3	2	2	1	4	4	2	2	3	4	4	1	1	2	4	3	3	1	1	2	1	2	2	2	3	3	4	3	3	2	1	1	4	4	3	3	4	4	4	1	3
AOTX02136-1Ru	1	3	3	3	2	3	1	2	3	2	2	1	4	4	2	2	3	4	4	1	1	2	4	3	3	1	1	2	1	2	2	2	3	3	4	3	3	2	3	1	2	4	3	3	2	2	2	3	3
AOTX03187-1Ru	1	4	4	-9	4	1	1	4	1	4	4	1	4	4	2	4	1	4	4	1	1	2	4	1	1	1	1	2	1	4	4	2	1	1	4	3	1	4	1	1	4	4	1	4	-9	2	4	1	3
AOTX03187-1Ru	3	3	3	-9	2	3	1	2	3	2	2	3	2	2	2	2	3	2	2	3	2	2	2	3	3	3	3	2	1	2	2	2	3	3	4	3	3	2	3	3	2	3	3	3	-9	2	2	3	3
AOTX05043-1Ru	-9	4	4	4	4	1	1	2	1	4	4	1	4	4	2	2	1	4	4	1	1	2	4	3	1	1	1	2	1	4	4	2	1	1	4	3	1	4	1	1	4	4	3	3	4	2	4	1	3
AOTX05043-1Ru	-9	3	3	3	2	3	1	2	3	2	2	3	4	2	2	2	3	2	2	1	2	2	4	3	3	3	3	2	1	2	2	2	3	3	4	3	3	2	3	1	2	4	3	3	2	2	2	3	3
AOTX91861-4R	1	4	4	4	4	1	1	2	1	-9	4	1	4	4	2	2	1	4	4	1	1	2	4	3	1	1	1	2	1	4	4	-9	1	1	4	3	1	4	1	1	4	4	3	4	-9	4	4	1	3
AOTX91861-4R	3	3	3	3	2	3	1	2	3	-9	2	3	4	2	2	2	3	2	2	1	2	2	4	3	3	3	3	2	1	2	2	-9	3	3	4	3	3	2	3	3	2	4	3	3	-9	2	2	3	3
AOTX93483-1R	1	4	4	4	4	1	1	4	1	4	4	1	4	4	2	4	1	4	4	1	1	2	4	3	1	1	1	2	1	4	4	-9	1	1	4	3	1	4	1	1	4	4	3	4	4	4	4	1	4
AOTX93483-1R	3	3	3	3	2	3	3	2	3	2	2	3	2	2	2	2	3	2	2	1	2	2	4	3	3	3	3	2	3	2	2	-9	3	3	4	3	3	2	3	3	4	3	3	3	2	2	2	3	3
AOTX95265-2Ru	1	-9	4	4	4	1	1	4	1	-9	4	1	4	4	2	4	1	4	4	1	1	2	4	1	1	1	1	2	1	4	4	4	1	1	4	3	1	-9	1	1	4	4	1	-9	-9	2	4	1	3
AOTX95265-2Ru	3	-9	3	3	2	3	1	2	3	-9	2	3	2	2	2	2	3	2	2	3	2	2	2	3	3	3	3	2	1	2	2	2	3	3	4	3	3	-9	3	3	2	3	3	-9	-9	2	2	3	3
AOTX95295-3Ru	1	4	4	4	4	1	1	4	1	4	4	1	4	4	2	4	1	4	4	1	1	2	4	1	1	1	1	2	1	4	4	2	1	1	4	3	1	4	1	1	4	4	1	4	4	2	4	1	3
AOTX95295-3Ru	3	3	3	3	2	3	1	2	3	2	2	3	2	2	2	2	3	2	2	3	2	2	2	3	3	3	3	2	1	2	2	2	3	3	4	3	3	2	3	3	2	3	3	3	2	2	2	3	3
AOTX95309-1W	1	4	4	4	2	1	1	4	1	4	4	1	4	4	4	4	1	4	4	1	1	2	4	1	1	1	1	2	1	4	4	4	3	3	4	1	3	4	1	1	4	4	1	3	2	2	4	1	3
AOTX95309-1W	1	3	3	3	2	3	1	2	3	2	2	3	4	2	2	2	3	4	2	3	2	2	2	3	3	3	3	2	3	2	2	2	3	3	2	3	3	2	3	1	2	3	3	3	2	2	2	3	3
AOTX95309-2W	1	4	4	4	4	1	1	4	1	4	4	1	4	4	4	4	1	4	4	1	1	2	4	1	1	1	1	2	1	4	4	2	1	1	4	1	1	4	1	1	4	4	1	4	4	4	4	1	3
AOTX95309-2W	3	3	3	3	2	3	1	2	3	2	2	3	4	2	2	2	3	2	2	3	2	2	2	3	3	3	3	2	3	2	2	2	3	3	2	3	3	2	3	3	4	3	3	3	2	2	2	3	3
AOTX96075-1Ru	1	4	4	4	4	1	1	4	1	4	4	1	4	4	2	4	1	4	4	1	1	2	4	1	1	1	1	2	1	4	4	2	1	1	4	3	1	4	1	1	4	4	1	4	4	2	4	1	3
AOTX96075-1Ru	3	3	3	3	2	3	1	2	3	2	2	3	2	2	2	2	3	2	2	3	2	2	2	3	3	3	3	2	1	2	2	2	3	3	4	3	3	2	3	3	2	3	3	3	2	2	2	3	3
AOTX96084-1Ru	1	-9	4	4	4	1	1	4	1	-9	4	1	4	4	2	4	1	4	4	1	1	2	4	1	1	1	1	2	1	4	4	4	1	1	4	3	1	-9	1	1	4	4	1	4	-9	2	4	1	3
AOTX96084-1Ru	3	-9	3	3	2	3	1	2	3	-9	2	3	2	2	2	2	3	2	2	3	2	2	2	3	3	3	3	2	1	2	2	2	3	3	4	3	3	-9	3	3	2	3	3	3	-9	2	2	3	3
AOTX96208-1Ru	1	4	4	-9	4	1	1	4	1	4	4	1	4	4	2	4	1	4	4	1	1	2	4	1	1	1	1	2	1	4	4	2	1	1	4	3	1	4	1	1	4	-9	1	4	-9	2	4	1	3
AOTX96208-1Ru	3	3	3	-9	2	3	1	2	3	2	2	3	2	2	2	2	3	2	2	3	2	2	2	3	3	3	3	2	1	2	2	2	3	3	4	3	3	2	3	3	2	-9	3	3	-9	2	2	3	3
AOTX96216-1Ru	1	4	4	4	4	1	1	2	1	-9	4	1	4	4	2	2	1	-9	-9	1	1	2	4	1	1	1	1	4	1	4	4	-9	1	1	-9	3	1	-9	1	1	4	4	3	-9	-9	2	4	1	4
AOTX96216-1Ru	3	3	3	3	2	3	1	2	3	-9	2	3	4	2	2	2	3	-9	-9	3	2	2	2	3	3	3	3	2	1	2	2	-9	3	3	-9	3	3	-9	3	3	2	3	3	-9	-9	2	2	3	3
AOTX96216-2Ru	1	4	4	4	4	1	1	2	1	-9	4	1	4	4	2	2	1	-9	4	1	1	2	4	1	1	1	1	4	1	4	4	2	1	1	-9	3	1	-9	1	1	4	4	3	4	-9	2	4	1	4
AOTX96216-2Ru	3	3	3	3	2	3	1	2	3	-9	2	3	4	2	2	2	3	-9	2	3	2	2	2	3	3	3	3	2	1	2	2	2	3	3	-9	3	3	-9	3	3	2	3	3	3	-9	2	2	3	3
AOTX97213-1Ru	1	4	4	4	4	1	1	2	1	4	4	1	4	4	2	2	1	4	4	1	1	2	4	3	1	1	1	2	1	4	4	-9	1	1	4	3	1	4	1	1	-9	4	3	4	4	2	4	1	3
AOTX97213-1Ru	3	3	3	3	2	3	1	2	3	2	2	3	4	2	2	2	3	2	2	1	2	2	4	3	3	3	3	2	1	2	2	-9	3	3	4	3	3	2	1	3	-9	4	3	3	2	2	2	3	3
AOTX98096-1Ru*	1	4	4	4	4	1	1	4	1	4	4	1	4	4	2	4	1	4	4	1	1	2	4	1	1	1	1	2	1	4	4	2	1	1	4	3	1	4	1	1	4	4	1	4	4	2	4	1	3
AOTX98096-1Ru*	3	3	3	3	2	3	1	2	3	2	2	3	2	2	2	2	3	2	2	3	2	2	2	3	3	3	3	2	1	2	2	2	3	3	4	3	3	2	3	3	2	3	3	3	2	2	2	3	3
AOTX98137-1Ru	1	4	4	4	4	1	1	4	1	4	4	1	4	4	2	4	1	4	4	1	1	2	4	1	1	1	1	2	1	4	4	2	1	1	4	3	1	4	1	1	4	4	1	4	4	2	4	1	3
AOTX98137-1Ru	3	3	3	3	2	3	1	2	3	2	2	3	2	2	2	2	3	2	2	3	2	2	2	3	3	3	3	2	1	2	2	2	3	3	4	3	3	2	3	3	2	3	3	3	2	2	2	3	3
AOTX98152-3Ru	1	4	4	4	4	1	1	2	1	4	4	1	4	4	2	2	1	4	4	1	1	2	4	3	1	1	1	2	1	4	4	2	1	1	4	3	1	4	1	1	4	4	3	4	4	2	4	1	3
AOTX98152-3Ru	3	3	3	3	2	3	1	2	3	2	2	3	4	2	2	2	3	2	2	1	2	2	4	3	3	3	3	2	1	2	2	2	3	3	4	3	3	2	1	3	2	4	3	3	2	2	2	1	3
AOTX98202-1Ru	1	4	4	4	4	1	1	2	1	4	4	1	4	4	2	2	1	4	4	1	1	2	4	3	1	1	1	2	1	4	4	2	1	1	4	3	1	4	1	1	4	4	3	4	4	2	4	1	3
AOTX98202-1Ru	3	3	3	3	2	3	1	2	3	2	2	3	4	2	2	2	3	2	2	1	2	2	4	3	3	3	3	2	1	2	2	2	3	3	4	3	3	2	1	3	2	4	3	3	2	2	2	3	3
Atlantic_MSU	1	4	4	4	4	1	1	4	1	4	4	1	4	4	4	4	1	4	4	1	1	4	4	1	1	1	1	4	1	4	4	4	1	1	4	1	1	4	1	1	4	4	1	4	4	2	4	1	4
Atlantic_MSU	3	3	3	3	2	3	3	2	3	2	2	3	2	2	2	2	3	2	2	3	2	2	2	3	3	3	3	2	3	2	2	2	3	3	2	3	3	2	3	3	2	3	3	3	2	2	2	3	3
Atlantic_TAMU	1	4	4	4	4	1	1	4	1	4	4	1	4	4	4	4	1	4	4	1	1	4	4	1	1	1	1	4	1	4	4	4	1	1	4	1	1	4	1	1	4	4	1	4	4	2	4	1	4
Atlantic_TAMU	3	3	3	3	2	3	3	2	3	2	2	3	2	2	2	2	3	2	2	3	2	2	2	3	3	3	3	2	3	2	2	2	3	3	2	3	3	2	3	3	2	3	3	3	2	2	2	3	3
ATTX00289-4W	1	4	4	4	4	1	1	4	1	4	4	1	4	4	2	4	1	4	4	1	1	4	4	1	1	1	1	4	1	4	4	4	1	1	4	-9	1	4	1	1	4	4	1	4	4	4	4	1	4
ATTX00289-4W	3	3	3	3	2	3	1	2	3	2	2	3	2	2	2	2	3	2	2	3	2	2	2	3	3	3	3	2	3	2	2	2	3	3	2	-9	3	2	3	3	4	3	3	3	2	2	2	3	3
ATTX00289-5R/Y	1	4	4	4	4	1	1	4	1	4	4	1	4	4	2	4	1	4	4	1	1	4	4	1	1	1	1	4	1	4	4	4	1	1	4	1	1	4	1	1	4	4	1	4	4	4	2	3	3
ATTX00289-5R/Y	3	4	4	3	2	3	3	2	3	2	2	3	2	2	2	2	3	2	2	3	2	2	2	3	3	3	3	2	3	2	2	2	3	3	2	3	3	2	3	3	4	3	3	3	2	2	2	3	3
ATTX00289-6Y/Y	1	4	4	4	4	1	1	4	1	4	4	3	4	2	4	4	1	4	2	1	1	4	4	1	1	3	1	2	1	4	4	2	1	1	4	1	1	4	1	3	4	4	1	4	4	2	2	3	3
ATTX00289-6Y/Y	3	4	4	3	2	1	3	2	3	2	4	3	4	2	2	2	1	2	2	3	2	2	2	3	1	3	3	2	3	4	4	2	3	3	2	3	3	4	3	3	4	3	3	3	2	2	2	3	3
ATTX01178-1R	1	4	4	4	4	1	1	2	1	4	4	1	4	4	2	2	1	4	4	1	1	2	4	3	1	1	1	2	1	4	4	2	1	1	4	3	1	4	1	1	4	4	3	4	4	4	4	1	3
ATTX01178-1R	3	3	3	3	2	3	1	2	3	2	2	3	4	2	2	2	3	2	2	1	2	2	4	3	3	3	3	2	1	2	2	2	3	3	4	3	3	2	3	3	2	4	3	3	2	2	2	3	3
ATTX01180-1R/Y	1	4	4	4	4	1	1	4	1	4	4	1	4	4	2	4	1	4	4	1	1	2	4	1	1	1	1	2	1	4	4	2	1	1	4	3	1	4	1	1	4	4	1	4	4	2	4	1	3
ATTX01180-1R/Y	3	3	3	3	2	3	1	2	3	2	2	3	2	2	2	2	3	2	2	3	2	2	2	3	3	3	3	2	1	2	2	2	3	3	4	3	3	2	3	3	2	3	3	3	2	2	2	3	3
ATTX03516-2R	1	4	4	3	2	1	1	4	3	2	4	1	4	4	4	4	1	4	4	1	1	2	4	3	1	1	1	2	1	2	4	2	3	3	4	3	3	4	1	1	4	4	3	3	4	2	4	1	-9
ATTX03516-2R	1	3	3	3	2	3	3	2	3	2	2	3	2	2	2	2	3	4	2	1	2	2	4	3	3	3	3	2	3	2	2	2	3	3	4	3	3	2	3	1	2	3	3	3	2	2	2	3	-9
ATTX05175s-1R/Y	1	4	4	3	2	1	1	4	3	2	4	1	4	4	4	4	1	4	4	1	1	2	4	3	1	1	1	2	1	4	4	2	1	1	4	3	1	4	1	1	4	4	3	4	4	4	2	3	-9
ATTX05175s-1R/Y	1	3	3	3	2	3	3	2	3	2	2	3	4	2	2	2	3	2	2	1	2	2	4	3	3	3	3	2	3	2	2	2	3	3	4	3	3	2	3	3	4	3	3	3	2	2	2	3	-9
ATTX05186-2R	1	4	4	3	2	-9	1	2	3	2	-9	1	-9	-9	2	2	1	4	4	1	1	2	4	1	1	1	1	4	1	-9	4	4	3	3	4	3	3	4	3	1	4	4	-9	3	-9	4	4	1	3
ATTX05186-2R	1	3	3	3	2	-9	1	2	3	2	-9	3	-9	-9	2	2	3	4	2	3	1	2	2	3	3	3	3	2	1	-9	2	2	3	3	4	3	3	2	3	3	2	3	-9	3	-9	2	2	3	3
ATTX06246-1R	1	4	4	-9	4	1	1	2	1	4	4	1	4	4	2	2	1	4	4	1	1	2	4	3	1	1	1	2	1	4	4	-9	1	1	4	3	1	4	1	1	4	4	3	4	4	4	4	1	3
ATTX06246-1R	3	3	3	-9	2	3	1	2	3	2	2	3	4	2	2	2	3	2	2	1	2	2	4	3	3	3	3	2	1	2	2	-9	3	3	4	3	3	2	3	3	4	4	3	3	4	2	2	3	3
ATTX07042-3W	1	4	4	4	4	1	1	4	1	4	4	1	4	4	2	4	1	4	4	1	1	4	4	1	1	1	1	4	1	4	4	2	1	1	4	3	1	4	1	1	4	4	1	4	4	4	4	1	3
ATTX07042-3W	3	3	3	3	2	3	1	2	3	2	2	3	2	2	2	2	3	2	2	3	2	2	2	3	3	3	3	2	3	2	2	2	3	3	4	3	3	2	3	3	2	3	3	3	2	2	2	3	3
ATTX10265-4R/Y	1	4	4	4	4	1	1	4	1	4	4	1	4	4	2	4	1	4	4	1	1	4	4	1	1	1	1	4	1	4	4	2	1	1	4	3	1	4	1	1	4	4	3	4	4	4	2	3	3
ATTX10265-4R/Y	3	3	3	3	2	3	3	2	3	2	2	3	2	2	2	2	3	2	2	3	2	2	2	3	3	3	3	2	3	2	2	2	3	3	4	3	3	2	3	3	2	3	3	3	2	2	2	3	3
ATTX88481-1P/W	1	4	4	3	2	1	1	4	3	2	4	1	4	4	2	4	1	4	4	1	1	2	4	3	1	1	1	2	1	2	4	2	3	3	4	3	3	4	3	1	4	4	3	3	4	4	2	3	4
ATTX88481-1P/W	1	3	3	3	2	3	3	2	3	2	2	3	2	2	2	2	3	4	2	1	2	2	4	3	3	3	3	2	3	2	2	2	3	3	4	3	3	2	3	1	4	3	3	3	2	2	2	3	3
ATTX88654-2P/Y	1	4	4	4	4	1	1	4	1	4	4	1	4	4	4	4	1	4	4	1	1	4	4	1	1	1	1	4	1	4	4	2	1	1	4	3	1	4	1	1	4	4	3	4	4	4	2	3	4
ATTX88654-2P/Y	3	3	3	3	2	3	3	2	3	2	2	3	2	2	2	2	3	2	2	3	2	2	2	3	3	3	3	2	3	2	2	2	3	3	4	3	3	2	3	3	4	3	3	3	2	2	2	3	3
ATTX95490-2W	1	4	4	4	4	1	1	2	1	4	4	1	4	4	2	2	1	4	4	1	1	2	4	3	1	1	1	2	1	4	4	2	1	1	4	3	1	4	1	1	4	4	3	4	4	4	2	3	3
ATTX95490-2W	3	3	3	3	2	3	1	2	3	2	2	3	4	2	2	2	3	2	2	1	2	2	4	3	3	3	3	2	1	2	2	2	3	3	4	3	3	2	3	3	4	4	3	3	4	2	2	3	3
ATTX961014-1AR/Y	-9	4	4	4	-9	1	1	4	-9	4	-9	1	4	4	4	4	1	4	-9	1	1	2	4	1	1	-9	-9	2	1	4	4	2	1	-9	4	1	1	-9	-9	-9	4	4	1	4	4	4	4	1	3
ATTX961014-1AR/Y	-9	3	3	3	-9	3	1	2	-9	2	-9	3	4	2	2	2	3	2	-9	3	2	2	2	3	3	-9	-9	2	3	2	2	2	3	-9	2	3	3	-9	-9	-9	4	3	3	3	2	2	2	3	3
ATTX961014-1Br/Y	1	4	4	4	4	1	1	4	1	4	4	1	4	4	4	4	1	4	4	1	1	2	4	1	1	1	1	2	1	4	4	2	1	1	4	1	1	4	1	1	4	4	1	4	4	4	4	1	3
ATTX961014-1Br/Y	3	3	3	3	2	3	1	2	3	2	2	3	4	2	2	2	3	2	2	3	2	2	2	3	3	3	3	2	3	2	2	2	3	3	2	3	3	2	3	3	4	3	3	3	2	2	2	3	3
Sierra RoseTM	1	4	4	4	4	1	1	4	1	4	4	1	4	4	4	4	1	4	4	1	1	2	4	1	1	1	1	2	1	4	4	2	1	1	4	1	1	4	1	1	4	4	1	4	4	4	4	1	3
Sierra RoseTM	3	3	3	3	2	3	1	2	3	2	2	3	4	2	2	2	3	2	2	3	2	2	2	3	3	3	3	2	3	2	2	2	3	3	2	3	3	2	3	3	4	3	3	3	2	2	2	3	3
ATTX961014-1R/Y Chimera	1	4	4	-9	4	1	1	4	1	4	4	3	4	2	2	4	1	4	2	1	1	4	4	1	1	3	3	4	1	4	4	4	1	1	4	1	1	4	1	3	4	4	1	4	4	2	2	3	3
ATTX961014-1R/Y Chimera	3	4	4	-9	2	1	3	2	3	2	4	3	2	2	2	2	1	2	2	3	2	2	2	3	1	3	3	2	3	2	4	2	3	3	2	3	3	4	3	3	4	3	3	3	2	2	2	3	3
ATTX98444s-16R/Y	1	4	4	4	4	1	1	4	1	4	4	1	4	4	2	4	1	4	4	1	1	2	4	3	1	1	1	2	1	4	4	2	1	1	4	3	1	4	1	1	4	4	3	4	4	2	4	1	4
ATTX98444s-16R/Y	3	3	3	3	2	3	3	2	3	2	2	3	2	2	2	2	3	2	2	1	2	2	4	3	3	3	3	2	3	2	2	2	3	3	4	3	3	2	3	3	2	3	3	3	2	2	2	3	3
ATTX98448-6R/Y	1	4	4	4	4	1	1	4	1	4	4	1	4	4	2	4	1	4	4	1	1	4	4	1	1	1	1	4	1	4	4	4	1	1	4	1	1	4	1	1	4	4	1	4	4	4	2	3	3
ATTX98448-6R/Y	3	4	4	3	2	3	3	2	3	2	2	3	2	2	2	2	3	2	2	3	2	2	2	3	3	3	3	2	3	2	2	2	3	3	2	3	3	2	3	3	4	3	3	3	2	2	2	3	3
ATTX98453-11Br	1	4	4	4	4	1	1	2	1	4	4	1	4	4	2	2	1	4	4	1	1	2	4	3	1	1	1	2	1	4	4	2	1	1	4	3	1	4	1	1	4	4	3	4	4	4	4	1	3
ATTX98453-11Br	3	3	3	3	2	3	1	2	3	2	2	3	4	2	2	2	3	2	2	1	2	2	4	3	3	3	3	2	1	2	2	2	3	3	4	3	3	2	3	3	4	4	3	3	4	2	2	3	3
ATTX98453-3R	1	4	4	4	4	3	1	2	3	2	2	1	4	4	2	2	3	4	4	1	1	2	4	3	3	1	1	2	1	2	2	2	3	3	4	3	3	2	3	1	4	4	3	3	4	4	4	1	3
ATTX98453-3R	3	3	3	3	2	3	1	2	3	2	2	1	4	4	2	2	3	4	4	1	1	2	4	3	3	1	1	2	1	2	2	2	3	3	4	3	3	2	3	1	4	4	3	3	4	2	2	3	3
ATTX98453-6R	1	4	4	4	4	1	1	2	1	4	4	1	4	4	2	2	1	4	4	1	1	2	4	3	1	1	1	2	1	4	4	2	1	1	4	3	1	4	1	1	4	4	3	4	4	4	4	1	3
ATTX98453-6R	3	3	3	3	2	3	1	2	3	2	2	3	4	2	2	2	3	2	2	1	2	2	4	3	3	3	3	2	1	2	2	2	3	3	4	3	3	2	3	3	4	4	3	3	4	2	2	3	3
ATTX98462s-3R/Y	1	4	4	4	4	1	1	4	1	4	4	1	4	4	4	4	1	4	4	1	1	2	4	1	1	1	1	2	1	4	4	2	1	1	4	1	1	4	1	1	4	4	1	4	4	4	4	1	3
ATTX98462s-3R/Y	3	3	3	3	2	3	1	2	3	2	2	3	4	2	2	2	3	2	2	3	2	2	2	3	3	3	3	2	3	2	2	2	3	3	2	3	3	2	3	3	4	3	3	3	2	2	2	3	3
ATTX98465-1R/Y	1	4	4	4	4	1	1	4	1	4	4	1	4	4	2	4	1	4	4	1	1	4	4	1	1	1	1	4	1	4	4	2	1	1	4	3	1	4	1	1	4	4	1	4	4	2	4	1	3
ATTX98465-1R/Y	3	3	3	3	2	3	1	2	3	2	2	3	2	2	2	2	3	2	2	3	2	2	2	3	3	3	3	2	3	2	2	2	3	3	4	3	3	2	3	3	4	3	3	3	2	2	2	3	3
ATTX98466-5R/WR	1	4	4	4	4	1	1	4	1	4	4	3	4	2	2	4	1	4	2	1	1	4	4	1	1	3	3	4	1	4	4	4	1	1	4	1	1	4	1	3	4	4	1	4	4	2	2	3	3
ATTX98466-5R/WR	3	4	4	3	2	1	3	2	3	2	4	3	2	2	2	2	1	2	2	3	2	2	2	3	1	3	3	2	3	2	4	2	3	3	2	3	3	4	3	3	4	3	3	3	2	2	2	3	3
ATTX98468-5Ru/Y*	1	4	4	4	4	1	1	4	1	4	4	1	4	4	2	4	1	4	4	1	1	2	4	1	1	1	1	2	1	4	4	2	1	1	4	3	1	4	1	1	4	4	1	4	4	2	4	1	3
ATTX98468-5Ru/Y*	3	3	3	3	2	3	1	2	3	2	2	3	2	2	2	2	3	2	2	3	2	2	2	3	3	3	3	2	1	2	2	2	3	3	4	3	3	2	3	3	2	3	3	3	2	2	2	3	3
ATTX98491-4Yrdspl/Y	1	4	4	4	4	1	1	4	1	4	4	3	4	2	2	4	1	4	2	1	1	4	4	1	1	3	3	4	1	4	4	2	1	1	4	3	1	4	1	1	4	4	1	4	4	2	2	3	3
ATTX98491-4Yrdspl/Y	3	4	4	3	2	1	1	2	3	2	4	3	2	2	2	2	1	2	2	3	2	2	2	3	1	3	3	2	3	2	4	2	3	3	4	3	3	4	3	3	4	3	3	3	2	2	2	3	3
ATTX98493-1AR	1	4	4	4	4	1	1	2	1	4	4	1	4	4	2	2	1	4	4	1	1	2	4	3	1	1	1	2	1	4	4	2	1	1	4	3	1	4	1	1	4	4	3	4	4	4	4	1	3
ATTX98493-1AR	3	3	3	3	2	3	1	2	3	2	2	3	4	2	2	2	3	2	2	1	2	2	4	3	3	3	3	2	1	2	2	2	3	3	4	3	3	2	3	3	2	4	3	3	2	2	2	3	3
ATTX98493-2P/P	1	4	4	4	4	1	1	4	1	4	4	1	4	4	4	4	1	4	4	1	1	4	4	1	1	1	1	2	1	4	4	2	1	1	4	1	1	4	1	1	4	4	1	4	4	2	4	1	3
ATTX98493-2P/P	3	3	3	3	2	3	3	2	3	2	2	3	4	2	2	2	3	2	2	3	2	2	2	3	3	3	3	2	1	2	2	2	3	3	2	3	3	2	3	3	2	3	3	3	2	2	2	3	3
ATTX98500-2P/Y	1	4	4	3	2	1	1	4	3	2	4	1	4	4	4	4	1	4	4	1	1	4	4	1	1	1	1	4	1	4	4	2	3	1	4	3	1	4	1	1	4	4	3	3	2	2	4	1	4
ATTX98500-2P/Y	1	3	3	3	2	3	3	2	3	2	2	3	2	2	2	2	3	4	2	3	2	2	2	3	3	3	3	2	3	2	2	2	3	3	4	3	3	2	3	1	2	3	3	3	2	2	2	3	3
ATTX98500-3P/Y	1	4	4	4	4	1	1	4	1	4	4	3	4	2	2	4	1	4	2	1	1	4	4	1	1	3	3	4	1	-9	4	2	1	1	4	3	1	4	1	1	4	4	3	4	4	2	2	3	4
ATTX98500-3P/Y	3	4	4	3	2	1	3	2	3	2	4	3	2	2	2	2	1	2	2	3	2	2	2	3	1	3	3	2	3	-9	4	2	3	3	4	3	3	4	3	3	4	3	3	3	2	2	2	3	3
ATTX98510-1R/Y	3	4	4	4	4	1	1	2	1	4	4	3	4	2	2	2	1	2	2	1	2	2	4	3	1	3	3	2	1	4	4	2	1	1	4	3	1	4	1	3	4	4	3	4	4	2	2	3	3
ATTX98510-1R/Y	3	4	4	4	4	1	1	2	1	4	4	3	4	2	2	2	1	2	2	1	2	2	4	3	1	3	3	2	1	4	4	2	1	1	4	3	1	4	1	3	4	4	3	4	4	2	2	3	3
ATTX98514-1R/Y	1	4	4	4	4	1	1	4	1	4	4	3	4	2	2	4	1	4	2	1	1	4	4	1	1	3	3	4	1	4	4	2	1	1	4	3	1	4	1	3	4	4	1	4	4	2	2	1	3
ATTX98514-1R/Y	3	4	4	3	2	1	1	2	3	2	4	3	2	2	2	2	1	2	2	3	2	2	2	3	1	3	3	2	3	4	4	2	3	3	4	3	3	4	3	3	4	3	3	3	2	2	2	3	3
ATTX98518-5P/Y	1	4	4	4	4	1	1	4	1	4	4	1	4	4	2	4	1	4	4	1	1	2	4	1	1	1	1	2	1	4	4	2	1	1	4	3	1	4	1	1	4	4	1	4	4	4	4	1	3
ATTX98518-5P/Y	3	3	3	3	2	3	1	2	3	2	2	3	2	2	2	2	3	2	2	3	2	2	2	3	3	3	3	2	1	2	2	2	3	3	4	3	3	2	3	3	2	3	3	3	2	2	2	3	3
ATTX99325-1P	1	4	4	3	2	1	1	4	3	2	4	1	4	4	2	4	1	4	4	1	1	2	4	3	1	1	1	2	1	2	4	2	3	3	4	3	3	4	3	1	4	4	3	3	4	4	2	3	4
ATTX99325-1P	1	3	3	3	2	3	3	2	3	2	2	3	2	2	2	2	3	4	2	1	2	2	4	3	3	3	3	2	3	2	2	2	3	3	4	3	3	2	3	1	4	3	3	3	2	2	2	3	3
ATX02263-1R/Y	1	4	4	3	2	1	1	4	1	4	4	1	4	4	2	4	1	4	4	1	1	2	4	1	1	1	1	2	1	4	4	2	1	1	4	3	1	4	1	1	4	4	1	4	4	4	4	1	3
ATX02263-1R/Y	1	3	3	3	2	3	1	2	3	2	2	3	2	2	2	2	3	2	2	3	2	2	2	3	3	3	3	2	1	2	2	2	3	3	4	3	3	2	3	3	4	3	3	3	2	2	2	3	3
ATX03496-3Y/Y	1	4	4	4	4	1	1	2	1	4	4	1	4	4	2	2	1	4	4	1	1	2	4	3	1	1	1	2	1	4	4	2	1	1	4	3	1	4	1	1	4	4	3	4	4	4	2	1	3
ATX03496-3Y/Y	3	3	3	3	2	3	1	2	3	2	2	3	4	2	2	2	3	2	2	1	2	2	4	3	3	3	3	2	1	2	2	2	3	3	4	3	3	2	3	3	2	4	3	3	2	2	2	3	3
ATX03564-1Y/Y	1	4	4	4	4	1	1	2	1	4	4	1	4	4	2	2	1	4	4	1	1	2	4	3	1	1	1	2	1	4	4	2	1	1	4	3	1	4	1	1	4	4	3	4	4	4	2	1	3
ATX03564-1Y/Y	3	3	3	3	2	3	1	2	3	2	2	3	4	2	2	2	3	2	2	1	2	2	4	3	3	3	3	2	1	2	2	2	3	3	4	3	3	2	3	3	2	4	3	3	2	2	2	3	3
ATX05186-1R	1	4	4	3	2	1	1	4	3	2	4	1	4	4	2	4	1	4	4	1	1	2	4	1	1	1	1	4	1	4	4	2	3	3	4	3	3	4	3	1	4	4	1	3	4	4	4	1	3
ATX05186-1R	1	3	3	3	2	3	1	2	3	2	2	3	2	2	2	2	3	4	2	3	1	2	2	3	3	3	3	2	1	2	2	2	3	3	4	3	3	2	3	3	2	3	3	3	2	2	2	3	3
ATX05202s-3W/Y	1	4	4	4	4	1	1	4	1	4	4	1	4	4	2	4	1	4	4	1	1	2	4	1	1	1	1	2	1	4	4	2	1	1	4	3	1	4	1	1	4	4	1	4	4	2	2	3	3
ATX05202s-3W/Y	3	3	3	3	2	3	1	2	3	2	2	3	2	2	2	2	3	2	2	3	2	2	2	3	3	3	3	2	1	2	2	2	3	3	4	3	3	2	3	3	2	3	3	3	2	2	2	3	3
ATX06264s-4R/Y_R1	1	4	4	4	4	1	1	4	1	4	4	1	4	4	4	4	1	4	4	1	1	2	4	3	1	1	1	2	1	4	4	2	1	1	4	3	1	4	1	1	4	4	3	4	4	4	4	1	3
ATX06264s-4R/Y_R1	3	3	3	3	2	3	1	2	3	2	2	3	4	2	2	2	3	2	2	1	2	2	4	3	3	3	3	2	3	2	2	2	3	3	4	3	3	2	3	3	2	3	3	3	2	2	2	3	3
ATX06264s-4R/Y_R2	1	4	4	4	4	1	1	4	1	4	4	1	4	4	4	4	1	4	4	1	1	2	4	3	1	1	1	2	1	4	4	2	1	1	4	3	1	4	1	1	4	4	3	4	4	4	4	1	3
ATX06264s-4R/Y_R2	3	3	3	3	2	3	1	2	3	2	2	3	4	2	2	2	3	2	2	1	2	2	4	3	3	3	3	2	3	2	2	2	3	3	4	3	3	2	3	3	2	3	3	3	2	2	2	3	3
ATX07305S-1Y/Y	1	4	4	3	2	1	1	2	3	2	4	1	4	4	2	2	1	4	4	1	1	2	4	1	1	1	1	4	1	2	4	2	3	3	4	3	3	4	1	1	4	4	3	3	2	2	4	1	3
ATX07305S-1Y/Y	1	3	3	3	2	3	1	2	3	2	2	3	4	2	2	2	3	4	2	3	1	2	2	3	3	3	3	2	1	2	2	2	3	3	4	3	3	2	3	3	2	3	3	3	2	2	2	3	3
ATX08181-5Y/Y	1	4	4	4	4	1	1	4	1	4	4	1	4	4	2	4	1	4	4	1	1	2	4	1	1	1	1	2	1	4	4	2	1	1	4	3	1	4	1	1	4	4	1	4	4	2	4	1	3
ATX08181-5Y/Y	3	3	3	3	2	3	1	2	3	2	2	3	2	2	2	2	3	2	2	3	2	2	2	3	3	3	3	2	1	2	2	2	3	3	4	3	3	2	3	3	2	3	3	3	2	2	2	3	3
ATX84378-6Ru	1	4	4	4	4	1	1	2	1	4	4	1	4	4	2	2	1	4	4	1	1	2	4	1	1	1	1	4	1	4	4	2	1	1	4	3	1	4	1	1	4	4	3	4	4	2	4	1	4
ATX84378-6Ru	3	3	3	3	2	3	1	2	3	2	2	3	4	2	2	2	3	2	2	3	2	2	2	3	3	3	3	2	1	2	2	2	3	3	4	3	3	2	3	3	2	3	3	3	2	2	2	3	3
ATX84706-2Ru	1	4	4	4	4	1	1	2	1	4	4	1	4	4	2	2	1	4	4	1	1	2	4	3	1	1	1	2	1	4	4	2	1	1	4	3	1	4	1	1	4	4	3	4	4	2	4	1	4
ATX84706-2Ru	3	3	3	3	2	3	1	2	3	2	2	3	4	2	2	2	3	2	2	1	2	2	4	3	3	3	3	2	1	2	2	2	3	3	4	3	3	2	1	3	2	4	3	3	2	2	2	3	3
ATX85404-8W	1	4	4	4	2	1	1	4	1	4	4	1	4	4	4	4	1	4	4	1	1	2	4	1	1	1	1	2	1	4	4	4	3	3	4	1	3	4	1	1	4	4	1	3	2	2	4	1	3
ATX85404-8W	1	3	3	3	2	3	1	2	3	2	2	3	4	2	2	2	3	4	2	3	2	2	2	3	3	3	3	2	3	2	2	2	3	3	2	3	3	2	3	1	2	3	3	3	2	2	2	3	3
ATX87184-2Ru	1	4	4	4	4	1	1	2	1	4	4	1	4	4	2	2	1	4	4	1	1	2	4	3	1	1	1	2	1	4	4	2	1	1	4	3	1	4	1	1	4	4	3	4	4	2	4	1	3
ATX87184-2Ru	3	3	3	3	2	3	1	2	3	2	2	3	4	2	2	2	3	2	2	1	2	2	4	3	3	3	3	2	1	2	2	2	3	3	4	3	3	2	1	3	2	4	3	3	2	2	2	3	3
Reveille Russet	1	4	4	4	4	1	1	2	1	4	4	1	4	4	2	2	1	4	4	1	1	2	4	3	1	1	1	2	1	4	4	2	1	1	4	3	1	4	1	1	4	4	3	4	4	2	4	1	3
Reveille Russet	3	3	3	3	2	3	1	2	3	2	2	3	4	2	2	2	3	2	2	1	2	2	4	3	3	3	3	2	1	2	2	2	3	3	4	3	3	2	1	3	2	4	3	3	2	2	2	3	3
ATX9117-1Ru	1	4	4	4	4	1	1	4	1	4	4	1	4	4	4	4	1	4	4	1	1	2	4	3	1	1	1	2	1	4	4	2	1	1	4	3	1	4	1	1	4	4	3	4	4	2	4	1	3
ATX9117-1Ru	3	3	3	3	2	3	1	2	3	2	2	3	4	2	2	2	3	2	2	1	2	2	4	3	3	3	3	2	3	2	2	2	3	3	4	3	3	2	3	3	2	3	3	3	2	2	2	3	3
ATX91322-2Y/Y	1	4	4	3	2	1	1	4	3	2	4	3	2	2	2	4	1	4	2	3	1	4	2	1	1	3	3	4	3	4	4	2	3	3	4	3	3	4	3	1	4	3	1	3	2	2	2	3	3
ATX91322-2Y/Y	1	4	4	3	2	1	1	4	3	2	4	3	2	2	2	4	1	4	2	3	1	4	2	1	1	3	3	4	3	2	4	2	3	3	4	3	3	4	3	3	4	3	3	3	2	2	2	3	3
ATX9202-3Ru	1	4	4	4	4	1	1	4	1	4	4	1	4	4	2	4	1	4	4	1	1	2	4	3	1	1	1	2	1	4	4	2	1	1	4	3	1	4	1	1	4	4	3	4	4	2	4	1	4
ATX9202-3Ru	3	3	3	3	2	3	3	2	3	2	2	3	2	2	2	2	3	2	2	1	2	2	4	3	3	3	3	2	3	2	2	2	3	3	4	3	3	2	3	3	2	3	3	3	2	2	2	3	3
ATX9312-1Ru	1	4	4	4	4	1	1	2	1	4	4	1	4	4	2	4	1	4	4	1	1	4	4	1	1	1	1	4	1	4	4	4	1	1	4	3	1	4	1	1	4	4	3	4	4	2	4	1	3
ATX9312-1Ru	3	3	3	3	2	3	1	2	3	2	2	3	2	2	2	2	3	2	2	3	2	2	2	3	3	3	3	2	3	2	2	2	3	3	2	3	3	2	3	3	2	4	3	3	2	2	2	3	3
ATX9332-8Ru	1	4	4	4	4	1	1	2	1	4	4	1	4	4	2	2	1	4	4	1	1	2	4	3	1	1	1	2	1	4	4	2	1	1	4	3	1	4	1	1	4	4	3	4	4	2	4	1	3
ATX9332-8Ru	3	3	3	3	2	3	1	2	3	2	2	3	4	2	2	2	3	2	2	1	2	2	4	3	3	3	3	2	1	2	2	2	3	3	4	3	3	2	3	3	2	4	3	3	2	2	2	3	3
ATTX96746-1R*	1	4	4	3	2	1	1	4	3	2	4	1	4	4	2	4	1	4	4	1	1	2	4	3	1	1	1	2	1	2	4	2	3	3	4	3	3	4	1	1	4	4	3	3	2	2	4	1	4
ATTX96746-1R*	1	3	3	3	2	3	3	2	3	2	2	3	2	2	2	2	3	4	2	1	2	2	4	3	3	3	3	2	3	2	2	2	3	3	4	3	3	2	3	1	2	3	3	3	2	2	2	3	3
ATX97147-4Ru	1	4	4	-9	4	1	1	2	1	4	4	1	4	4	2	2	1	4	4	1	1	2	4	3	1	1	1	2	1	4	4	2	1	1	4	3	1	4	1	1	4	4	3	4	4	4	4	1	3
ATX97147-4Ru	3	3	3	-9	2	3	1	2	3	2	2	3	4	2	2	2	3	2	2	1	2	2	4	3	3	3	3	2	1	2	2	2	3	3	4	3	3	2	3	3	2	4	3	3	2	2	2	3	3
ATX99013-1Ru	1	4	4	4	4	1	1	4	1	4	4	1	4	4	2	4	1	4	4	1	1	2	4	1	1	1	1	2	1	4	4	2	1	1	4	3	1	4	1	1	4	4	1	4	4	2	4	1	3
ATX99013-1Ru	3	3	3	3	2	3	1	2	3	2	2	3	2	2	2	2	3	2	2	3	2	2	2	3	3	3	3	2	1	2	2	2	3	3	4	3	3	2	3	3	2	3	3	3	2	2	2	3	3
BTX1544-2W/Y	1	4	4	3	2	1	1	4	3	2	4	1	4	4	4	4	1	4	4	1	1	2	4	1	1	1	1	2	1	4	4	2	1	1	4	1	1	4	1	1	4	4	1	4	4	4	2	3	4
BTX1544-2W/Y	1	3	3	3	2	3	3	2	3	2	2	3	2	2	2	2	3	2	2	3	2	2	2	3	3	3	3	2	3	2	2	2	3	3	2	3	3	2	3	3	4	3	3	3	2	2	2	3	3
BTX1749-1W/Y	1	4	4	4	4	1	1	4	1	4	4	1	4	4	4	4	1	4	2	1	1	2	4	1	1	3	1	2	1	4	4	2	1	1	4	1	1	4	1	3	4	4	1	4	4	2	4	1	3
BTX1749-1W/Y	3	4	4	3	2	1	1	2	3	2	4	3	4	2	2	2	1	2	2	3	2	2	2	3	1	3	3	2	3	4	4	2	1	3	4	3	3	4	3	3	4	3	3	3	2	2	2	3	3
BTX2103-1R/Y	1	4	4	4	4	1	1	4	1	4	4	1	4	4	2	4	1	4	4	1	1	2	4	1	1	1	1	2	1	4	4	2	1	1	4	3	1	4	1	1	4	4	1	4	4	4	4	1	3
BTX2103-1R/Y	3	3	3	3	2	3	1	2	3	2	2	3	2	2	2	2	3	2	2	3	2	2	2	3	3	3	3	2	1	2	2	2	3	3	4	3	3	2	3	3	2	3	3	3	2	2	2	3	3
BTX2332-1R	1	4	4	3	2	1	1	4	3	2	4	1	4	4	2	4	1	4	4	1	1	2	4	3	1	1	1	2	1	2	4	2	3	3	4	3	3	4	3	1	4	4	3	3	4	4	4	1	4
BTX2332-1R	1	3	3	3	2	3	3	2	3	2	2	3	2	2	2	2	3	4	2	1	2	2	4	3	3	3	3	2	3	2	2	2	3	3	4	3	3	2	3	1	4	3	3	3	2	2	2	3	3
CO112-F2-2P/P	1	4	4	4	4	1	1	4	1	4	4	1	4	4	4	4	1	4	4	1	1	4	4	1	1	1	1	2	1	4	4	2	1	1	4	1	1	4	1	1	4	4	1	4	4	2	4	1	3
CO112-F2-2P/P	3	3	3	3	2	3	3	2	3	2	2	3	4	2	2	2	3	2	2	3	2	2	2	3	3	3	3	2	1	2	2	2	3	3	2	3	3	2	3	3	2	3	3	3	2	2	2	3	3
COTX00104-6R	1	4	4	4	4	1	1	2	1	4	4	1	4	4	2	2	1	4	4	1	1	2	4	3	1	1	1	2	1	4	4	2	1	1	4	3	1	4	1	1	4	4	3	4	4	4	4	1	3
COTX00104-6R	3	3	3	3	2	3	1	2	3	2	2	3	4	2	2	2	3	2	2	1	2	2	4	3	3	3	3	2	1	2	2	2	3	3	4	3	3	2	3	3	2	4	3	3	2	2	2	3	3
COTX00104-7R	1	4	4	4	4	1	1	2	1	4	4	1	4	4	2	2	1	4	4	1	1	2	4	3	1	1	1	2	1	4	4	2	1	1	4	3	1	4	1	1	4	4	3	4	4	2	4	1	3
COTX00104-7R	3	3	3	3	2	3	1	2	3	2	2	3	4	2	2	2	3	2	2	1	2	2	4	3	3	3	3	2	1	2	2	2	3	3	4	3	3	2	3	3	2	4	3	3	2	2	2	3	3
COTX01403-4R/Y	1	4	4	4	4	1	1	4	1	4	4	1	4	4	2	4	1	4	4	1	1	2	4	3	1	1	1	2	1	4	4	2	1	1	4	3	1	4	1	1	4	4	3	4	4	4	4	1	-9
COTX01403-4R/Y	3	3	3	3	2	3	3	2	3	2	2	3	2	2	2	2	3	2	2	1	2	2	4	3	3	3	3	2	3	2	2	2	3	3	4	3	3	2	3	3	2	3	3	3	2	2	2	3	-9
COTX02172-1R	1	4	4	4	4	1	1	2	1	4	4	1	4	4	2	2	1	4	4	1	1	2	4	3	1	1	1	2	1	4	4	2	1	1	4	3	1	4	1	1	4	4	3	4	4	4	4	1	3
COTX02172-1R	3	3	3	3	2	3	1	2	3	2	2	3	4	2	2	2	3	2	2	1	2	2	4	3	3	3	3	2	1	2	2	2	3	3	4	3	3	2	3	3	4	4	3	3	4	2	2	3	3
COTX02293-4R	1	4	4	4	4	1	1	2	3	2	4	1	4	4	2	2	1	4	4	1	1	2	4	3	1	1	1	2	1	4	4	2	1	1	4	3	1	4	1	1	4	4	3	4	4	4	2	3	3
COTX02293-4R	3	3	3	3	2	3	1	2	3	2	2	1	4	4	2	2	3	2	2	1	2	2	4	3	3	3	3	2	1	2	2	2	3	3	4	3	3	2	3	3	2	4	3	3	2	2	2	3	3
COTX03079-1W/W	1	4	4	4	4	1	1	4	1	4	4	1	4	4	2	4	1	4	4	1	1	2	4	3	1	1	1	2	1	4	4	2	1	1	4	3	1	4	1	1	4	4	3	4	4	4	4	1	4
COTX03079-1W/W	3	3	3	3	2	3	3	2	3	2	2	3	2	2	2	2	3	2	2	1	2	2	4	3	3	3	3	2	3	2	2	2	3	3	4	3	3	2	3	3	2	3	3	3	2	2	2	3	3
COTX03134-1Y/W	1	4	4	3	2	1	1	4	3	2	4	1	4	4	2	4	1	4	4	1	1	4	4	1	1	1	1	4	1	4	4	4	3	3	4	1	3	4	1	1	4	4	1	3	2	2	4	1	3
COTX03134-1Y/W	1	3	3	3	2	3	1	2	3	2	2	3	2	2	2	2	3	2	2	3	2	2	2	3	3	3	3	2	3	2	2	2	3	3	2	3	3	2	3	3	2	3	3	3	2	2	2	3	3
COTX03134-2Y/W	1	4	4	3	2	1	1	4	3	2	4	1	4	4	2	4	1	4	4	1	1	4	4	1	1	1	1	4	1	4	4	4	3	3	4	1	3	4	1	1	4	4	1	3	2	2	4	1	3
COTX03134-2Y/W	1	3	3	3	2	3	1	2	3	2	2	3	2	2	2	2	3	2	2	3	2	2	2	3	3	3	3	2	3	2	2	2	3	3	2	3	3	2	3	3	2	3	3	3	2	2	2	3	3
COTX03187-1W	1	4	4	4	4	1	1	4	1	4	4	1	4	4	2	4	1	4	4	1	1	2	4	1	1	1	1	2	1	4	4	2	1	1	4	3	1	4	1	1	4	4	1	4	4	2	4	1	3
COTX03187-1W	3	3	3	3	2	3	1	2	3	2	2	3	2	2	2	2	3	2	2	3	2	2	2	3	3	3	3	2	1	2	2	2	3	3	4	3	3	2	3	3	2	3	3	3	2	2	2	3	3
COTX04015-3W/Y	1	4	4	4	4	1	1	2	1	4	4	1	4	4	2	2	1	4	4	1	1	2	4	3	1	1	1	2	1	4	4	2	1	1	4	3	1	4	1	1	4	4	3	4	4	2	4	1	3
COTX04015-3W/Y	3	3	3	3	2	3	1	2	3	2	2	3	4	2	2	2	3	2	2	1	2	2	4	3	3	3	3	2	1	2	2	2	3	3	4	3	3	2	1	3	2	4	3	3	2	2	2	3	3
COTX04050s-1P/P	1	4	4	4	4	1	1	4	1	4	4	1	4	4	4	4	1	4	4	1	1	4	4	1	1	1	1	2	1	4	4	2	1	1	4	1	1	4	1	1	4	4	1	4	4	2	4	1	4
COTX04050s-1P/P	3	3	3	3	2	3	3	2	3	2	2	3	4	2	2	2	3	2	2	3	2	2	2	3	3	3	3	2	1	2	2	2	3	3	2	3	3	2	3	3	2	3	3	3	2	2	2	3	3
COTX04193s-2R/Y	1	4	4	4	4	1	1	4	1	4	4	3	4	2	2	4	1	4	2	1	1	4	4	1	1	3	3	4	1	4	4	2	1	1	4	3	1	4	1	3	4	4	1	4	4	4	2	3	3
COTX04193s-2R/Y	3	4	4	3	2	1	1	2	3	2	4	3	2	2	2	2	1	2	2	3	2	2	2	3	1	3	3	2	3	4	4	2	3	3	4	3	3	4	3	3	4	3	3	3	2	2	2	3	3
COTX04303-3Ru/Y*	1	4	4	4	4	1	1	4	1	4	4	1	4	4	2	4	1	4	4	1	1	2	4	1	1	1	1	2	1	4	4	2	1	1	4	3	1	4	1	1	4	4	1	4	4	2	4	1	3
COTX04303-3Ru/Y*	3	3	3	3	2	3	1	2	3	2	2	3	2	2	2	2	3	2	2	3	2	2	2	3	3	3	3	2	1	2	2	2	3	3	4	3	3	2	3	3	2	3	3	3	2	2	2	3	3
COTX05095-2Ru/Y	1	4	4	4	4	1	1	4	1	4	4	1	4	4	2	4	1	4	4	1	1	2	4	1	1	1	1	2	1	4	4	2	1	1	4	3	1	4	1	1	4	4	1	4	4	2	2	3	4
COTX05095-2Ru/Y	3	3	3	3	2	3	1	2	3	2	2	3	2	2	2	2	3	2	2	3	2	2	2	3	3	3	3	2	1	2	2	2	3	3	4	3	3	2	3	3	2	3	3	3	2	2	2	3	3
COTX05211-4R	1	4	4	4	4	1	1	4	1	4	4	1	4	4	2	4	1	4	4	1	1	2	4	3	1	1	1	2	1	4	4	2	1	1	4	3	1	4	1	1	4	4	3	4	4	4	4	1	4
COTX05211-4R	3	3	3	3	2	3	3	2	3	2	2	3	2	2	2	2	3	2	2	1	2	2	4	3	3	3	3	2	3	2	2	2	3	3	4	3	3	2	3	3	2	3	3	3	2	2	2	3	3
COTX05211-5R	1	4	4	4	4	1	1	4	1	4	4	1	4	4	2	4	1	4	4	1	1	2	4	3	1	1	1	2	1	4	4	2	1	1	4	3	1	4	1	1	4	4	3	4	4	4	4	1	4
COTX05211-5R	3	3	3	3	2	3	3	2	3	2	2	3	2	2	2	2	3	2	2	1	2	2	4	3	3	3	3	2	3	2	2	2	3	3	4	3	3	2	3	3	2	3	3	3	2	2	2	3	3
COTX05211-7R	1	4	4	4	4	1	1	2	1	4	4	1	4	4	2	2	1	4	4	1	1	2	4	3	1	1	1	2	1	4	4	2	1	1	4	3	1	4	1	1	4	4	3	4	4	4	4	1	3
COTX05211-7R	3	3	3	3	2	3	1	2	3	2	2	3	4	2	2	2	3	2	2	1	2	2	4	3	3	3	3	2	1	2	2	2	3	3	4	3	3	2	3	3	2	4	3	3	2	2	2	3	3
COTX05249-3W/Y	1	4	4	4	4	1	1	4	3	2	4	1	4	4	2	4	1	4	4	1	1	2	4	1	1	1	1	2	1	4	4	2	3	3	4	3	3	4	3	1	4	4	1	3	4	4	2	3	3
COTX05249-3W/Y	3	4	4	3	2	3	1	2	3	2	2	3	2	2	2	2	3	4	2	3	1	2	2	3	3	3	3	2	1	2	2	2	3	3	4	3	3	2	3	3	4	3	3	3	2	2	2	3	3
COTX05261-1R/Y	1	4	4	3	2	1	1	4	3	2	4	1	4	4	2	4	1	4	4	1	1	2	4	3	1	1	1	2	1	2	4	2	3	3	4	3	1	4	1	1	4	4	3	4	4	4	2	3	4
COTX05261-1R/Y	1	3	3	3	2	3	3	2	3	2	2	3	2	2	2	2	3	4	2	1	2	2	4	3	3	3	3	2	3	2	2	2	3	3	4	3	3	2	3	3	4	3	3	3	2	2	2	3	3
COTX08039-1P/P*	-9	4	4	-9	4	1	1	2	1	4	4	1	4	4	2	2	1	4	4	1	1	2	4	3	1	1	1	2	1	4	4	2	1	1	4	3	1	4	1	1	4	4	3	4	4	2	4	1	3
COTX08039-1P/P*	-9	3	3	-9	2	3	1	2	3	2	2	3	4	2	2	2	3	2	2	1	2	2	4	3	3	3	3	2	1	2	2	2	3	3	4	3	3	2	3	3	2	4	3	3	2	2	2	3	3
COTX08063-2Ru	1	4	4	4	4	1	1	4	1	4	4	1	4	4	2	4	1	4	4	1	1	2	4	1	1	1	1	2	1	4	4	2	1	1	4	3	1	4	1	1	4	4	1	4	4	2	4	1	4
COTX08063-2Ru	3	3	3	3	2	3	1	2	3	2	2	3	2	2	2	2	3	2	2	3	2	2	2	3	3	3	3	2	1	2	2	2	3	3	4	3	3	2	3	3	2	3	3	3	2	2	2	3	3
COTX08121-1Ru	1	4	4	4	4	1	1	2	1	4	4	1	4	4	2	2	1	4	4	1	1	2	4	3	1	1	1	2	1	4	4	2	1	1	4	3	1	4	1	1	4	4	3	4	4	2	4	1	3
COTX08121-1Ru	3	3	3	3	2	3	1	2	3	2	2	3	4	2	2	2	3	2	2	1	2	2	4	3	3	3	3	2	1	2	2	2	3	3	4	3	3	2	1	3	2	4	3	3	2	2	2	3	3
COTX08121-4Ru	1	4	4	4	4	1	1	2	1	4	4	1	4	4	2	2	-9	4	4	1	1	2	4	3	1	1	1	2	1	4	4	2	1	1	4	3	1	4	1	1	4	4	3	4	4	2	4	1	3
COTX08121-4Ru	3	3	3	3	2	3	1	2	3	2	2	3	4	2	2	2	-9	2	2	1	2	2	4	3	3	3	3	2	1	2	2	2	3	3	4	3	3	2	1	3	2	4	3	3	2	2	2	3	3
COTX08258-6Ru	1	4	4	3	2	3	1	2	3	2	4	1	4	4	2	2	3	4	4	1	1	2	4	3	3	1	1	2	1	2	4	2	1	1	4	3	1	4	1	1	4	4	3	4	4	4	2	3	3
COTX08258-6Ru	1	3	3	3	2	3	1	2	3	2	2	1	4	2	2	2	3	2	2	1	1	2	4	3	3	1	1	2	1	2	2	2	3	3	4	3	3	2	3	3	2	4	3	3	2	2	2	3	3
COTX08322-10Ru	1	4	4	4	4	1	1	4	1	4	4	3	4	2	4	4	1	4	2	1	1	2	4	1	1	3	1	2	1	4	4	4	1	1	4	1	1	4	1	3	4	4	1	4	4	2	2	3	3
COTX08322-10Ru	3	4	4	3	2	1	1	2	3	2	4	3	4	2	2	2	1	2	2	3	2	2	2	3	1	3	3	2	3	4	4	2	3	3	2	3	3	4	3	3	4	3	3	3	2	2	2	3	3
COTX08365F-3P/P	1	4	4	3	2	1	1	2	3	2	4	1	4	4	2	4	1	4	4	1	1	4	4	1	1	1	1	4	1	4	4	4	3	3	4	3	1	4	1	1	4	4	3	4	4	2	4	1	3
COTX08365F-3P/P	1	3	3	3	2	3	1	2	3	2	2	3	2	2	2	2	3	4	2	3	1	2	2	3	3	3	3	2	3	2	2	2	3	3	2	3	3	2	1	3	2	4	3	3	2	2	2	3	3
COTX09022-3RuRE/Y	1	4	4	4	4	1	1	2	1	4	4	1	4	4	2	2	1	4	4	1	1	2	4	3	1	1	1	2	1	4	4	2	1	1	4	3	1	4	-9	1	4	4	3	4	4	2	4	1	4
COTX09022-3RuRE/Y	3	3	3	3	2	3	1	2	3	2	2	3	4	2	2	2	3	2	2	1	2	2	4	3	3	3	3	2	1	2	2	2	3	3	4	3	3	2	-9	3	2	4	3	3	2	2	2	3	3
COTX09052-1Ru	1	4	4	4	4	1	1	4	1	4	4	1	4	4	2	4	1	4	4	1	1	2	4	1	1	1	1	2	1	4	4	2	1	1	4	3	1	4	1	1	4	4	1	4	4	4	2	3	4
COTX09052-1Ru	3	3	3	3	2	3	1	2	3	2	2	3	2	2	2	2	3	2	2	3	2	2	2	3	3	3	3	2	1	2	2	2	3	3	4	3	3	2	3	3	4	3	3	3	2	2	2	3	3
COTX09052-2Ru	1	4	4	4	4	1	1	4	1	4	4	1	4	4	2	4	1	4	4	1	1	2	4	1	1	1	1	2	1	4	4	2	1	1	4	3	1	4	1	1	4	4	1	4	4	4	2	3	4
COTX09052-2Ru	3	3	3	3	2	3	1	2	3	2	2	3	2	2	2	2	3	2	2	3	2	2	2	3	3	3	3	2	1	2	2	2	3	3	4	3	3	2	3	3	4	3	3	3	2	2	2	3	3
COTX09089-1Ru	1	4	4	4	4	1	1	2	1	4	4	1	4	4	2	2	1	4	4	1	1	2	4	3	1	1	1	2	1	4	4	2	1	1	4	3	1	4	1	1	4	4	3	4	4	2	4	1	4
COTX09089-1Ru	3	3	3	3	2	3	1	2	3	2	2	3	4	2	2	2	3	2	2	1	2	2	4	3	3	3	3	2	1	2	2	2	3	3	4	3	3	2	3	3	2	4	3	3	2	2	2	3	3
COTX10012-1Wrdspl/Y	1	4	4	3	2	1	1	4	3	2	4	1	4	4	4	4	1	4	4	1	1	4	4	1	1	1	1	4	1	4	4	4	3	3	4	1	3	4	1	1	4	4	1	3	2	2	4	1	3
COTX10012-1Wrdspl/Y	1	3	3	3	2	3	1	2	3	2	2	3	2	2	2	2	3	4	2	3	1	2	2	3	3	3	3	2	3	2	2	2	3	3	2	3	3	2	3	3	2	3	3	3	2	2	2	3	3
COTX10073s-1W	1	4	-9	4	-9	1	1	2	1	4	4	1	4	4	2	4	-9	4	4	1	1	4	4	1	1	1	1	4	1	4	4	4	1	1	4	1	1	4	1	-9	4	-9	1	4	4	2	4	1	4
COTX10073s-1W	3	3	-9	3	-9	3	1	2	3	2	2	3	2	2	2	2	-9	2	2	3	2	2	2	3	3	3	3	2	3	2	2	2	3	3	2	3	3	2	3	-9	2	-9	3	3	2	2	2	3	3
COTX10080-2Ru	1	4	4	4	4	1	1	2	1	4	4	1	4	4	2	2	1	4	4	1	1	2	4	3	1	1	1	2	1	4	4	2	1	1	4	3	1	4	1	1	4	4	3	4	4	2	4	1	4
COTX10080-2Ru	3	3	3	3	2	3	1	2	3	2	2	3	4	2	2	2	3	2	2	1	2	2	4	3	3	3	3	2	1	2	2	2	3	3	4	3	3	2	3	3	2	4	3	3	2	2	2	3	3
COTX10118-1Wre/Y	1	4	4	4	4	1	1	4	3	2	4	1	4	4	2	4	1	4	4	1	1	2	4	1	1	1	1	2	1	4	4	2	3	3	4	3	3	4	1	1	4	4	1	3	4	4	4	1	3
COTX10118-1Wre/Y	3	3	3	3	2	3	1	2	3	2	2	3	2	2	2	2	3	4	2	3	1	2	2	3	3	3	3	2	1	2	2	2	3	3	4	3	3	2	3	3	2	3	3	3	2	2	2	3	3
COTX10118-4Wpe/Y	1	4	4	4	4	1	1	4	1	4	4	1	4	4	4	4	1	4	4	1	1	2	4	3	1	1	1	2	1	4	4	2	1	1	4	3	1	4	1	1	4	4	3	4	4	2	4	1	4
COTX10118-4Wpe/Y	3	3	3	3	2	3	3	2	3	2	2	3	4	2	2	2	3	2	2	1	2	2	4	3	3	3	3	2	1	2	2	2	3	3	4	3	3	2	3	3	2	3	3	3	2	2	2	3	3
COTX10138-15Wpe/Y	1	4	4	-9	4	1	1	2	1	4	4	1	4	4	2	2	1	4	4	1	1	2	4	3	1	1	1	2	1	4	4	2	1	1	4	3	1	4	1	1	4	4	3	4	4	4	4	1	3
COTX10138-15Wpe/Y	3	3	3	-9	2	3	1	2	3	2	2	3	4	2	2	2	3	2	2	1	2	2	4	3	3	3	3	2	1	2	2	2	3	3	4	3	3	2	3	3	2	4	3	3	2	2	2	3	3
COTX10138s-7Wpe/Y	3	4	4	4	4	1	1	2	1	4	4	1	4	4	2	2	-9	4	4	1	1	2	4	3	1	1	1	2	1	4	4	2	1	1	4	3	1	4	1	1	4	4	3	4	4	4	2	3	3
COTX10138s-7Wpe/Y	3	4	4	4	4	3	1	2	3	2	2	3	4	2	2	2	-9	2	2	1	2	2	4	3	3	3	3	2	1	2	2	2	3	3	4	3	3	2	3	3	4	4	3	3	4	2	2	3	3
COTX10226-1Wpe/Y	1	4	4	4	4	1	1	4	1	4	4	1	4	4	4	4	1	4	4	1	1	2	4	3	1	1	1	2	1	4	4	2	1	1	4	3	1	4	1	1	4	4	3	4	4	4	4	1	3
COTX10226-1Wpe/Y	3	3	3	3	2	3	1	2	3	2	2	3	4	2	2	2	3	2	2	1	2	2	4	3	3	3	3	2	3	2	2	2	3	3	4	3	3	2	3	3	2	3	3	3	2	2	2	3	3
COTX13215-2Ru	1	4	4	4	4	1	1	2	1	4	4	1	4	4	2	2	1	4	4	1	1	2	4	3	1	1	1	2	1	4	4	2	3	3	4	3	3	2	1	1	4	4	3	3	4	4	4	1	3
COTX13215-2Ru	3	3	3	3	2	3	1	2	3	2	2	3	4	2	2	2	3	2	2	1	2	2	4	3	3	3	3	2	1	2	2	2	3	3	4	3	3	2	3	1	2	4	3	3	2	2	2	3	3
COTX87601-2Ru	1	4	4	4	4	1	1	4	1	4	4	3	4	2	2	4	1	4	2	1	1	2	4	1	1	3	3	2	1	4	4	2	1	1	4	3	1	4	1	1	4	4	1	4	4	2	4	3	4
COTX87601-2Ru	3	4	4	3	2	1	1	2	3	2	4	3	2	2	2	2	1	2	2	3	2	2	2	3	1	3	3	2	1	4	4	2	3	3	4	3	3	4	3	3	2	3	3	3	2	2	2	3	3
COTX89044-1Ru	1	4	4	4	4	1	1	2	1	4	4	1	4	4	2	2	1	4	4	1	1	2	4	3	1	1	1	2	1	4	4	2	1	1	4	3	1	4	1	1	4	4	3	4	4	4	4	1	3
COTX89044-1Ru	3	3	3	3	2	3	1	2	3	2	2	3	4	2	2	2	3	2	2	1	2	2	4	3	3	3	3	2	1	2	2	2	3	3	4	3	3	2	3	3	2	4	3	3	2	2	2	3	3
COTX90046-1W	1	4	4	4	4	1	1	2	1	4	4	1	4	4	2	2	1	4	4	1	1	2	4	3	1	1	1	2	1	4	4	2	1	1	4	3	1	4	1	1	4	4	3	4	4	4	4	1	3
COTX90046-1W	3	3	3	3	2	3	1	2	3	2	2	3	4	2	2	2	3	2	2	1	2	2	4	3	3	3	3	2	1	2	2	2	3	3	4	3	3	2	1	3	2	4	3	3	2	2	2	3	3
COTX90046-5W	1	4	4	4	4	1	1	2	1	4	4	1	4	4	2	2	1	4	4	1	1	2	4	3	1	1	1	2	1	4	4	2	1	1	4	3	1	4	1	1	4	4	3	4	4	4	4	1	3
COTX90046-5W	3	3	3	3	2	3	1	2	3	2	2	3	4	2	2	2	3	2	2	1	2	2	4	3	3	3	3	2	1	2	2	2	3	3	4	3	3	2	3	3	2	4	3	3	2	2	2	3	3
COTX94216-1R	-9	4	4	3	2	1	1	4	-9	4	4	1	4	-9	2	-9	1	4	4	-9	1	4	4	1	1	1	-9	4	1	4	-9	4	1	1	4	1	1	4	1	1	-9	4	1	4	4	4	2	3	4
COTX94216-1R	-9	3	3	3	2	3	3	2	-9	2	2	3	2	-9	2	-9	3	2	2	-9	2	2	2	3	3	3	-9	2	3	2	-9	2	3	3	2	3	3	2	3	3	-9	3	3	3	2	2	2	3	3
COTX94218-1R	1	4	4	4	4	1	1	4	1	4	4	1	4	4	2	4	1	4	4	1	1	2	4	3	1	1	1	2	1	4	4	2	1	1	4	3	1	4	1	1	4	4	3	4	4	4	2	3	-9
COTX94218-1R	3	3	3	3	2	3	3	2	3	2	2	3	2	2	2	2	3	2	2	1	2	2	4	3	3	3	3	2	3	2	2	2	3	3	4	3	3	2	3	3	4	3	3	3	2	2	2	3	-9
JTTX75/2003EH-1Yre/Y	1	4	4	4	4	1	1	4	1	4	4	3	4	2	2	4	1	4	2	1	1	4	4	1	1	3	3	4	1	4	4	2	1	1	4	3	1	4	1	3	4	4	1	4	4	4	2	3	3
JTTX75/2003EH-1Yre/Y	3	4	4	3	2	1	1	2	3	2	4	3	2	2	2	2	1	2	2	3	2	2	2	3	1	3	3	2	3	4	4	2	3	3	4	3	3	4	3	3	4	3	3	3	2	2	2	3	3
Krantz	1	4	4	4	4	1	1	4	1	4	4	1	4	4	4	4	1	4	4	1	1	2	4	1	1	1	1	2	1	4	4	4	1	1	4	1	1	4	1	1	4	4	1	4	4	2	4	1	3
Krantz	3	3	3	3	2	3	1	2	3	2	2	3	4	2	2	2	3	2	2	3	2	2	2	3	3	3	3	2	3	2	2	2	3	3	2	3	3	2	3	3	2	3	3	3	2	2	2	3	3
MWTX2609-2Ru	1	4	4	4	4	1	1	4	1	4	4	1	4	4	2	4	1	4	4	1	1	2	4	1	1	1	1	2	1	4	4	2	1	1	4	3	1	4	1	1	4	4	1	4	4	2	4	1	3
MWTX2609-2Ru	3	3	3	3	2	3	1	2	3	2	2	3	2	2	2	2	3	2	2	3	2	2	2	3	3	3	3	2	1	2	2	2	3	3	4	3	3	2	3	3	2	3	3	3	2	2	2	3	3
MWTX2609-4Ru	1	4	4	4	4	1	1	4	1	4	4	1	4	4	2	4	1	4	4	1	1	2	4	1	1	1	1	2	1	4	4	2	1	1	4	3	1	4	1	1	4	4	1	4	4	2	4	1	3
MWTX2609-4Ru	3	3	3	3	2	3	1	2	3	2	2	3	2	2	2	2	3	2	2	3	2	2	2	3	3	3	3	2	1	2	2	2	3	3	4	3	3	2	3	3	2	3	3	3	2	2	2	3	3
MWTX548-2Ru	1	4	4	-9	4	1	1	4	1	4	4	1	4	4	2	4	1	4	4	1	1	2	4	1	1	1	1	2	1	4	4	2	1	1	4	3	1	4	1	1	4	4	1	4	4	2	4	1	3
MWTX548-2Ru	3	3	3	-9	2	3	1	2	3	2	2	3	2	2	2	2	3	2	2	3	2	2	2	3	3	3	3	2	1	2	2	2	3	3	4	3	3	2	3	3	2	3	3	3	2	2	2	3	3
NDTX050169-1R	1	4	4	4	4	1	1	4	1	4	4	1	4	4	2	4	1	4	4	1	1	2	4	1	1	1	1	2	1	4	4	2	1	1	4	3	1	4	1	1	4	4	-9	4	4	4	4	3	3
NDTX050169-1R	3	4	4	3	2	3	1	2	3	2	2	3	2	2	2	2	3	2	2	3	2	2	2	3	3	3	3	2	1	2	2	2	3	3	4	3	3	2	3	3	4	3	-9	3	2	2	2	3	3
NDTX050184s-1R/Y	1	4	4	4	4	1	1	4	1	4	4	1	4	4	2	4	1	4	4	1	1	4	4	1	1	1	1	4	1	4	4	2	1	1	4	1	1	4	1	1	4	4	1	4	4	4	4	1	3
NDTX050184s-1R/Y	3	4	4	3	2	3	3	2	3	2	2	3	2	2	2	2	3	2	2	3	2	2	2	3	3	3	3	2	3	2	2	2	3	3	4	3	3	2	3	3	4	3	3	3	2	2	2	3	3
NDTX059759-3R/Y Pinto	1	4	4	3	2	1	1	4	3	2	4	1	4	4	2	4	1	4	4	1	1	4	4	1	1	1	1	4	1	4	4	2	3	3	4	3	3	4	3	1	4	4	3	3	-9	2	4	1	4
NDTX059759-3R/Y Pinto	1	3	3	3	2	3	3	2	3	2	2	3	2	2	2	2	3	4	2	3	2	2	2	3	3	3	3	2	3	2	2	2	3	3	4	3	3	2	3	1	4	3	3	3	-9	2	2	3	3
NDTX059761-1R/R	1	4	4	4	4	1	1	2	1	4	4	1	4	4	2	2	1	4	4	1	1	2	4	3	1	1	1	2	1	4	4	2	1	1	4	3	1	4	1	1	4	4	3	4	4	2	4	1	3
NDTX059761-1R/R	3	3	3	3	2	3	1	2	3	2	2	3	4	2	2	2	3	2	2	1	2	2	4	3	3	3	3	2	1	2	2	2	3	3	4	3	3	2	1	3	2	4	3	3	2	2	2	3	3
NDTX059775-1W	1	4	4	4	4	1	1	4	1	4	4	1	4	4	2	4	1	4	4	1	1	4	4	1	1	1	1	4	1	4	4	2	1	1	4	1	1	4	1	1	4	4	1	4	4	4	4	3	3
NDTX059775-1W	3	3	3	3	2	3	3	2	3	2	2	3	2	2	2	2	3	2	2	3	2	2	2	3	3	3	3	2	3	2	2	2	3	3	4	3	3	2	3	3	4	3	3	3	2	2	2	3	3
NDTX059828-2W	1	4	4	4	4	1	1	2	1	4	4	1	4	4	2	2	1	4	4	1	1	2	4	3	1	1	1	2	1	4	4	2	1	1	4	3	1	4	1	1	4	4	3	4	4	4	4	1	3
NDTX059828-2W	3	3	3	3	2	3	1	2	3	2	2	3	4	2	2	2	3	2	2	1	2	2	4	3	3	3	3	2	1	2	2	2	3	3	4	3	3	2	3	3	2	4	3	3	2	2	2	3	3
NDTX059886S-1Y/Y	1	4	4	4	4	1	1	4	1	4	4	1	4	4	-9	4	1	4	4	1	1	4	4	1	1	1	1	4	1	-9	4	-9	-9	1	4	1	1	4	-9	1	4	-9	1	4	4	-9	2	3	4
NDTX059886S-1Y/Y	3	3	3	3	2	3	3	2	3	2	2	3	2	2	-9	2	3	2	2	3	2	2	2	3	3	3	3	2	3	-9	2	-9	-9	3	2	3	3	2	-9	3	2	-9	3	3	2	-9	2	3	3
NDTX060700C-1W	1	4	4	3	2	1	1	4	3	2	4	1	4	4	4	4	1	4	4	1	1	4	4	1	1	1	1	2	1	4	-9	2	1	3	4	1	3	4	1	1	4	4	1	3	4	2	4	1	3
NDTX060700C-1W	1	3	3	3	2	3	3	2	3	2	2	3	4	2	2	2	3	4	2	3	1	2	2	3	3	3	3	2	1	2	-9	2	3	3	2	3	3	2	3	3	2	3	3	3	2	2	2	3	3
NDTX071109C-1W	1	4	4	3	2	1	1	4	3	2	4	1	4	4	4	4	1	4	4	1	1	4	4	1	1	1	1	2	1	4	4	2	3	3	4	1	3	4	1	1	4	4	1	3	4	2	4	1	3
NDTX071109C-1W	1	3	3	3	2	3	3	2	3	2	2	3	4	2	2	2	3	4	2	3	1	2	2	3	3	3	3	2	1	2	2	2	3	3	2	3	3	2	3	3	2	3	3	3	2	2	2	3	3
NDTX071217CB-1W/Y	1	4	4	4	4	1	1	4	1	4	4	1	4	4	4	4	1	4	4	1	1	2	4	3	1	1	1	2	1	4	4	2	1	1	4	3	1	4	1	1	4	4	3	4	4	2	4	1	4
NDTX071217CB-1W/Y	3	3	3	3	2	3	1	2	3	2	2	3	4	2	2	2	3	2	2	1	2	2	4	3	3	3	3	2	3	2	2	2	3	3	4	3	3	2	3	3	4	3	3	3	2	2	2	3	3
NDTX071258B-1R	1	4	4	4	4	1	1	2	1	4	4	1	4	4	2	2	1	4	4	1	1	2	4	3	1	1	1	2	1	4	4	2	1	1	4	3	1	4	1	1	4	4	3	4	4	4	2	3	3
NDTX071258B-1R	3	3	3	3	2	3	1	2	3	2	2	3	4	2	2	2	3	2	2	1	2	2	4	3	3	3	3	2	1	2	2	2	3	3	4	3	3	2	3	3	4	4	3	3	4	2	2	3	3
NDTX081451CBs-1Y/Y	1	4	4	3	2	1	1	4	3	2	4	1	4	4	2	4	1	4	4	1	1	4	4	1	1	1	1	4	1	2	4	2	3	3	4	1	3	4	1	1	4	4	1	3	2	2	4	1	3
NDTX081451CBs-1Y/Y	1	3	3	3	2	3	3	2	3	2	2	3	2	2	2	2	3	4	2	3	1	2	2	3	3	3	3	2	3	2	2	2	3	3	4	3	3	2	3	3	2	3	3	3	2	2	2	3	3
NDTX081618-1P/P	1	4	4	4	4	1	1	2	1	4	4	1	4	4	2	2	1	4	4	1	1	2	4	3	1	1	1	2	1	4	4	2	1	1	4	3	1	4	1	1	4	4	3	4	4	4	4	1	3
NDTX081618-1P/P	3	3	3	3	2	3	1	2	3	2	2	3	4	2	2	2	3	2	2	1	2	2	4	3	3	3	3	2	1	2	2	2	3	3	4	3	3	2	3	3	2	4	3	3	2	2	2	3	3
NDTX081644-CAB-2W	1	4	4	4	4	1	1	2	1	4	4	1	4	4	2	2	1	4	4	1	1	2	4	3	1	1	1	2	1	4	4	2	1	1	4	3	1	4	1	1	4	4	3	4	4	4	4	1	3
NDTX081644-CAB-2W	3	3	3	3	2	3	1	2	3	2	2	3	4	2	2	2	3	2	2	1	2	2	4	3	3	3	3	2	1	2	2	2	3	3	4	3	3	2	3	3	2	4	3	3	2	2	2	3	3
NDTX081648CB-13W	1	4	4	4	4	1	1	2	1	4	4	1	4	4	2	2	1	4	4	1	1	2	4	3	1	1	1	2	1	4	4	2	1	1	4	3	1	4	1	1	4	4	3	4	4	2	4	1	4
NDTX081648CB-13W	3	3	3	3	2	3	1	2	3	2	2	3	4	2	2	2	3	2	2	1	2	2	4	3	3	3	3	2	1	2	2	2	3	3	4	3	3	2	1	3	2	4	3	3	2	2	2	3	3
NDTX081648CB-1W	1	4	4	4	4	1	1	4	1	4	4	1	4	-9	-9	4	1	4	4	1	1	4	4	-9	-9	1	-9	-9	1	4	4	-9	1	1	-9	1	1	4	1	-9	4	4	1	4	4	4	-9	-9	4
NDTX081648CB-1W	3	3	3	3	2	3	3	2	3	2	2	3	2	-9	-9	2	3	2	2	3	2	2	2	-9	-9	3	-9	-9	3	2	2	-9	3	3	-9	3	3	2	3	-9	2	3	3	3	2	2	-9	-9	3
NDTX081648CB-4W	1	4	4	4	4	1	1	4	1	4	4	1	4	4	4	4	1	4	4	1	1	2	4	3	1	1	1	2	1	4	4	2	1	1	4	3	1	4	1	1	4	4	3	4	4	2	4	1	3
NDTX081648CB-4W	3	3	3	3	2	3	1	2	3	2	2	3	4	2	2	2	3	2	2	1	2	2	4	3	3	3	3	2	3	2	2	2	3	3	4	3	3	2	3	3	2	3	3	3	2	2	2	3	3
NDTX091886-3P/P	-9	4	-9	4	-9	1	1	4	-9	4	-9	1	4	4	4	4	1	4	4	1	1	4	4	1	1	-9	1	2	1	4	-9	2	1	1	4	1	1	4	1	1	4	4	1	4	4	2	4	1	3
NDTX091886-3P/P	-9	3	-9	3	-9	3	3	2	-9	2	-9	3	4	2	2	2	3	2	2	3	2	2	2	3	3	-9	3	2	1	2	-9	2	3	3	2	3	3	2	3	3	2	3	3	3	2	2	2	3	3
NDTX091908AB-2W	1	4	4	3	2	1	1	4	3	2	4	1	4	4	4	4	1	4	4	1	1	2	4	3	1	1	1	2	1	2	4	2	3	3	4	3	3	4	1	1	4	4	3	3	4	2	4	1	3
NDTX091908AB-2W	1	3	3	3	2	3	1	2	3	2	2	3	4	2	2	2	3	4	2	1	2	2	4	3	3	3	3	2	3	2	2	2	3	3	4	3	3	2	3	1	2	3	3	3	2	2	2	3	3
NDTX092237C-2P/W	1	4	4	3	2	1	1	4	3	2	4	1	4	4	2	4	1	4	4	1	1	2	4	3	1	1	1	2	1	2	4	2	3	3	4	3	3	4	1	1	4	4	3	3	4	4	4	1	4
NDTX092237C-2P/W	1	3	3	3	2	3	3	2	3	2	2	3	2	2	2	2	3	4	2	1	2	2	4	3	3	3	3	2	3	2	2	2	3	3	4	3	3	2	3	1	2	3	3	3	2	2	2	3	3
NDTX092238Cs-1P/W	1	4	4	4	4	1	1	4	1	4	4	1	4	4	2	4	1	4	4	1	1	2	4	3	1	1	1	2	1	4	4	2	1	1	4	3	1	4	1	1	4	4	3	4	4	2	4	1	4
NDTX092238Cs-1P/W	3	3	3	3	2	3	3	2	3	2	2	3	2	2	2	2	3	2	2	1	2	2	4	3	3	3	3	2	3	2	2	2	3	3	4	3	3	2	3	3	4	3	3	3	2	2	2	3	3
NDTX4271-5R	1	4	4	4	4	1	1	4	1	4	4	1	4	4	2	4	1	4	4	1	1	2	4	3	1	1	1	2	1	4	4	2	1	1	4	3	1	4	1	1	4	4	3	4	4	4	4	1	4
NDTX4271-5R	3	3	3	3	2	3	3	2	3	2	2	3	2	2	2	2	3	2	2	1	2	2	4	3	3	3	3	2	3	2	2	2	3	3	4	3	3	2	3	3	4	3	3	3	2	2	2	3	3
NDTX4756-1R/Y	3	4	4	4	4	1	1	2	1	4	4	3	4	2	2	2	1	2	2	1	2	2	4	3	1	3	3	2	1	4	4	2	1	1	4	3	1	4	1	3	4	4	3	4	4	2	2	3	3
NDTX4756-1R/Y	3	4	4	4	4	1	1	2	1	4	4	3	4	2	2	2	1	2	2	1	2	2	4	3	1	3	3	2	1	4	4	2	1	1	4	3	1	4	1	3	4	4	3	4	4	2	2	3	3
NDTX4784-7R	1	4	4	4	4	1	1	4	1	4	4	1	4	4	2	4	1	4	4	1	1	2	4	3	1	1	1	2	1	4	4	2	1	1	4	3	1	4	1	1	4	4	3	4	4	4	4	1	4
NDTX4784-7R	3	3	3	3	2	3	3	2	3	2	2	3	2	2	2	2	3	2	2	1	2	2	4	3	3	3	3	2	3	2	2	2	3	3	4	3	3	2	3	3	4	3	3	3	2	2	2	3	3
NDTX4828-2R	1	4	4	3	2	1	1	4	3	2	4	1	4	4	2	4	1	4	4	1	1	2	4	3	1	1	1	2	1	2	4	2	3	3	4	3	3	4	1	1	4	4	3	3	4	4	4	1	4
NDTX4828-2R	1	3	3	3	2	3	3	2	3	2	2	3	2	2	2	2	3	4	2	1	2	2	4	3	3	3	3	2	3	2	2	2	3	3	4	3	3	2	3	1	2	3	3	3	2	2	2	3	3
NDTX4930-5W	1	3	3	3	2	3	1	2	3	2	2	1	4	4	2	2	3	4	4	1	1	2	4	3	3	1	1	2	1	2	2	2	3	3	4	3	1	4	1	1	4	4	3	4	4	2	4	1	3
NDTX4930-5W	1	3	3	3	2	3	1	2	3	2	2	1	4	4	2	2	3	4	4	1	1	2	4	3	3	1	1	2	1	2	2	2	3	3	4	3	3	2	3	3	2	4	3	3	2	2	2	3	3
NDTX5003-2R	1	4	4	4	4	1	1	4	1	4	4	1	4	4	2	4	1	4	4	1	1	2	4	3	1	1	1	2	1	4	4	2	1	1	4	3	1	4	1	1	4	4	3	4	4	4	2	3	4
NDTX5003-2R	3	3	3	3	2	3	3	2	3	2	2	3	2	2	2	2	3	2	2	1	2	2	4	3	3	3	3	2	3	2	2	2	3	3	4	3	3	2	3	3	4	3	3	3	2	2	2	3	3
NDTX5067-2R	1	4	4	-9	4	1	1	4	1	4	4	1	4	4	2	4	1	4	4	1	1	2	4	3	1	1	1	2	1	4	4	2	1	1	4	3	1	4	1	1	4	4	3	4	4	4	2	3	4
NDTX5067-2R	3	3	3	-9	2	3	3	2	3	2	2	3	2	2	2	2	3	2	2	1	2	2	4	3	3	3	3	2	3	2	2	2	3	3	4	3	3	2	3	3	4	3	3	3	2	2	2	3	3
NDTX5438-11R	1	-9	-9	4	4	1	1	4	1	4	4	1	-9	4	-9	4	1	4	4	-9	-9	-9	-9	-9	1	1	1	2	1	4	4	2	1	1	4	1	1	4	1	1	-9	4	3	4	4	4	4	-9	-9
NDTX5438-11R	3	-9	-9	3	2	3	3	2	3	2	2	3	-9	2	-9	2	3	2	2	-9	-9	-9	-9	-9	3	3	3	2	3	2	2	2	3	3	4	3	3	2	3	3	-9	3	3	3	2	2	2	-9	-9
NDTX6773-1W	1	4	4	3	2	1	1	4	3	2	4	1	4	4	4	4	1	4	4	1	1	4	4	1	1	1	1	2	1	4	4	2	3	3	4	1	3	4	1	1	4	4	1	3	2	2	4	1	3
NDTX6773-1W	1	3	3	3	2	3	3	2	3	2	2	3	4	2	2	2	3	4	2	3	2	2	2	3	3	3	3	2	3	2	2	2	3	3	2	3	3	2	3	3	2	3	3	3	2	2	2	3	3
NDTX731-1R	1	4	4	4	4	1	1	2	1	4	4	1	4	4	2	2	1	4	4	1	1	2	4	3	1	1	1	2	1	4	4	2	1	1	4	3	1	4	1	1	4	4	3	4	4	4	2	3	3
NDTX731-1R	3	3	3	3	2	3	1	2	3	2	2	3	4	2	2	2	3	2	2	1	2	2	4	3	3	3	3	2	1	2	2	2	3	3	4	3	3	2	3	3	4	4	3	3	4	2	2	3	3
NDTX7590-3R	1	4	4	4	4	3	1	2	3	2	2	1	4	4	2	2	3	4	4	1	1	2	4	3	3	1	1	2	1	2	2	2	3	3	4	3	3	2	1	1	4	4	3	3	4	4	4	1	3
NDTX7590-3R	3	3	3	3	2	3	1	2	3	2	2	1	4	4	2	2	3	4	4	1	1	2	4	3	3	1	1	2	1	2	2	2	3	3	4	3	3	2	3	1	2	4	3	3	2	2	2	3	3
NDTX8773-4Ru	1	4	4	4	4	1	1	4	1	4	4	1	4	4	4	4	1	4	4	1	1	2	4	3	1	1	1	2	1	4	4	2	1	1	4	3	1	4	1	1	4	4	3	4	4	2	4	1	3
NDTX8773-4Ru	3	3	3	3	2	3	3	2	3	2	2	3	4	2	2	2	3	2	2	1	2	2	4	3	3	3	3	2	3	2	2	2	3	3	4	3	3	2	3	3	2	3	3	3	2	2	2	3	3
NDTX91068-11R	1	4	4	4	4	1	1	2	1	4	4	1	4	4	2	2	1	4	4	1	1	2	4	3	1	1	1	2	1	4	4	2	1	1	4	3	1	4	1	1	4	4	3	4	4	4	4	1	3
NDTX91068-11R	3	3	3	3	2	3	1	2	3	2	2	3	4	2	2	2	3	2	2	1	2	2	4	3	3	3	3	2	1	2	2	2	3	3	4	3	3	2	3	3	4	4	3	3	4	2	2	3	3
PORTX03PG25-2R/R	1	4	4	3	2	1	1	4	3	2	4	1	4	4	2	4	1	4	4	1	1	4	4	1	1	1	1	4	1	4	4	4	3	3	4	1	3	4	1	1	4	4	1	3	2	2	4	1	4
PORTX03PG25-2R/R	1	3	3	3	2	3	3	2	3	2	2	3	2	2	2	2	3	4	2	3	2	2	2	3	3	3	3	2	3	2	2	2	3	3	2	3	3	2	3	3	2	3	3	3	2	2	2	3	3
PTTX05PG07-1W	1	4	4	3	2	1	1	4	3	2	4	1	4	4	2	4	1	4	4	1	1	2	4	3	1	1	1	2	-9	2	4	2	3	3	4	3	3	4	1	1	4	4	3	3	2	2	4	1	4
PTTX05PG07-1W	1	3	3	3	2	3	3	2	3	2	2	3	2	2	2	2	3	4	2	1	2	2	4	3	3	3	3	2	-9	2	2	2	3	3	4	3	3	2	3	1	2	3	3	3	2	2	2	3	3
Rio Rojo	1	4	4	4	4	1	1	4	1	4	4	1	4	4	2	4	1	4	4	1	1	2	4	3	1	1	1	2	1	4	4	2	1	1	4	3	1	4	1	1	4	4	3	4	4	2	4	1	4
Rio Rojo	3	3	3	3	2	3	3	2	3	2	2	3	2	2	2	2	3	2	2	1	2	2	4	3	3	3	3	2	3	2	2	2	3	3	4	3	3	2	3	3	2	3	3	3	2	2	2	3	3
Russet Burbank	1	4	4	4	4	1	1	4	1	4	4	1	4	4	2	4	1	4	4	1	1	2	4	1	1	1	1	2	1	4	4	2	1	1	4	3	1	4	1	1	4	4	1	4	4	2	4	1	3
Russet Burbank	3	3	3	3	2	3	1	2	3	2	2	3	2	2	2	2	3	2	2	3	2	2	2	3	3	3	3	2	1	2	2	2	3	3	4	3	3	2	3	3	2	3	3	3	2	2	2	3	3
Russet Norkotah 102	1	4	4	4	4	1	1	4	1	4	4	1	4	4	2	4	1	4	4	1	1	2	4	1	1	1	1	2	1	4	4	2	1	1	4	3	1	4	1	1	4	4	1	4	4	2	4	1	3
Russet Norkotah 102	3	3	3	3	2	3	1	2	3	2	2	3	2	2	2	2	3	2	2	3	2	2	2	3	3	3	3	2	1	2	2	2	3	3	4	3	3	2	3	3	2	3	3	3	2	2	2	3	3
Russet Norkotah 112	1	4	4	4	4	1	1	4	1	4	4	1	4	4	2	4	1	4	4	1	1	2	4	1	1	1	1	2	1	4	4	2	1	1	4	3	1	4	1	1	4	4	1	4	4	2	4	1	3
Russet Norkotah 112	3	3	3	3	2	3	1	2	3	2	2	3	2	2	2	2	3	2	2	3	2	2	2	3	3	3	3	2	1	2	2	2	3	3	4	3	3	2	3	3	2	3	3	3	2	2	2	3	3
Russet Norkotah 223	1	4	4	4	4	1	1	4	1	4	4	1	4	4	2	4	1	4	4	1	1	2	4	1	1	1	1	2	1	4	4	2	1	1	4	3	1	4	1	1	4	4	1	4	4	2	4	1	3
Russet Norkotah 223	3	3	3	3	2	3	1	2	3	2	2	3	2	2	2	2	3	2	2	3	2	2	2	3	3	3	3	2	1	2	2	2	3	3	4	3	3	2	3	3	2	3	3	3	2	2	2	3	3
Russet Norkotah 278	1	4	4	4	4	1	1	4	1	4	4	1	4	4	2	4	1	4	4	1	1	2	4	1	1	1	1	2	1	4	4	2	1	1	4	3	1	4	1	1	4	4	1	4	4	2	4	1	3
Russet Norkotah 278	3	3	3	3	2	3	1	2	3	2	2	3	2	2	2	2	3	2	2	3	2	2	2	3	3	3	3	2	1	2	2	2	3	3	4	3	3	2	3	3	2	3	3	3	2	2	2	3	3
Russet Norkotah 296	1	4	4	4	4	1	1	4	1	4	4	1	4	4	2	4	1	4	4	1	1	2	4	1	1	1	1	2	1	4	4	2	1	1	4	3	1	4	1	1	4	4	1	4	4	2	4	1	3
Russet Norkotah 296	3	3	3	3	2	3	1	2	3	2	2	3	2	2	2	2	3	2	2	3	2	2	2	3	3	3	3	2	1	2	2	2	3	3	4	3	3	2	3	3	2	3	3	3	2	2	2	3	3
Russet Norkotah	1	4	4	4	4	1	1	4	1	4	4	1	4	4	2	4	1	4	4	1	1	2	4	1	1	1	1	2	1	4	4	2	1	1	4	3	1	4	1	1	4	4	1	4	4	2	4	1	3
Russet Norkotah	3	3	3	3	2	3	1	2	3	2	2	3	2	2	2	2	3	2	2	3	2	2	2	3	3	3	3	2	1	2	2	2	3	3	4	3	3	2	3	3	2	3	3	3	2	2	2	3	3
Stampede Russet	1	4	4	4	4	1	1	2	1	4	4	1	4	4	2	2	1	-9	4	1	1	2	4	1	1	1	1	4	1	4	4	2	1	1	4	3	1	4	1	1	2	4	3	3	2	2	4	1	3
Stampede Russet	3	3	3	3	2	3	1	2	3	2	2	3	4	2	2	2	3	-9	2	3	2	2	2	3	3	3	3	2	1	2	2	2	3	3	4	3	3	2	3	1	2	3	3	3	2	2	2	3	3
Tacna	1	4	4	4	4	1	1	4	1	4	4	1	4	4	4	4	1	4	4	1	1	4	4	1	1	1	1	2	1	4	4	2	1	1	4	1	1	4	1	1	4	4	1	4	4	2	4	1	3
Tacna	3	3	3	3	2	3	3	2	3	2	2	3	4	2	2	2	3	2	2	3	2	2	2	3	3	3	3	2	1	2	2	2	3	3	2	3	3	2	3	3	2	3	3	3	2	2	2	3	3
Tokio	1	4	4	4	4	1	1	2	1	4	4	1	4	4	2	2	1	4	4	1	1	2	4	3	1	1	1	2	1	4	4	2	1	1	4	3	1	4	1	1	4	4	3	4	4	2	2	3	3
Tokio	3	3	3	3	2	3	1	2	3	2	2	3	4	2	2	2	3	2	2	1	2	2	4	3	3	3	3	2	1	2	2	2	3	3	4	3	3	2	1	3	2	4	3	3	2	2	2	3	3
TX03196-1W	1	4	4	3	2	1	1	2	3	2	4	1	4	4	2	2	1	4	4	1	1	2	4	1	1	1	1	4	1	2	4	2	3	3	4	3	3	4	1	1	-9	4	3	3	4	4	4	1	3
TX03196-1W	1	3	3	3	2	3	1	2	3	2	2	3	4	2	2	2	3	4	2	3	1	2	2	3	3	3	3	2	1	2	2	2	3	3	4	3	3	2	3	1	-9	3	3	3	2	2	2	3	3
TX05249-10W	1	4	4	4	4	1	1	4	1	4	4	1	4	4	2	4	1	4	4	1	1	2	4	3	1	1	1	2	1	4	4	2	1	1	4	3	1	4	1	1	4	4	3	4	4	2	4	1	4
TX05249-10W	3	3	3	3	2	3	3	2	3	2	2	3	2	2	2	2	3	2	2	1	2	2	4	3	3	3	3	2	3	2	2	2	3	3	4	3	3	2	3	3	2	3	3	3	2	2	2	3	3
TX05249-11W	1	3	3	3	2	3	1	2	3	2	2	1	4	4	2	2	3	4	4	1	1	2	4	3	3	1	1	2	1	2	2	2	3	3	4	3	3	2	1	1	4	4	3	3	4	2	4	1	3
TX05249-11W	1	3	3	3	2	3	1	2	3	2	2	1	4	4	2	2	3	4	4	1	1	2	4	3	3	1	1	2	1	2	2	2	3	3	4	3	3	2	3	1	2	4	3	3	2	2	4	1	3
TX05249-3W	1	4	4	4	4	1	1	2	1	4	4	1	4	4	2	2	1	4	4	1	1	2	4	3	1	1	1	2	1	4	4	2	1	1	4	3	1	4	1	1	4	4	3	4	4	2	4	1	3
TX05249-3W	3	3	3	3	2	3	1	2	3	2	2	3	4	2	2	2	3	2	2	1	2	2	4	3	3	3	3	2	1	2	2	2	3	3	4	3	3	2	3	3	2	4	3	3	2	2	2	3	3
TX08350-12Ru	1	4	4	4	4	1	1	2	1	4	4	1	4	4	2	2	1	4	4	1	1	2	4	3	1	1	1	2	1	4	4	2	1	1	4	3	1	4	1	1	4	4	3	4	4	2	4	1	3
TX08350-12Ru	3	3	3	3	2	3	1	2	3	2	2	3	4	2	2	2	3	2	2	1	2	2	4	3	3	3	3	2	1	2	2	2	3	3	4	3	3	2	1	3	2	4	3	3	2	2	2	3	3
Vanguard Russet	1	4	4	4	4	1	1	2	1	4	4	1	4	4	2	2	1	4	4	1	1	2	4	3	1	1	1	2	1	4	4	2	1	1	4	3	1	4	1	1	4	4	3	4	4	2	4	1	3
Vanguard Russet	3	3	3	3	2	3	1	2	3	2	2	3	4	2	2	2	3	2	2	1	2	2	4	3	3	3	3	2	1	2	2	2	3	3	4	3	3	2	1	3	2	4	3	3	2	2	2	3	3
TX08385-2P/YP	1	4	4	4	4	1	1	4	1	4	4	1	4	4	2	4	1	4	4	1	1	2	4	1	1	1	1	2	1	4	4	2	1	1	4	3	1	4	1	1	4	4	1	4	4	2	4	1	3
TX08385-2P/YP	3	3	3	3	2	3	1	2	3	2	2	3	2	2	2	2	3	2	2	3	2	2	2	3	3	3	3	2	1	2	2	2	3	3	4	3	3	2	3	3	2	3	3	3	2	2	2	3	3
TX09396-1W	1	4	4	4	4	1	1	4	1	4	4	1	4	4	2	4	1	4	4	1	1	4	4	1	1	1	1	4	1	4	4	4	1	1	4	1	1	4	1	1	4	4	1	4	4	2	4	1	4
TX09396-1W	3	3	3	3	2	3	1	2	3	2	2	3	2	2	2	2	3	2	2	3	2	2	2	3	3	3	3	2	3	2	2	2	3	3	2	3	3	2	3	3	2	3	3	3	2	2	2	3	3
TX09403-21W	1	4	4	4	4	-9	1	4	1	4	4	1	4	4	2	4	1	4	4	1	1	4	4	1	1	1	1	4	1	4	4	4	1	1	4	1	1	4	1	1	4	4	1	4	4	4	4	3	4
TX09403-21W	3	3	3	3	2	-9	1	2	3	2	2	3	2	2	2	2	3	2	2	3	2	2	2	3	3	3	3	2	3	2	2	2	3	3	2	3	3	2	3	3	2	3	3	3	2	2	2	3	3
TX09406s-1P/P	1	4	4	4	4	1	1	4	1	4	4	1	4	4	2	4	1	4	4	1	1	2	4	3	1	1	1	2	1	4	4	2	1	1	4	3	3	4	1	1	4	4	3	3	4	4	4	1	4
TX09406s-1P/P	3	3	3	3	2	3	3	2	3	2	2	3	2	2	2	2	3	2	2	1	2	2	4	3	3	3	3	2	3	2	2	2	3	3	4	3	3	2	3	1	2	3	3	3	2	2	2	3	3
TX09414-1W	1	4	4	4	4	1	1	2	1	4	4	1	4	4	2	2	1	-9	4	1	1	2	4	1	1	1	1	4	1	4	4	2	1	1	4	3	1	4	1	1	4	4	3	4	4	4	4	1	3
TX09414-1W	3	3	3	3	2	3	1	2	3	2	2	3	4	2	2	2	3	-9	2	3	2	2	2	3	3	3	3	2	1	2	2	2	3	3	4	3	3	2	3	3	2	3	3	3	2	2	2	3	3
TX10437-9Pyspl/Y	1	4	4	4	4	1	1	4	1	4	4	1	4	4	2	4	1	4	4	1	1	2	4	3	1	1	1	2	1	4	4	2	1	1	4	3	1	4	1	1	4	4	3	4	4	4	2	3	4
TX10437-9Pyspl/Y	3	3	3	3	2	3	3	2	3	2	2	3	2	2	2	2	3	2	2	1	2	2	4	3	3	3	3	2	3	2	2	2	3	3	4	3	3	2	3	3	4	3	3	3	2	2	2	3	3
TX11454-9Ru/Y	1	4	4	4	4	1	1	2	1	4	4	1	4	4	2	2	1	4	4	1	1	2	4	3	1	1	1	2	1	4	4	2	1	1	4	3	1	4	1	1	4	4	3	4	4	2	4	1	3
TX11454-9Ru/Y	3	3	3	3	2	3	1	2	3	2	2	3	4	2	2	2	3	2	2	1	2	2	4	3	3	3	3	2	1	2	2	2	3	3	4	3	3	2	1	3	2	4	3	3	2	2	2	3	3
TX11461-3W	1	4	4	3	4	1	1	2	1	4	4	1	4	4	2	2	1	4	4	1	1	2	4	3	1	1	1	2	1	4	4	2	1	1	4	3	1	4	1	1	4	4	3	4	4	2	4	1	3
TX11461-3W	1	3	3	3	2	3	1	2	3	2	2	3	4	2	2	2	3	2	2	1	2	2	4	3	3	3	3	2	1	2	2	2	3	3	4	3	3	2	3	3	2	4	3	3	2	2	2	3	3
TX12474-1P/R	1	4	4	4	4	1	1	4	1	4	4	1	4	4	2	4	1	4	4	1	1	2	4	3	1	1	1	2	1	4	4	2	1	1	4	3	1	4	1	1	4	4	3	4	4	2	2	3	4
TX12474-1P/R	1	3	3	3	2	3	3	2	3	2	2	3	2	2	2	2	3	2	2	1	2	2	4	3	3	3	3	2	3	2	2	2	3	3	4	3	3	2	3	3	2	3	3	3	2	2	2	3	3
TX12484-4W	1	4	4	4	4	1	1	2	1	4	4	1	4	4	2	2	1	4	4	1	1	2	4	3	1	1	1	2	1	4	4	2	1	1	4	3	1	4	1	1	4	4	3	4	4	2	4	1	3
TX12484-4W	3	3	3	3	2	3	1	2	3	2	2	3	4	2	2	2	3	2	2	1	2	2	4	3	3	3	3	2	1	2	2	2	3	3	4	3	3	2	3	3	2	4	3	3	2	2	2	3	3
TX13590-9Ru	1	4	4	4	4	1	1	2	1	4	4	1	4	4	2	2	1	4	4	1	1	2	4	3	1	-9	1	2	1	4	4	2	1	1	4	3	1	4	1	1	4	4	3	4	4	2	4	1	3
TX13590-9Ru	3	3	3	3	2	3	1	2	3	2	2	3	4	2	2	2	3	2	2	1	2	2	4	3	3	-9	3	2	1	2	2	2	3	3	4	3	3	2	1	3	2	4	3	3	2	2	2	1	3
TX14611-1R	1	4	4	3	2	1	1	4	3	2	4	1	4	4	2	4	1	4	4	1	1	2	4	3	1	1	1	2	1	2	4	2	3	3	4	3	3	4	3	1	4	-9	3	3	-9	4	2	3	4
TX14611-1R	1	3	3	3	2	3	3	2	3	2	2	3	2	2	2	2	3	4	2	1	2	2	4	3	3	3	3	2	3	2	2	2	3	3	4	3	3	2	3	1	4	-9	3	3	-9	2	2	3	3
TX1475-3W	1	4	4	4	4	1	1	2	1	4	4	1	4	4	2	2	1	4	4	1	1	2	4	3	1	1	1	2	1	4	4	2	1	1	4	3	1	4	1	1	4	4	3	4	4	2	4	1	3
TX1475-3W	3	3	3	3	2	3	1	2	3	2	2	3	4	2	2	2	3	2	2	1	2	2	4	3	3	3	3	2	1	2	2	2	3	3	4	3	3	2	1	3	2	4	3	3	2	2	2	1	3
Sierra GoldTM	1	4	4	3	2	1	1	4	3	2	4	1	4	4	4	4	1	4	4	1	1	4	4	1	1	1	1	2	1	4	4	4	3	3	4	1	3	4	3	1	4	4	1	3	4	2	4	1	3
Sierra GoldTM	1	3	3	3	2	3	3	2	3	2	2	3	4	2	2	2	3	4	2	3	1	2	2	3	3	3	3	2	3	2	2	2	3	3	2	3	3	2	3	3	4	3	3	3	2	2	2	3	3
TX1617-1W/Y	1	4	4	4	4	1	1	4	1	4	4	1	4	4	4	4	1	4	4	1	1	4	4	1	1	1	1	2	1	4	4	2	1	1	4	1	1	4	1	1	4	4	1	4	4	2	4	1	3
TX1617-1W/Y	3	3	3	3	2	3	3	2	3	2	2	3	4	2	2	2	3	2	2	3	2	2	2	3	3	3	3	2	1	2	2	2	3	3	2	3	3	2	3	3	2	3	3	3	2	2	2	3	3
TX1673-1W/Y	1	4	4	4	4	1	1	4	1	4	4	1	4	4	2	4	1	4	4	1	1	4	4	1	1	-9	1	4	1	4	4	4	1	1	4	1	1	4	1	1	4	4	1	4	4	4	4	1	4
TX1673-1W/Y	3	3	3	3	2	3	1	2	3	2	2	3	2	2	2	2	3	2	2	3	2	2	2	3	3	-9	3	2	3	2	2	2	3	3	2	3	3	2	3	3	4	3	3	3	2	2	2	3	3
TX6-1216-1Ru	1	4	4	4	4	-9	1	4	1	4	4	1	4	4	2	4	1	4	4	1	1	2	4	1	1	1	1	2	1	4	4	2	1	1	4	3	1	4	1	1	4	4	1	4	4	2	4	1	3
TX6-1216-1Ru	3	3	3	3	2	-9	1	2	3	2	2	3	2	2	2	2	3	2	2	3	2	2	2	3	3	3	3	2	1	2	2	2	3	3	4	3	3	2	3	3	2	3	3	3	2	2	2	3	3
TX09403-15W	1	4	4	4	4	1	1	4	1	4	4	1	4	4	2	4	1	4	4	1	1	4	4	1	1	1	1	4	1	4	4	4	1	1	4	1	1	4	1	1	4	4	1	4	4	4	4	3	4
TX09403-15W	3	3	3	3	2	3	1	2	3	2	2	3	2	2	2	2	3	2	2	3	2	2	2	3	3	3	3	2	3	2	2	2	3	3	2	3	3	2	3	3	2	3	3	3	2	2	2	3	3
TXA549-1Ru	1	4	4	4	4	1	1	2	1	4	4	1	4	4	2	2	1	4	4	1	1	2	4	3	1	1	1	2	1	4	4	2	1	1	4	3	1	4	1	1	4	4	3	4	4	2	4	1	3
TXA549-1Ru	3	3	3	3	2	3	1	2	3	2	2	3	4	2	2	2	3	2	2	1	2	2	4	3	3	3	3	2	1	2	2	2	3	3	4	3	3	2	1	3	2	4	3	3	2	2	2	1	3
TXNS106	1	4	4	4	4	1	1	4	1	4	4	1	4	4	2	4	1	4	4	1	1	2	4	1	1	1	1	2	1	4	4	2	1	1	4	3	1	4	1	1	4	4	1	4	4	2	4	1	3
TXNS106	3	3	3	3	2	3	1	2	3	2	2	3	2	2	2	2	3	2	2	3	2	2	2	3	3	3	3	2	1	2	2	2	3	3	4	3	3	2	3	3	2	3	3	3	2	2	2	3	3
TXNS118	1	4	4	4	4	1	1	4	1	4	4	1	4	4	2	4	1	4	4	1	1	2	4	1	1	1	1	2	1	4	4	2	1	1	4	3	1	4	1	1	4	4	1	4	4	2	4	1	3
TXNS118	3	3	3	3	2	3	1	2	3	2	2	3	2	2	2	2	3	2	2	3	2	2	2	3	3	3	3	2	1	2	2	2	3	3	4	3	3	2	3	3	2	3	3	3	2	2	2	3	3
TXNS249	1	4	4	4	4	1	1	4	1	4	4	1	4	4	2	4	1	4	4	1	1	2	4	1	1	1	1	2	1	4	4	2	1	1	4	3	1	4	1	1	4	4	1	4	4	2	4	1	3
TXNS249	3	3	3	3	2	3	1	2	3	2	2	3	2	2	2	2	3	2	2	3	2	2	2	3	3	3	3	2	1	2	2	2	3	3	4	3	3	2	3	3	2	3	3	3	2	2	2	3	3
TXYG79	1	4	4	4	4	1	1	4	1	4	4	1	4	4	4	4	1	4	2	1	1	2	4	1	1	3	1	2	1	4	4	2	1	1	4	1	1	4	1	3	4	4	1	4	4	2	2	3	3
TXYG79	3	4	4	3	2	1	1	2	3	2	4	3	4	2	2	2	1	2	2	3	2	2	2	3	1	3	3	2	3	4	4	2	3	3	2	3	3	4	3	3	4	3	3	3	2	2	2	3	3
UMTX383-3Yrdspl/Y	1	4	4	4	4	1	1	4	1	4	4	3	4	2	2	4	1	4	2	1	1	4	4	1	1	3	3	4	1	4	4	2	1	1	4	3	1	4	1	1	4	4	1	4	4	2	2	3	3
UMTX383-3Yrdspl/Y	3	4	4	3	2	1	1	2	3	2	4	3	2	2	2	2	1	2	2	3	2	2	2	3	1	3	3	2	3	2	4	2	3	3	4	3	3	4	3	3	4	3	3	3	2	2	2	3	3
White LaSoda	1	4	4	4	4	1	1	2	1	4	4	1	4	4	2	2	1	4	4	1	1	2	4	3	1	1	1	2	1	4	4	2	1	1	4	3	1	4	1	1	4	4	3	4	4	4	4	1	3
White LaSoda	3	3	3	3	2	3	1	2	3	2	2	3	4	2	2	2	3	2	2	1	2	2	4	3	3	3	3	2	1	2	2	2	3	3	4	3	3	2	3	3	2	4	3	3	2	2	2	3	3
[truncated: 5,000 more columns]
