# Supplementary material for: Genetic diversity and population structure of advanced clones selected over forty years by a potato breeding program in the USA
Source: Sci Rep. 2021 Apr 16;11:8344. doi: 10.1038/s41598-021-87284-x (PMC8052460; doi:10.1038/s41598-021-87284-x)
Supplement: Supplementary file 3 — Supplementary Information 3. [file 41598_2021_87284_MOESM3_ESM.xlsx]

## Sheet: Sheet1
Supplementary Table S3. Chromosome number, position, MAF, Heterozygosity and PIC of 10K SNPs (after filtering).
SNP ID	Chromosome	Position	p	q	MAF	He	Ho	PIC
solcap_snp_c2_51460	1	151047	0.59	0.41	0.41	0.48	0.79	0.37
solcap_snp_c2_36608	1	251132	0.45	0.55	0.45	0.5	0.88	0.37
solcap_snp_c2_36615	1	253077	0.45	0.55	0.45	0.5	0.88	0.37
solcap_snp_c2_36658	1	269400	0.59	0.41	0.41	0.49	0.8	0.37
solcap_snp_c1_10930	1	309342	0.59	0.41	0.41	0.49	0.8	0.37
PotVar0120099	1	354295	0.52	0.48	0.48	0.5	0.9	0.37
solcap_snp_c2_36617	1	393135	0.85	0.15	0.15	0.25	0.3	0.22
PotVar0120075	1	433696	0.67	0.33	0.33	0.44	0.65	0.34
PotVar0120070	1	433801	0.41	0.59	0.41	0.48	0.8	0.37
solcap_snp_c2_36629	1	433801	0.59	0.41	0.41	0.48	0.8	0.37
PotVar0120067	1	433987	0.47	0.53	0.47	0.5	0.9	0.37
solcap_snp_c2_36639	1	470522	0.48	0.52	0.48	0.5	0.9	0.37
PotVar0119973	1	472422	0.26	0.74	0.26	0.38	0.51	0.31
PotVar0119966	1	472549	0.52	0.48	0.48	0.5	0.91	0.37
PotVar0119965	1	472622	0.91	0.09	0.09	0.17	0.19	0.16
PotVar0119913	1	473487	0.66	0.34	0.34	0.45	0.66	0.35
solcap_snp_c2_36640	1	477153	0.52	0.48	0.48	0.5	0.9	0.37
solcap_snp_c1_10915	1	481295	0.42	0.58	0.42	0.49	0.82	0.37
solcap_snp_c1_10918	1	497066	0.53	0.47	0.47	0.5	0.9	0.37
solcap_snp_c2_36659	1	532003	0.74	0.26	0.26	0.38	0.51	0.31
solcap_snp_c2_36660	1	534626	0.54	0.46	0.46	0.5	0.9	0.37
solcap_snp_c2_36661	1	534788	0.88	0.12	0.12	0.2	0.22	0.18
solcap_snp_c2_36664	1	535454	0.26	0.74	0.26	0.39	0.51	0.31
solcap_snp_c2_36665	1	536033	0.26	0.74	0.26	0.38	0.51	0.31
solcap_snp_c1_10922	1	551151	0.52	0.48	0.48	0.5	0.9	0.37
solcap_snp_c1_10924	1	551280	0.48	0.52	0.48	0.5	0.9	0.37
solcap_snp_c1_10926	1	554326	0.49	0.51	0.49	0.5	0.91	0.37
solcap_snp_c2_36668	1	559640	0.89	0.11	0.11	0.19	0.21	0.17
solcap_snp_c2_36675	1	563257	0.78	0.22	0.22	0.34	0.42	0.28
solcap_snp_c2_54797	1	817205	0.53	0.47	0.47	0.5	0.85	0.37
solcap_snp_c2_56715	1	992831	0.47	0.53	0.47	0.5	0.9	0.37
solcap_snp_c1_2424	1	1028855	0.93	0.07	0.07	0.13	0.14	0.12
solcap_snp_c1_2425	1	1028869	0.42	0.58	0.42	0.49	0.81	0.37
solcap_snp_c2_6759	1	1041621	0.42	0.58	0.42	0.49	0.82	0.37
solcap_snp_c2_6760	1	1044756	0.1	0.9	0.1	0.18	0.2	0.17
solcap_snp_c2_6767	1	1066944	0.11	0.89	0.11	0.19	0.22	0.17
solcap_snp_c2_6769	1	1069268	0.42	0.58	0.42	0.49	0.83	0.37
solcap_snp_c1_2426	1	1072772	0.47	0.53	0.47	0.5	0.89	0.37
PotVar0071723	1	1154243	0.53	0.47	0.47	0.5	0.84	0.37
PotVar0071738	1	1154410	0.53	0.47	0.47	0.5	0.84	0.37
PotVar0071757	1	1154792	0.36	0.64	0.36	0.46	0.7	0.35
PotVar0071846	1	1155603	0.35	0.65	0.35	0.45	0.68	0.35
PotVar0071852	1	1155770	0.22	0.78	0.22	0.35	0.44	0.29
PotVar0071945	1	1158448	0.58	0.42	0.42	0.49	0.81	0.37
PotVar0071966	1	1158715	0.5	0.5	0.5	0.5	0.87	0.37
PotVar0072033	1	1606078	0.79	0.21	0.21	0.33	0.42	0.28
PotVar0072076	1	1606718	0.61	0.39	0.39	0.48	0.78	0.36
solcap_snp_c2_6683	1	1828457	0.4	0.6	0.4	0.48	0.75	0.36
solcap_snp_c2_6684	1	1828475	0.86	0.14	0.14	0.24	0.28	0.21
solcap_snp_c1_2417	1	1838864	0.6	0.4	0.4	0.48	0.75	0.36
solcap_snp_c2_6713	1	2068305	0.59	0.41	0.41	0.49	0.76	0.37
solcap_snp_c2_21078	1	2497514	0.26	0.74	0.26	0.38	0.52	0.31
PotVar0044815	1	2504871	0.71	0.29	0.29	0.41	0.57	0.33
PotVar0044821	1	2504984	0.55	0.45	0.45	0.49	0.82	0.37
PotVar0044826	1	2505120	0.53	0.47	0.47	0.5	0.9	0.37
PotVar0044829	1	2505252	0.8	0.2	0.2	0.33	0.41	0.27
solcap_snp_c2_21090	1	2558857	0.63	0.37	0.37	0.47	0.73	0.36
solcap_snp_c2_21098	1	2589296	0.65	0.35	0.35	0.45	0.65	0.35
solcap_snp_c2_21099	1	2591087	0.25	0.75	0.25	0.37	0.49	0.3
solcap_snp_c2_21100	1	2591141	0.56	0.44	0.44	0.49	0.81	0.37
solcap_snp_c2_21109	1	2617413	0.75	0.25	0.25	0.37	0.5	0.3
solcap_snp_c1_6668	1	2753906	0.95	0.05	0.05	0.1	0.1	0.09
solcap_snp_c2_21176	1	2806693	0.17	0.83	0.17	0.29	0.35	0.25
solcap_snp_c2_21178	1	2808333	0.59	0.41	0.41	0.49	0.77	0.37
PotVar0044864	1	2853653	0.83	0.17	0.17	0.28	0.34	0.24
PotVar0044963	1	2856484	0.54	0.46	0.46	0.5	0.83	0.37
PotVar0044984	1	2856963	0.81	0.19	0.19	0.31	0.38	0.26
PotVar0045002	1	2857406	0.26	0.74	0.26	0.38	0.52	0.31
solcap_snp_c2_21216	1	2867377	0.62	0.38	0.38	0.47	0.74	0.36
solcap_snp_c2_21233	1	2956117	0.55	0.45	0.45	0.5	0.88	0.37
solcap_snp_c2_21234	1	2956294	0.14	0.86	0.14	0.24	0.29	0.21
solcap_snp_c1_6704	1	2957398	0.45	0.55	0.45	0.5	0.85	0.37
solcap_snp_c2_21236	1	2958410	0.57	0.43	0.43	0.49	0.82	0.37
solcap_snp_c2_21247	1	3087549	0.77	0.23	0.23	0.35	0.45	0.29
solcap_snp_c2_21262	1	3122866	0.59	0.41	0.41	0.48	0.81	0.37
solcap_snp_c1_6707	1	3207519	0.31	0.69	0.31	0.43	0.63	0.34
solcap_snp_c1_6123	1	3296181	0.47	0.53	0.47	0.5	0.86	0.37
solcap_snp_c2_19414	1	3325017	0.12	0.88	0.12	0.22	0.25	0.19
solcap_snp_c1_6122	1	3412539	0.46	0.54	0.46	0.5	0.88	0.37
solcap_snp_c2_19396	1	3548031	0.42	0.58	0.42	0.49	0.8	0.37
solcap_snp_c2_19384	1	3567023	0.27	0.73	0.27	0.4	0.55	0.32
solcap_snp_c1_6109	1	3716735	0.82	0.18	0.18	0.3	0.36	0.25
solcap_snp_c2_19358	1	3749022	0.46	0.54	0.46	0.5	0.86	0.37
solcap_snp_c2_19355	1	3761081	0.52	0.48	0.48	0.5	0.88	0.37
solcap_snp_c2_19353	1	3762360	0.45	0.55	0.45	0.5	0.85	0.37
solcap_snp_c2_19302	1	3850533	0.49	0.51	0.49	0.5	0.86	0.37
solcap_snp_c2_19268	1	3909516	0.33	0.67	0.33	0.44	0.66	0.35
solcap_snp_c2_19252	1	3940745	0.93	0.07	0.07	0.13	0.14	0.13
solcap_snp_c1_6083	1	3953090	0.58	0.42	0.42	0.49	0.8	0.37
PotVar0045167	1	3956262	0.09	0.91	0.09	0.16	0.18	0.15
PotVar0045260	1	3957106	0.49	0.51	0.49	0.5	0.87	0.37
PotVar0045295	1	3957330	0.92	0.08	0.08	0.15	0.16	0.14
PotVar0045339	1	3957731	0.13	0.87	0.13	0.22	0.25	0.2
PotVar0045340	1	3957755	0.53	0.47	0.47	0.5	0.88	0.37
solcap_snp_c2_19420	1	4013257	0.35	0.65	0.35	0.46	0.71	0.35
PotVar0045428	1	4036623	0.4	0.6	0.4	0.48	0.79	0.36
PotVar0045459	1	4037248	0.91	0.09	0.09	0.16	0.18	0.15
PotVar0045460	1	4037344	0.78	0.22	0.22	0.34	0.43	0.28
PotVar0045660	1	4043905	0.82	0.18	0.18	0.3	0.36	0.26
PotVar0045662	1	4044052	0.33	0.67	0.33	0.44	0.65	0.34
solcap_snp_c1_6118	1	4054357	0.29	0.71	0.29	0.41	0.58	0.33
solcap_snp_c2_51811	1	4258195	0.71	0.29	0.29	0.41	0.56	0.32
solcap_snp_c2_51810	1	4258310	0.32	0.68	0.32	0.44	0.64	0.34
solcap_snp_c2_51808	1	4258451	0.48	0.52	0.48	0.5	0.88	0.37
solcap_snp_c2_51806	1	4262027	0.48	0.52	0.48	0.5	0.88	0.37
solcap_snp_c2_51805	1	4262991	0.46	0.54	0.46	0.5	0.88	0.37
solcap_snp_c2_51800	1	4277333	0.5	0.5	0.5	0.5	0.86	0.37
solcap_snp_c2_51799	1	4286860	0.72	0.28	0.28	0.4	0.55	0.32
solcap_snp_c2_51791	1	4309411	0.33	0.67	0.33	0.44	0.66	0.34
solcap_snp_c2_56594	1	4686764	0.85	0.15	0.15	0.26	0.3	0.22
solcap_snp_c2_48060	1	5046463	0.91	0.09	0.09	0.16	0.17	0.15
solcap_snp_c2_48054	1	5078875	0.61	0.39	0.39	0.47	0.77	0.36
solcap_snp_c2_48051	1	5079220	0.31	0.69	0.31	0.43	0.62	0.34
solcap_snp_c1_14212	1	5140602	0.2	0.8	0.2	0.32	0.4	0.27
solcap_snp_c1_14210	1	5142272	0.57	0.43	0.43	0.49	0.85	0.37
solcap_snp_c2_56125	1	5291766	0.51	0.49	0.49	0.5	0.92	0.37
solcap_snp_c2_56114	1	5319013	0.8	0.2	0.2	0.32	0.4	0.27
solcap_snp_c2_45058	1	5347312	0.79	0.21	0.21	0.34	0.43	0.28
solcap_snp_c2_45068	1	5381325	0.19	0.81	0.19	0.31	0.38	0.26
solcap_snp_c1_13307	1	5381678	0.28	0.72	0.28	0.4	0.56	0.32
solcap_snp_c2_45070	1	5386788	0.43	0.57	0.43	0.49	0.85	0.37
solcap_snp_c2_45071	1	5386865	0.45	0.55	0.45	0.49	0.9	0.37
solcap_snp_c2_45072	1	5388030	0.57	0.43	0.43	0.49	0.85	0.37
solcap_snp_c1_13312	1	5389394	0.66	0.34	0.34	0.45	0.69	0.35
solcap_snp_c2_45080	1	5422341	0.24	0.76	0.24	0.37	0.48	0.3
solcap_snp_c1_13318	1	5431075	0.49	0.51	0.49	0.5	0.91	0.37
solcap_snp_c2_45043	1	5436670	0.3	0.7	0.3	0.42	0.59	0.33
solcap_snp_c2_45044	1	5440116	0.4	0.6	0.4	0.48	0.79	0.36
solcap_snp_c2_45045	1	5447246	0.58	0.42	0.42	0.49	0.83	0.37
solcap_snp_c2_45056	1	5477755	0.5	0.5	0.5	0.5	0.88	0.37
solcap_snp_c2_45060	1	5498070	0.69	0.31	0.31	0.43	0.63	0.34
solcap_snp_c2_45061	1	5498171	0.62	0.38	0.38	0.47	0.75	0.36
solcap_snp_c2_45064	1	5502048	0.51	0.49	0.49	0.5	0.91	0.37
solcap_snp_c1_13290	1	5505039	0.51	0.49	0.49	0.5	0.9	0.37
solcap_snp_c1_13293	1	5505313	0.62	0.38	0.38	0.47	0.76	0.36
solcap_snp_c2_45065	1	5506748	0.29	0.71	0.29	0.41	0.57	0.33
solcap_snp_c2_45066	1	5520806	0.48	0.52	0.48	0.5	0.89	0.37
solcap_snp_c1_13296	1	5523061	0.81	0.19	0.19	0.31	0.38	0.26
solcap_snp_c2_27878	1	6071398	0.64	0.36	0.36	0.46	0.71	0.35
solcap_snp_c2_27882	1	6071776	0.64	0.36	0.36	0.46	0.73	0.36
solcap_snp_c2_27885	1	6071917	0.15	0.85	0.15	0.25	0.3	0.22
solcap_snp_c2_27887	1	6142925	0.9	0.1	0.1	0.18	0.2	0.16
solcap_snp_c1_8606	1	6143327	0.25	0.75	0.25	0.38	0.5	0.31
solcap_snp_c1_8608	1	6144618	0.67	0.33	0.33	0.44	0.66	0.34
solcap_snp_c2_27903	1	6295542	0.46	0.54	0.46	0.5	0.78	0.37
solcap_snp_c2_27902	1	6302131	0.39	0.61	0.39	0.48	0.77	0.36
solcap_snp_c2_27900	1	6303560	0.45	0.55	0.45	0.5	0.78	0.37
solcap_snp_c2_27899	1	6303615	0.4	0.6	0.4	0.48	0.75	0.37
solcap_snp_c2_27896	1	6339777	0.75	0.25	0.25	0.38	0.49	0.3
solcap_snp_c2_27894	1	6340020	0.7	0.3	0.3	0.42	0.6	0.33
solcap_snp_c2_27918	1	6587872	0.38	0.62	0.38	0.47	0.75	0.36
solcap_snp_c2_53842	1	6789900	0.27	0.73	0.27	0.39	0.53	0.31
solcap_snp_c2_48155	1	7165230	0.25	0.75	0.25	0.37	0.49	0.3
solcap_snp_c2_50011	1	7447081	0.61	0.39	0.39	0.48	0.71	0.36
solcap_snp_c1_11430	1	8107126	0.36	0.64	0.36	0.46	0.73	0.36
solcap_snp_c2_52705	1	8653509	0.48	0.52	0.48	0.5	0.88	0.37
solcap_snp_c2_52704	1	8653542	0.45	0.55	0.45	0.49	0.86	0.37
PotVar0071573	1	10552713	0.8	0.2	0.2	0.32	0.4	0.27
PotVar0071575	1	10552798	0.79	0.21	0.21	0.33	0.42	0.28
PotVar0071645	1	10559213	0.72	0.28	0.28	0.4	0.56	0.32
PotVar0071686	1	10559698	0.48	0.52	0.48	0.5	0.9	0.37
solcap_snp_c2_48549	1	10570836	0.61	0.39	0.39	0.47	0.75	0.36
solcap_snp_c2_48538	1	10631293	0.48	0.52	0.48	0.5	0.89	0.37
solcap_snp_c2_43644	1	11388696	0.15	0.85	0.15	0.26	0.3	0.22
solcap_snp_c1_12858	1	11395918	0.45	0.55	0.45	0.5	0.87	0.37
solcap_snp_c1_12859	1	11396308	0.49	0.51	0.49	0.5	0.88	0.37
solcap_snp_c2_43645	1	11424270	0.51	0.49	0.49	0.5	0.88	0.37
solcap_snp_c1_16334	1	11739007	0.29	0.71	0.29	0.41	0.58	0.33
solcap_snp_c2_56359	1	11742717	0.71	0.29	0.29	0.41	0.58	0.33
solcap_snp_c1_16516	1	11769461	0.55	0.45	0.45	0.5	0.88	0.37
solcap_snp_c1_16515	1	11769718	0.26	0.74	0.26	0.39	0.53	0.31
solcap_snp_c2_57290	1	11771267	0.58	0.42	0.42	0.49	0.82	0.37
solcap_snp_c2_57284	1	11774418	0.57	0.43	0.43	0.49	0.85	0.37
solcap_snp_c2_45631	1	11854583	0.85	0.15	0.15	0.25	0.3	0.22
solcap_snp_c2_45627	1	11998947	0.14	0.86	0.14	0.24	0.28	0.21
solcap_snp_c2_45625	1	12000832	0.81	0.19	0.19	0.3	0.37	0.26
solcap_snp_c1_13548	1	12003436	0.14	0.86	0.14	0.24	0.28	0.21
solcap_snp_c2_45623	1	12005449	0.44	0.56	0.44	0.49	0.85	0.37
solcap_snp_c2_45622	1	12005526	0.26	0.74	0.26	0.38	0.52	0.31
solcap_snp_c2_45621	1	12005576	0.35	0.65	0.35	0.45	0.69	0.35
PotVar0134709	1	12607556	0.19	0.81	0.19	0.31	0.39	0.26
solcap_snp_c2_55008	1	12994277	0.71	0.29	0.29	0.41	0.58	0.33
solcap_snp_c2_53521	1	13266749	0.61	0.39	0.39	0.48	0.75	0.36
solcap_snp_c2_43984	1	13369757	0.13	0.87	0.13	0.22	0.25	0.2
solcap_snp_c1_12938	1	13392443	0.62	0.38	0.38	0.47	0.73	0.36
solcap_snp_c2_43981	1	13392593	0.59	0.41	0.41	0.48	0.79	0.37
solcap_snp_c2_43973	1	13546944	0.53	0.47	0.47	0.5	0.89	0.37
solcap_snp_c1_8906	1	13655355	0.58	0.42	0.42	0.49	0.83	0.37
solcap_snp_c1_8908	1	13655916	0.39	0.61	0.39	0.48	0.78	0.36
solcap_snp_c2_54355	1	13740819	0.48	0.52	0.48	0.5	0.85	0.37
solcap_snp_c2_54353	1	13747185	0.67	0.33	0.33	0.44	0.67	0.35
solcap_snp_c2_44629	1	16109824	0.93	0.07	0.07	0.13	0.14	0.12
solcap_snp_c2_49867	1	16399217	0.83	0.17	0.17	0.28	0.34	0.24
solcap_snp_c2_57176	1	16901062	0.58	0.42	0.42	0.49	0.81	0.37
solcap_snp_c2_57184	1	16912196	0.9	0.1	0.1	0.19	0.21	0.17
solcap_snp_c2_715	1	16950456	0.12	0.88	0.12	0.21	0.24	0.19
solcap_snp_c2_48568	1	17370636	0.42	0.58	0.42	0.49	0.83	0.37
solcap_snp_c1_8593	1	17664121	0.71	0.29	0.29	0.41	0.57	0.32
solcap_snp_c2_53175	1	18392916	0.2	0.8	0.2	0.32	0.39	0.27
solcap_snp_c1_15521	1	18393787	0.89	0.11	0.11	0.2	0.22	0.18
solcap_snp_c2_53759	1	18753971	0.75	0.25	0.25	0.37	0.5	0.3
solcap_snp_c2_56842	1	18925584	0.61	0.39	0.39	0.47	0.76	0.36
solcap_snp_c2_56843	1	18925630	0.9	0.1	0.1	0.18	0.2	0.17
solcap_snp_c1_16423	1	18927026	0.82	0.18	0.18	0.3	0.36	0.25
solcap_snp_c1_16425	1	18927247	0.86	0.14	0.14	0.24	0.29	0.21
solcap_snp_c1_16426	1	18927337	0.1	0.9	0.1	0.19	0.21	0.17
solcap_snp_c1_15612	1	18998405	0.82	0.18	0.18	0.3	0.36	0.25
solcap_snp_c2_53553	1	19007928	0.14	0.86	0.14	0.24	0.28	0.21
solcap_snp_c1_14664	1	19663894	0.44	0.56	0.44	0.49	0.85	0.37
solcap_snp_c1_14663	1	19663967	0.79	0.21	0.21	0.33	0.42	0.27
solcap_snp_c2_49759	1	19666602	0.44	0.56	0.44	0.49	0.85	0.37
solcap_snp_c2_49758	1	19667145	0.46	0.54	0.46	0.5	0.89	0.37
solcap_snp_c2_16962	1	23656850	0.11	0.89	0.11	0.19	0.22	0.17
solcap_snp_c2_54581	1	24708276	0.53	0.47	0.47	0.5	0.88	0.37
PotVar0081045	1	25032740	0.53	0.47	0.47	0.5	0.87	0.37
solcap_snp_c1_7143	1	29676849	0.28	0.72	0.28	0.4	0.55	0.32
PotVar0122454	1	29681830	0.33	0.67	0.33	0.44	0.66	0.34
PotVar0122466	1	29682043	0.75	0.25	0.25	0.37	0.5	0.3
PotVar0122472	1	29682249	0.1	0.9	0.1	0.19	0.21	0.17
PotVar0122473	1	29682264	0.13	0.87	0.13	0.23	0.26	0.2
PotVar0122474	1	29682337	0.95	0.05	0.05	0.1	0.11	0.1
PotVar0122478	1	29682525	0.15	0.85	0.15	0.26	0.3	0.22
PotVar0122548	1	29683425	0.11	0.89	0.11	0.19	0.21	0.17
PotVar0122549	1	29683482	0.22	0.78	0.22	0.35	0.44	0.29
PotVar0122551	1	29683503	0.58	0.42	0.42	0.49	0.82	0.37
solcap_snp_c1_7142	1	29683870	0.29	0.71	0.29	0.41	0.57	0.32
solcap_snp_c2_22531	1	29684899	0.33	0.67	0.33	0.44	0.65	0.34
solcap_snp_c2_22530	1	29685008	0.29	0.71	0.29	0.41	0.57	0.32
PotVar0037314	1	30116077	0.15	0.85	0.15	0.26	0.3	0.22
solcap_snp_c1_7136	1	30124981	0.29	0.71	0.29	0.41	0.57	0.32
solcap_snp_c2_24677	1	30837971	0.74	0.26	0.26	0.39	0.51	0.31
solcap_snp_c2_24678	1	30839763	0.38	0.62	0.38	0.47	0.71	0.36
solcap_snp_c2_24680	1	30840383	0.86	0.14	0.14	0.24	0.28	0.21
solcap_snp_c1_15789	1	31088833	0.9	0.1	0.1	0.19	0.21	0.17
solcap_snp_c2_54308	1	31088895	0.19	0.81	0.19	0.31	0.38	0.26
solcap_snp_c2_46231	1	32046995	0.67	0.33	0.33	0.44	0.67	0.35
solcap_snp_c1_11066	1	32091882	0.71	0.29	0.29	0.41	0.57	0.33
solcap_snp_c2_37027	1	32094479	0.58	0.42	0.42	0.49	0.83	0.37
solcap_snp_c1_14902	1	32505808	0.43	0.57	0.43	0.49	0.83	0.37
PotVar0000025	1	32952995	0.59	0.41	0.41	0.48	0.8	0.37
PotVar0000040	1	32953545	0.41	0.59	0.41	0.48	0.82	0.37
PotVar0000042	1	32953663	0.43	0.57	0.43	0.49	0.82	0.37
PotVar0000060	1	32953922	0.43	0.57	0.43	0.49	0.85	0.37
PotVar0000061	1	32953951	0.92	0.08	0.08	0.14	0.15	0.13
PotVar0000062	1	32953962	0.36	0.64	0.36	0.46	0.73	0.36
PotVar0000066	1	32954018	0.34	0.66	0.34	0.45	0.68	0.35
solcap_snp_c2_25758	1	32954320	0.44	0.56	0.44	0.49	0.86	0.37
solcap_snp_c2_25753	1	32954612	0.85	0.15	0.15	0.26	0.3	0.22
solcap_snp_c1_9378	1	34098278	0.81	0.19	0.19	0.31	0.38	0.26
solcap_snp_c2_51026	1	35456386	0.11	0.89	0.11	0.19	0.22	0.17
solcap_snp_c2_51027	1	35456655	0.44	0.56	0.44	0.49	0.85	0.37
solcap_snp_c1_14955	1	35457764	0.56	0.44	0.44	0.49	0.85	0.37
solcap_snp_c1_14956	1	35477582	0.57	0.43	0.43	0.49	0.85	0.37
solcap_snp_c2_46546	1	35675473	0.55	0.45	0.45	0.49	0.87	0.37
solcap_snp_c2_46540	1	35678032	0.43	0.57	0.43	0.49	0.85	0.37
solcap_snp_c1_13816	1	35829489	0.57	0.43	0.43	0.49	0.84	0.37
solcap_snp_c1_13814	1	35834252	0.38	0.62	0.38	0.47	0.74	0.36
solcap_snp_c1_13825	1	35875834	0.76	0.24	0.24	0.37	0.49	0.3
solcap_snp_c2_46553	1	35879279	0.11	0.89	0.11	0.19	0.21	0.17
solcap_snp_c1_13822	1	35883365	0.47	0.53	0.47	0.5	0.87	0.37
solcap_snp_c1_3693	1	36413189	0.57	0.43	0.43	0.49	0.84	0.37
solcap_snp_c2_27682	1	37067567	0.35	0.65	0.35	0.45	0.69	0.35
solcap_snp_c2_27681	1	37067593	0.9	0.1	0.1	0.19	0.21	0.17
solcap_snp_c2_27680	1	37067730	0.43	0.57	0.43	0.49	0.84	0.37
solcap_snp_c1_8535	1	37070102	0.89	0.11	0.11	0.19	0.22	0.17
solcap_snp_c1_8542	1	37276765	0.11	0.89	0.11	0.2	0.23	0.18
solcap_snp_c1_8541	1	37276804	0.43	0.57	0.43	0.49	0.85	0.37
solcap_snp_c1_6795	1	37683160	0.9	0.1	0.1	0.19	0.21	0.17
solcap_snp_c2_42829	1	38478435	0.88	0.12	0.12	0.21	0.24	0.19
solcap_snp_c2_45395	1	39529156	0.38	0.62	0.38	0.47	0.76	0.36
solcap_snp_c2_34938	1	39931032	0.56	0.44	0.44	0.49	0.85	0.37
solcap_snp_c2_34940	1	39931061	0.1	0.9	0.1	0.18	0.2	0.17
solcap_snp_c2_49729	1	41858865	0.39	0.61	0.39	0.47	0.74	0.36
solcap_snp_c2_49732	1	41859222	0.88	0.12	0.12	0.2	0.23	0.18
solcap_snp_c1_14648	1	41947383	0.48	0.52	0.48	0.5	0.9	0.37
solcap_snp_c1_14649	1	41947422	0.65	0.35	0.35	0.46	0.7	0.35
solcap_snp_c2_49722	1	41948237	0.14	0.86	0.14	0.25	0.29	0.22
solcap_snp_c2_49724	1	41949345	0.36	0.64	0.36	0.46	0.72	0.36
solcap_snp_c2_49726	1	41949463	0.64	0.36	0.36	0.46	0.72	0.36
solcap_snp_c1_14651	1	41959444	0.11	0.89	0.11	0.2	0.22	0.18
solcap_snp_c2_49728	1	41980961	0.63	0.37	0.37	0.47	0.71	0.36
solcap_snp_c2_32110	1	42197367	0.18	0.82	0.18	0.3	0.37	0.26
solcap_snp_c2_32112	1	42197568	0.67	0.33	0.33	0.44	0.66	0.34
solcap_snp_c1_14731	1	43180624	0.4	0.6	0.4	0.48	0.79	0.36
solcap_snp_c1_14729	1	43199241	0.13	0.87	0.13	0.22	0.26	0.2
solcap_snp_c1_14728	1	43202936	0.49	0.51	0.49	0.5	0.88	0.37
solcap_snp_c1_14511	1	43327549	0.6	0.4	0.4	0.48	0.78	0.36
solcap_snp_c2_49042	1	43330728	0.56	0.44	0.44	0.49	0.82	0.37
solcap_snp_c2_49031	1	43335280	0.31	0.69	0.31	0.43	0.61	0.34
solcap_snp_c2_49044	1	43410848	0.69	0.31	0.31	0.43	0.61	0.34
solcap_snp_c2_53334	1	43580759	0.24	0.76	0.24	0.37	0.49	0.3
solcap_snp_c1_16169	1	44194124	0.48	0.52	0.48	0.5	0.88	0.37
solcap_snp_c1_14563	1	44381973	0.24	0.76	0.24	0.36	0.48	0.3
solcap_snp_c2_48162	1	44696255	0.42	0.58	0.42	0.49	0.82	0.37
solcap_snp_c1_14248	1	44696588	0.62	0.38	0.38	0.47	0.74	0.36
solcap_snp_c1_14249	1	44696600	0.42	0.58	0.42	0.49	0.81	0.37
solcap_snp_c2_48166	1	44700549	0.45	0.55	0.45	0.49	0.86	0.37
solcap_snp_c1_14259	1	44700958	0.12	0.88	0.12	0.21	0.24	0.19
solcap_snp_c2_48161	1	44847634	0.12	0.88	0.12	0.21	0.24	0.19
solcap_snp_c2_53708	1	44890251	0.64	0.36	0.36	0.46	0.72	0.35
solcap_snp_c2_40134	1	45749083	0.75	0.25	0.25	0.37	0.49	0.3
solcap_snp_c1_11883	1	45749653	0.14	0.86	0.14	0.24	0.28	0.21
solcap_snp_c2_40133	1	45750040	0.89	0.11	0.11	0.19	0.21	0.17
solcap_snp_c2_40131	1	45751290	0.48	0.52	0.48	0.5	0.88	0.37
solcap_snp_c1_11878	1	45754647	0.1	0.9	0.1	0.18	0.2	0.17
PotVar0095116	1	45756276	0.1	0.9	0.1	0.19	0.21	0.17
PotVar0095162	1	45757769	0.52	0.48	0.48	0.5	0.88	0.37
PotVar0095169	1	45757880	0.47	0.53	0.47	0.5	0.9	0.37
PotVar0095187	1	45759483	0.06	0.94	0.06	0.11	0.12	0.11
PotVar0095207	1	45761106	0.43	0.57	0.43	0.49	0.84	0.37
solcap_snp_c1_11872	1	45777419	0.69	0.31	0.31	0.43	0.61	0.34
solcap_snp_c2_40105	1	45777798	0.51	0.49	0.49	0.5	0.9	0.37
solcap_snp_c2_54811	1	46270954	0.53	0.47	0.47	0.5	0.83	0.37
PotVar0132265	1	46271058	0.53	0.47	0.47	0.5	0.83	0.37
PotVar0132267	1	46271147	0.82	0.18	0.18	0.3	0.36	0.25
PotVar0132283	1	46272932	0.89	0.11	0.11	0.2	0.22	0.18
PotVar0132289	1	46273062	0.9	0.1	0.1	0.19	0.21	0.17
solcap_snp_c1_15853	1	46315907	0.89	0.11	0.11	0.19	0.22	0.17
solcap_snp_c1_15851	1	46320156	0.9	0.1	0.1	0.19	0.21	0.17
solcap_snp_c1_15855	1	46323371	0.9	0.1	0.1	0.19	0.21	0.17
PotVar0071534	1	47097211	0.06	0.94	0.06	0.11	0.12	0.1
PotVar0071533	1	47097262	0.21	0.79	0.21	0.33	0.42	0.28
PotVar0071528	1	47097440	0.15	0.85	0.15	0.25	0.3	0.22
solcap_snp_c2_35220	1	47299582	0.52	0.48	0.48	0.5	0.91	0.37
solcap_snp_c2_35218	1	47299905	0.43	0.57	0.43	0.49	0.84	0.37
solcap_snp_c1_8359	1	49228746	0.89	0.11	0.11	0.2	0.23	0.18
solcap_snp_c2_35603	1	50790703	0.76	0.24	0.24	0.36	0.47	0.3
solcap_snp_c2_35601	1	50790985	0.76	0.24	0.24	0.37	0.48	0.3
PotVar0102148	1	51290074	0.9	0.1	0.1	0.18	0.21	0.17
solcap_snp_c2_694	1	51290205	0.89	0.11	0.11	0.19	0.22	0.17
PotVar0102161	1	51290405	0.86	0.14	0.14	0.24	0.27	0.21
PotVar0102189	1	51292389	0.7	0.3	0.3	0.42	0.6	0.33
PotVar0102234	1	51293649	0.89	0.11	0.11	0.19	0.21	0.17
PotVar0102235	1	51293720	0.46	0.54	0.46	0.5	0.82	0.37
PotVar0102236	1	51293748	0.2	0.8	0.2	0.32	0.4	0.27
PotVar0102258	1	51294363	0.88	0.12	0.12	0.21	0.23	0.19
solcap_snp_c2_686	1	51324358	0.58	0.42	0.42	0.49	0.8	0.37
solcap_snp_c2_711	1	51595408	0.41	0.59	0.41	0.48	0.81	0.37
solcap_snp_c2_57898	1	51736518	0.12	0.88	0.12	0.21	0.23	0.19
solcap_snp_c2_57899	1	51736649	0.11	0.89	0.11	0.19	0.22	0.17
solcap_snp_c2_41438	1	52487732	0.65	0.35	0.35	0.45	0.7	0.35
PotVar0014908	1	52868756	0.09	0.91	0.09	0.16	0.18	0.15
solcap_snp_c1_9958	1	53260959	0.18	0.82	0.18	0.3	0.37	0.25
solcap_snp_c2_2910	1	54457837	0.39	0.61	0.39	0.48	0.77	0.36
solcap_snp_c1_881	1	54458947	0.9	0.1	0.1	0.19	0.21	0.17
solcap_snp_c2_2871	1	55163476	0.1	0.9	0.1	0.18	0.2	0.17
solcap_snp_c2_2873	1	55163677	0.61	0.39	0.39	0.48	0.74	0.36
solcap_snp_c2_2874	1	55163751	0.89	0.11	0.11	0.19	0.22	0.17
solcap_snp_c2_55621	1	55427311	0.1	0.9	0.1	0.18	0.2	0.17
solcap_snp_c2_55618	1	55427702	0.55	0.45	0.45	0.5	0.82	0.37
solcap_snp_c1_14219	1	57040112	0.88	0.12	0.12	0.22	0.25	0.19
PotVar0018985	1	57284365	0.21	0.79	0.21	0.33	0.42	0.28
PotVar0018968	1	57284651	0.76	0.24	0.24	0.36	0.48	0.3
solcap_snp_c2_45672	1	57329716	0.88	0.12	0.12	0.21	0.24	0.19
solcap_snp_c2_45675	1	57366153	0.62	0.38	0.38	0.47	0.75	0.36
solcap_snp_c1_13575	1	57366209	0.55	0.45	0.45	0.5	0.86	0.37
solcap_snp_c2_51827	1	57434045	0.88	0.12	0.12	0.21	0.24	0.19
PotVar0018933	1	57547749	0.58	0.42	0.42	0.49	0.82	0.37
PotVar0018915	1	57549832	0.81	0.19	0.19	0.31	0.39	0.26
PotVar0018832	1	57551014	0.72	0.28	0.28	0.4	0.54	0.32
solcap_snp_c2_43285	1	57765672	0.29	0.71	0.29	0.41	0.56	0.33
solcap_snp_c2_43288	1	57766127	0.41	0.59	0.41	0.48	0.78	0.37
solcap_snp_c2_56416	1	57865129	0.55	0.45	0.45	0.5	0.85	0.37
solcap_snp_c1_14633	1	57931888	0.4	0.6	0.4	0.48	0.78	0.36
solcap_snp_c2_49619	1	58072346	0.59	0.41	0.41	0.48	0.81	0.37
solcap_snp_c2_2723	1	58196772	0.37	0.63	0.37	0.47	0.72	0.36
solcap_snp_c2_2721	1	58197448	0.48	0.52	0.48	0.5	0.84	0.37
solcap_snp_c2_2719	1	58263620	0.65	0.35	0.35	0.45	0.67	0.35
solcap_snp_c1_803	1	58570179	0.39	0.61	0.39	0.48	0.74	0.36
solcap_snp_c2_2653	1	58737722	0.55	0.45	0.45	0.49	0.84	0.37
solcap_snp_c2_2637	1	58831041	0.37	0.63	0.37	0.47	0.72	0.36
solcap_snp_c1_779	1	58903714	0.35	0.65	0.35	0.45	0.69	0.35
solcap_snp_c2_2591	1	58985411	0.09	0.91	0.09	0.16	0.18	0.15
solcap_snp_c2_2582	1	59070738	0.15	0.85	0.15	0.26	0.31	0.23
solcap_snp_c2_45299	1	59189560	0.91	0.09	0.09	0.16	0.18	0.15
solcap_snp_c2_45289	1	59271361	0.51	0.49	0.49	0.5	0.87	0.37
solcap_snp_c2_45288	1	59271904	0.73	0.27	0.27	0.39	0.53	0.31
solcap_snp_c2_45286	1	59288325	0.5	0.5	0.5	0.5	0.85	0.37
solcap_snp_c2_45302	1	59361412	0.74	0.26	0.26	0.39	0.53	0.31
solcap_snp_c1_13430	1	59363461	0.47	0.53	0.47	0.5	0.85	0.37
PotVar0018694	1	59364031	0.46	0.54	0.46	0.5	0.83	0.37
PotVar0018687	1	59364189	0.27	0.73	0.27	0.39	0.54	0.32
solcap_snp_c2_46522	1	59974287	0.78	0.22	0.22	0.34	0.43	0.28
solcap_snp_c2_46521	1	59974382	0.7	0.3	0.3	0.42	0.6	0.33
solcap_snp_c2_46520	1	59974416	0.63	0.37	0.37	0.47	0.75	0.36
solcap_snp_c2_53348	1	60026793	0.3	0.7	0.3	0.42	0.6	0.33
solcap_snp_c2_53347	1	60027044	0.45	0.55	0.45	0.49	0.87	0.37
solcap_snp_c2_35544	1	60209061	0.62	0.38	0.38	0.47	0.77	0.36
solcap_snp_c2_35518	1	60512580	0.33	0.67	0.33	0.44	0.67	0.35
solcap_snp_c2_35532	1	60514625	0.4	0.6	0.4	0.48	0.78	0.37
solcap_snp_c2_35536	1	60515967	0.34	0.66	0.34	0.45	0.68	0.35
solcap_snp_c2_35537	1	60516974	0.35	0.65	0.35	0.46	0.64	0.35
solcap_snp_c2_35539	1	60521672	0.29	0.71	0.29	0.41	0.57	0.33
PotVar0124717	1	60871104	0.5	0.5	0.5	0.5	0.91	0.37
PotVar0124722	1	60871197	0.79	0.21	0.21	0.33	0.41	0.28
PotVar0124750	1	60873030	0.19	0.81	0.19	0.31	0.38	0.26
solcap_snp_c2_43926	1	60887937	0.66	0.34	0.34	0.45	0.67	0.35
solcap_snp_c2_56267	1	60919390	0.34	0.66	0.34	0.45	0.68	0.35
solcap_snp_c2_20798	1	60951473	0.34	0.66	0.34	0.45	0.67	0.35
solcap_snp_c2_20799	1	60951506	0.66	0.34	0.34	0.45	0.67	0.35
solcap_snp_c2_20803	1	60987055	0.34	0.66	0.34	0.45	0.68	0.35
solcap_snp_c2_20820	1	61101897	0.77	0.23	0.23	0.35	0.45	0.29
solcap_snp_c2_20829	1	61135397	0.33	0.67	0.33	0.44	0.67	0.35
solcap_snp_c2_20834	1	61147405	0.76	0.24	0.24	0.37	0.48	0.3
solcap_snp_c2_20858	1	61220391	0.47	0.53	0.47	0.5	0.89	0.37
PotVar0006140	1	61269373	0.53	0.47	0.47	0.5	0.89	0.37
PotVar0006125	1	61269508	0.91	0.09	0.09	0.16	0.17	0.15
PotVar0006051	1	61278582	0.19	0.81	0.19	0.3	0.36	0.26
PotVar0006050	1	61278594	0.45	0.55	0.45	0.5	0.9	0.37
PotVar0005994	1	61279177	0.8	0.2	0.2	0.32	0.4	0.27
solcap_snp_c2_20910	1	61464806	0.39	0.61	0.39	0.48	0.78	0.36
solcap_snp_c2_20926	1	61540354	0.16	0.84	0.16	0.27	0.31	0.23
PotVar0049722	1	61774082	0.58	0.42	0.42	0.49	0.84	0.37
PotVar0049699	1	61774447	0.92	0.08	0.08	0.15	0.16	0.14
solcap_snp_c2_50903	1	61774592	0.41	0.59	0.41	0.48	0.79	0.37
PotVar0049691	1	61774655	0.7	0.3	0.3	0.42	0.59	0.33
solcap_snp_c2_50926	1	61848043	0.42	0.58	0.42	0.49	0.82	0.37
solcap_snp_c2_38436	1	62011105	0.08	0.92	0.08	0.15	0.17	0.14
solcap_snp_c2_38428	1	62058760	0.41	0.59	0.41	0.49	0.82	0.37
solcap_snp_c2_38417	1	62120797	0.47	0.53	0.47	0.5	0.9	0.37
solcap_snp_c2_38406	1	62145016	0.34	0.66	0.34	0.45	0.68	0.35
solcap_snp_c2_38405	1	62145049	0.57	0.43	0.43	0.49	0.85	0.37
solcap_snp_c2_38404	1	62148278	0.62	0.38	0.38	0.47	0.76	0.36
PotVar0049651	1	62153517	0.72	0.28	0.28	0.4	0.55	0.32
PotVar0049593	1	62154188	0.38	0.62	0.38	0.47	0.77	0.36
PotVar0049564	1	62154569	0.49	0.51	0.49	0.5	0.91	0.37
PotVar0049549	1	62155070	0.6	0.4	0.4	0.48	0.8	0.37
PotVar0049542	1	62155125	0.43	0.57	0.43	0.49	0.82	0.37
solcap_snp_c2_41951	1	62441868	0.53	0.47	0.47	0.5	0.87	0.37
solcap_snp_c1_12297	1	62459938	0.66	0.34	0.34	0.45	0.67	0.35
PotVar0049521	1	62600522	0.43	0.57	0.43	0.49	0.84	0.37
PotVar0049427	1	62602032	0.65	0.35	0.35	0.45	0.69	0.35
PotVar0049426	1	62602183	0.65	0.35	0.35	0.46	0.7	0.35
PotVar0049419	1	62602332	0.44	0.56	0.44	0.49	0.85	0.37
solcap_snp_c1_12118	1	62612685	0.58	0.42	0.42	0.49	0.82	0.37
solcap_snp_c2_41363	1	62648435	0.58	0.42	0.42	0.49	0.81	0.37
solcap_snp_c2_41926	1	62721898	0.67	0.33	0.33	0.44	0.67	0.35
solcap_snp_c2_41927	1	62742173	0.32	0.68	0.32	0.44	0.64	0.34
solcap_snp_c2_41930	1	62753401	0.69	0.31	0.31	0.43	0.62	0.34
solcap_snp_c2_41364	1	62772108	0.45	0.55	0.45	0.49	0.88	0.37
PotVar0049369	1	62802259	0.58	0.42	0.42	0.49	0.82	0.37
PotVar0049351	1	62802447	0.33	0.67	0.33	0.44	0.65	0.34
solcap_snp_c1_12106	1	62802774	0.47	0.53	0.47	0.5	0.89	0.37
PotVar0049291	1	62803374	0.69	0.31	0.31	0.43	0.62	0.34
solcap_snp_c2_41258	1	62805864	0.69	0.31	0.31	0.43	0.62	0.34
solcap_snp_c2_41262	1	62807042	0.69	0.31	0.31	0.43	0.63	0.34
solcap_snp_c1_12114	1	62851452	0.69	0.31	0.31	0.43	0.63	0.34
PotVar0049267	1	62857012	0.47	0.53	0.47	0.5	0.9	0.37
solcap_snp_c1_12124	1	62916698	0.69	0.31	0.31	0.43	0.61	0.34
solcap_snp_c2_41335	1	62930839	0.64	0.36	0.36	0.46	0.71	0.36
solcap_snp_c2_41336	1	62930860	0.36	0.64	0.36	0.46	0.71	0.36
solcap_snp_c2_41337	1	62930893	0.39	0.61	0.39	0.48	0.77	0.36
solcap_snp_c2_41339	1	62931376	0.31	0.69	0.31	0.43	0.62	0.34
solcap_snp_c1_12131	1	62935879	0.3	0.7	0.3	0.42	0.61	0.33
PotVar0049199	1	62966916	0.3	0.7	0.3	0.42	0.61	0.33
PotVar0049174	1	62969950	0.31	0.69	0.31	0.43	0.63	0.34
PotVar0049169	1	62970073	0.61	0.39	0.39	0.47	0.75	0.36
PotVar0049079	1	62970998	0.51	0.49	0.49	0.5	0.87	0.37
PotVar0049037	1	62971784	0.3	0.7	0.3	0.42	0.61	0.33
solcap_snp_c1_9667	1	63315719	0.28	0.72	0.28	0.41	0.57	0.32
solcap_snp_c1_9679	1	63338127	0.38	0.62	0.38	0.47	0.77	0.36
PotVar0049005	1	63365602	0.69	0.31	0.31	0.42	0.61	0.33
solcap_snp_c1_9676	1	63469625	0.39	0.61	0.39	0.47	0.77	0.36
solcap_snp_c2_40954	1	63756796	0.7	0.3	0.3	0.42	0.61	0.33
PotVar0126021	1	63764593	0.56	0.44	0.44	0.49	0.86	0.37
PotVar0126035	1	63764796	0.69	0.31	0.31	0.43	0.61	0.34
PotVar0126039	1	63841740	0.44	0.56	0.44	0.49	0.84	0.37
PotVar0126043	1	63841867	0.36	0.64	0.36	0.46	0.72	0.36
PotVar0126047	1	63842020	0.35	0.65	0.35	0.45	0.69	0.35
solcap_snp_c2_46207	1	64094589	0.45	0.55	0.45	0.49	0.8	0.37
solcap_snp_c1_13686	1	64120888	0.27	0.73	0.27	0.39	0.53	0.31
solcap_snp_c2_46195	1	64259758	0.39	0.61	0.39	0.48	0.76	0.36
PotVar0032873	1	64375592	0.91	0.09	0.09	0.16	0.18	0.15
PotVar0032875	1	64375618	0.4	0.6	0.4	0.48	0.76	0.36
PotVar0032877	1	64375655	0.93	0.07	0.07	0.13	0.14	0.12
PotVar0032879	1	64375841	0.21	0.79	0.21	0.33	0.4	0.27
PotVar0032975	1	64379891	0.09	0.91	0.09	0.16	0.17	0.15
PotVar0032987	1	64380049	0.3	0.7	0.3	0.42	0.59	0.33
PotVar0033044	1	64380588	0.6	0.4	0.4	0.48	0.81	0.37
PotVar0033077	1	64610544	0.93	0.07	0.07	0.13	0.14	0.12
PotVar0033081	1	64610677	0.84	0.16	0.16	0.27	0.31	0.23
PotVar0033086	1	64610871	0.45	0.55	0.45	0.49	0.85	0.37
solcap_snp_c2_13751	1	64614014	0.37	0.63	0.37	0.47	0.72	0.36
solcap_snp_c2_13671	1	65062749	0.54	0.46	0.46	0.5	0.86	0.37
solcap_snp_c2_13650	1	65277443	0.26	0.74	0.26	0.38	0.51	0.31
solcap_snp_c2_14454	1	65425040	0.21	0.79	0.21	0.33	0.42	0.28
solcap_snp_c1_4744	1	65472778	0.76	0.24	0.24	0.37	0.48	0.3
PotVar0033135	1	65686410	0.93	0.07	0.07	0.13	0.15	0.13
PotVar0033183	1	65687955	0.17	0.83	0.17	0.28	0.33	0.24
solcap_snp_c2_14467	1	65694481	0.4	0.6	0.4	0.48	0.76	0.36
solcap_snp_c2_14468	1	65694528	0.61	0.39	0.39	0.48	0.78	0.36
solcap_snp_c2_14470	1	65696918	0.49	0.51	0.49	0.5	0.9	0.37
PotVar0033462	1	65704291	0.84	0.16	0.16	0.27	0.33	0.24
PotVar0033498	1	65704946	0.5	0.5	0.5	0.5	0.9	0.37
PotVar0033735	1	65712644	0.46	0.54	0.46	0.5	0.88	0.37
PotVar0033829	1	65737493	0.7	0.3	0.3	0.42	0.6	0.33
solcap_snp_c2_14474	1	65741049	0.82	0.18	0.18	0.29	0.34	0.25
solcap_snp_c1_4706	1	65779952	0.64	0.36	0.36	0.46	0.71	0.36
solcap_snp_c2_14487	1	65780961	0.36	0.64	0.36	0.46	0.71	0.36
solcap_snp_c2_14489	1	65782007	0.36	0.64	0.36	0.46	0.7	0.35
solcap_snp_c2_14491	1	65782411	0.51	0.49	0.49	0.5	0.89	0.37
solcap_snp_c2_14492	1	65782472	0.49	0.51	0.49	0.5	0.89	0.37
solcap_snp_c2_14493	1	65782960	0.34	0.66	0.34	0.45	0.66	0.35
PotVar0033845	1	65803825	0.17	0.83	0.17	0.28	0.33	0.24
PotVar0033883	1	65806504	0.37	0.63	0.37	0.47	0.72	0.36
PotVar0033907	1	65807269	0.55	0.45	0.45	0.5	0.85	0.37
solcap_snp_c2_14517	1	65998177	0.46	0.54	0.46	0.5	0.89	0.37
solcap_snp_c1_4745	1	66093982	0.48	0.52	0.48	0.5	0.89	0.37
solcap_snp_c2_14580	1	66218939	0.2	0.8	0.2	0.32	0.4	0.27
solcap_snp_c1_4748	1	66259225	0.62	0.38	0.38	0.47	0.77	0.36
solcap_snp_c1_4752	1	66336497	0.39	0.61	0.39	0.48	0.78	0.36
solcap_snp_c2_14608	1	66349597	0.42	0.58	0.42	0.49	0.82	0.37
solcap_snp_c1_4757	1	66354337	0.73	0.27	0.27	0.39	0.53	0.31
PotVar0129906	1	66356230	0.09	0.91	0.09	0.17	0.18	0.15
PotVar0129854	1	66358181	0.12	0.88	0.12	0.22	0.24	0.19
PotVar0129842	1	66358381	0.52	0.48	0.48	0.5	0.88	0.37
PotVar0129827	1	66358581	0.81	0.19	0.19	0.31	0.39	0.26
PotVar0129822	1	66358815	0.9	0.1	0.1	0.17	0.19	0.16
PotVar0129817	1	66358992	0.48	0.52	0.48	0.5	0.89	0.37
solcap_snp_c1_4763	1	66376215	0.62	0.38	0.38	0.47	0.72	0.36
solcap_snp_c2_14616	1	66427942	0.86	0.14	0.14	0.24	0.27	0.21
solcap_snp_c2_37575	1	66552387	0.14	0.86	0.14	0.25	0.29	0.22
solcap_snp_c2_37574	1	66573450	0.33	0.67	0.33	0.44	0.63	0.34
solcap_snp_c2_37571	1	66576047	0.64	0.36	0.36	0.46	0.72	0.36
solcap_snp_c2_16039	1	66723137	0.47	0.53	0.47	0.5	0.89	0.37
solcap_snp_c2_16037	1	66899727	0.77	0.23	0.23	0.36	0.47	0.29
solcap_snp_c2_16033	1	66900423	0.6	0.4	0.4	0.48	0.77	0.36
solcap_snp_c1_5145	1	66903971	0.23	0.77	0.23	0.35	0.46	0.29
PotVar0098809	1	66939020	0.3	0.7	0.3	0.42	0.58	0.33
PotVar0098794	1	66939323	0.55	0.45	0.45	0.5	0.89	0.37
PotVar0098772	1	66940760	0.73	0.27	0.27	0.39	0.54	0.32
PotVar0098727	1	66942233	0.66	0.34	0.34	0.45	0.68	0.35
PotVar0098709	1	66943732	0.18	0.82	0.18	0.3	0.37	0.26
PotVar0098684	1	66944400	0.95	0.05	0.05	0.1	0.1	0.09
PotVar0098682	1	66944500	0.91	0.09	0.09	0.17	0.19	0.16
PotVar0098622	1	66947026	0.61	0.39	0.39	0.47	0.76	0.36
PotVar0098595	1	66947427	0.87	0.13	0.13	0.22	0.26	0.2
solcap_snp_c2_20569	1	67013319	0.35	0.65	0.35	0.45	0.69	0.35
PotVar0098536	1	67210899	0.49	0.51	0.49	0.5	0.88	0.37
solcap_snp_c2_20500	1	67211029	0.56	0.44	0.44	0.49	0.84	0.37
PotVar0098530	1	67211310	0.81	0.19	0.19	0.31	0.39	0.26
PotVar0098528	1	67211412	0.07	0.93	0.07	0.14	0.15	0.13
solcap_snp_c2_20501	1	67211502	0.67	0.33	0.33	0.44	0.65	0.34
PotVar0098524	1	67211534	0.24	0.76	0.24	0.36	0.48	0.3
solcap_snp_c2_20506	1	67223718	0.57	0.43	0.43	0.49	0.86	0.37
solcap_snp_c2_20507	1	67223836	0.27	0.73	0.27	0.4	0.54	0.32
PotVar0098497	1	67231112	0.56	0.44	0.44	0.49	0.86	0.37
PotVar0098422	1	67232172	0.83	0.17	0.17	0.29	0.35	0.25
PotVar0098421	1	67232224	0.7	0.3	0.3	0.42	0.59	0.33
PotVar0098389	1	67233054	0.72	0.28	0.28	0.41	0.56	0.32
solcap_snp_c2_20513	1	67277817	0.24	0.76	0.24	0.36	0.47	0.3
solcap_snp_c2_20517	1	67279544	0.54	0.46	0.46	0.5	0.89	0.37
solcap_snp_c2_20521	1	67293176	0.48	0.52	0.48	0.5	0.91	0.37
solcap_snp_c2_20522	1	67294103	0.76	0.24	0.24	0.37	0.48	0.3
solcap_snp_c1_6501	1	67459462	0.2	0.8	0.2	0.31	0.39	0.27
PotVar0072144	1	67600100	0.61	0.39	0.39	0.47	0.73	0.36
PotVar0072157	1	67600238	0.37	0.63	0.37	0.46	0.73	0.36
PotVar0072169	1	67600483	0.48	0.52	0.48	0.5	0.83	0.37
PotVar0072262	1	67603250	0.45	0.55	0.45	0.49	0.85	0.37
PotVar0072297	1	67603962	0.47	0.53	0.47	0.5	0.83	0.37
PotVar0072312	1	67604109	0.41	0.59	0.41	0.48	0.76	0.37
solcap_snp_c1_6518	1	67605501	0.37	0.63	0.37	0.46	0.73	0.36
solcap_snp_c1_6521	1	67735399	0.14	0.86	0.14	0.24	0.28	0.21
solcap_snp_c2_13766	1	67896790	0.6	0.4	0.4	0.48	0.8	0.37
solcap_snp_c2_52492	1	67969608	0.5	0.5	0.5	0.5	0.9	0.38
solcap_snp_c2_13758	1	67996863	0.88	0.12	0.12	0.22	0.25	0.19
solcap_snp_c2_52484	1	68069876	0.54	0.46	0.46	0.5	0.89	0.37
solcap_snp_c1_15340	1	68127604	0.53	0.47	0.47	0.5	0.91	0.37
PotVar0072385	1	68292872	0.37	0.63	0.37	0.47	0.71	0.36
PotVar0072426	1	68293205	0.11	0.89	0.11	0.2	0.22	0.18
PotVar0072433	1	68293315	0.13	0.87	0.13	0.22	0.25	0.2
PotVar0072441	1	68293598	0.61	0.39	0.39	0.47	0.74	0.36
PotVar0072443	1	68293625	0.84	0.16	0.16	0.26	0.3	0.23
solcap_snp_c2_49467	1	68399365	0.46	0.54	0.46	0.5	0.87	0.37
solcap_snp_c2_49473	1	68400084	0.13	0.87	0.13	0.22	0.26	0.2
solcap_snp_c2_49476	1	68412973	0.27	0.73	0.27	0.4	0.54	0.32
solcap_snp_c2_49451	1	68416246	0.41	0.59	0.41	0.48	0.79	0.37
solcap_snp_c1_14044	1	68529707	0.53	0.47	0.47	0.5	0.84	0.37
solcap_snp_c2_47313	1	68670749	0.23	0.77	0.23	0.36	0.47	0.29
PotVar0043824	1	68952566	0.89	0.11	0.11	0.2	0.22	0.18
PotVar0043821	1	68952656	0.53	0.47	0.47	0.5	0.88	0.37
PotVar0043815	1	68952770	0.41	0.59	0.41	0.48	0.81	0.37
PotVar0043814	1	68952891	0.5	0.5	0.5	0.5	0.87	0.37
PotVar0043740	1	68953786	0.41	0.59	0.41	0.48	0.8	0.37
PotVar0043710	1	68954129	0.1	0.9	0.1	0.18	0.2	0.16
PotVar0043708	1	68954260	0.19	0.81	0.19	0.31	0.38	0.26
PotVar0043707	1	68954264	0.84	0.16	0.16	0.26	0.31	0.23
PotVar0043650	1	69025331	0.38	0.62	0.38	0.47	0.75	0.36
PotVar0043648	1	69025411	0.87	0.13	0.13	0.22	0.25	0.2
solcap_snp_c2_39834	1	69381132	0.54	0.46	0.46	0.5	0.9	0.37
solcap_snp_c2_17592	1	69809843	0.4	0.6	0.4	0.48	0.79	0.36
PotVar0043570	1	69870514	0.56	0.44	0.44	0.49	0.86	0.37
PotVar0043559	1	69871607	0.78	0.22	0.22	0.35	0.44	0.29
PotVar0043446	1	69895259	0.89	0.11	0.11	0.2	0.22	0.18
PotVar0043441	1	69895470	0.07	0.93	0.07	0.12	0.13	0.12
PotVar0043429	1	69895692	0.85	0.15	0.15	0.26	0.31	0.23
PotVar0043426	1	69895805	0.5	0.5	0.5	0.5	0.93	0.37
PotVar0043391	1	69897874	0.89	0.11	0.11	0.2	0.22	0.18
solcap_snp_c2_17529	1	69902011	0.48	0.52	0.48	0.5	0.92	0.37
PotVar0043347	1	69910940	0.54	0.46	0.46	0.5	0.9	0.37
PotVar0043346	1	69911047	0.11	0.89	0.11	0.2	0.22	0.18
solcap_snp_c1_5759	1	69917893	0.49	0.51	0.49	0.5	0.94	0.37
solcap_snp_c2_17530	1	69918804	0.52	0.48	0.48	0.5	0.9	0.37
solcap_snp_c2_17531	1	70016241	0.56	0.44	0.44	0.49	0.88	0.37
solcap_snp_c2_17537	1	70097516	0.65	0.35	0.35	0.45	0.68	0.35
PotVar0043296	1	70223686	0.35	0.65	0.35	0.45	0.67	0.35
solcap_snp_c2_17539	1	70223686	0.65	0.35	0.35	0.45	0.67	0.35
solcap_snp_c1_5762	1	70244169	0.28	0.72	0.28	0.4	0.56	0.32
solcap_snp_c1_15580	1	70341095	0.62	0.38	0.38	0.47	0.75	0.36
solcap_snp_c2_53380	1	70371898	0.54	0.46	0.46	0.5	0.83	0.37
solcap_snp_c2_53381	1	70372129	0.28	0.72	0.28	0.4	0.56	0.32
solcap_snp_c2_17198	1	70449274	0.33	0.67	0.33	0.44	0.65	0.35
solcap_snp_c2_17193	1	70472380	0.33	0.67	0.33	0.44	0.65	0.35
solcap_snp_c2_17191	1	70474651	0.68	0.32	0.32	0.44	0.62	0.34
solcap_snp_c1_5669	1	70525331	0.81	0.19	0.19	0.3	0.37	0.26
solcap_snp_c1_5656	1	70562984	0.3	0.7	0.3	0.42	0.6	0.33
solcap_snp_c1_5653	1	70697501	0.75	0.25	0.25	0.38	0.51	0.31
solcap_snp_c2_17156	1	70750344	0.54	0.46	0.46	0.5	0.88	0.37
solcap_snp_c2_17145	1	70838275	0.68	0.32	0.32	0.44	0.63	0.34
solcap_snp_c2_17185	1	70917553	0.46	0.54	0.46	0.5	0.89	0.37
solcap_snp_c2_12171	1	70996449	0.78	0.22	0.22	0.34	0.43	0.28
solcap_snp_c1_3901	1	71035520	0.5	0.5	0.5	0.5	0.91	0.38
solcap_snp_c2_12204	1	71080747	0.57	0.43	0.43	0.49	0.82	0.37
solcap_snp_c1_3844	1	71088529	0.76	0.24	0.24	0.36	0.48	0.3
solcap_snp_c2_12087	1	71176726	0.76	0.24	0.24	0.36	0.48	0.3
solcap_snp_c2_12088	1	71192586	0.51	0.49	0.49	0.5	0.91	0.37
solcap_snp_c2_12092	1	71205164	0.81	0.19	0.19	0.3	0.37	0.26
solcap_snp_c2_12093	1	71217122	0.47	0.53	0.47	0.5	0.9	0.37
solcap_snp_c1_3866	1	71223852	0.21	0.79	0.21	0.33	0.42	0.28
solcap_snp_c2_12094	1	71227570	0.48	0.52	0.48	0.5	0.89	0.37
solcap_snp_c2_12098	1	71229918	0.48	0.52	0.48	0.5	0.89	0.37
solcap_snp_c1_3867	1	71239398	0.52	0.48	0.48	0.5	0.91	0.37
solcap_snp_c1_3868	1	71239659	0.52	0.48	0.48	0.5	0.91	0.37
solcap_snp_c1_3874	1	71271523	0.19	0.81	0.19	0.3	0.36	0.26
solcap_snp_c2_12107	1	71299914	0.48	0.52	0.48	0.5	0.9	0.37
solcap_snp_c2_12111	1	71314824	0.53	0.47	0.47	0.5	0.9	0.37
solcap_snp_c2_12113	1	71323357	0.85	0.15	0.15	0.25	0.29	0.22
solcap_snp_c2_12116	1	71338732	0.42	0.58	0.42	0.49	0.81	0.37
solcap_snp_c1_3892	1	71372921	0.49	0.51	0.49	0.5	0.89	0.37
solcap_snp_c1_3894	1	71421420	0.52	0.48	0.48	0.5	0.91	0.37
solcap_snp_c1_3895	1	71444070	0.14	0.86	0.14	0.25	0.28	0.22
solcap_snp_c2_12123	1	71450058	0.5	0.5	0.5	0.5	0.9	0.37
solcap_snp_c2_12126	1	71450692	0.6	0.4	0.4	0.48	0.79	0.36
solcap_snp_c1_3910	1	71506003	0.14	0.86	0.14	0.24	0.27	0.21
PotVar0006158	1	71506337	0.86	0.14	0.14	0.24	0.27	0.21
PotVar0006198	1	71509842	0.42	0.58	0.42	0.49	0.8	0.37
PotVar0006243	1	71510837	0.55	0.45	0.45	0.5	0.84	0.37
PotVar0006246	1	71510896	0.85	0.15	0.15	0.26	0.31	0.23
solcap_snp_c2_12157	1	71710857	0.15	0.85	0.15	0.25	0.29	0.22
solcap_snp_c1_3922	1	71713091	0.57	0.43	0.43	0.49	0.84	0.37
solcap_snp_c1_3925	1	71716015	0.55	0.45	0.45	0.49	0.85	0.37
solcap_snp_c2_12161	1	71791540	0.68	0.32	0.32	0.44	0.65	0.34
solcap_snp_c1_3928	1	71792649	0.4	0.6	0.4	0.48	0.78	0.36
PotVar0006268	1	71792704	0.59	0.41	0.41	0.48	0.77	0.37
PotVar0006306	1	71794777	0.32	0.68	0.32	0.44	0.64	0.34
PotVar0006356	1	71796719	0.77	0.23	0.23	0.35	0.46	0.29
solcap_snp_c1_3933	1	71862823	0.57	0.43	0.43	0.49	0.84	0.37
solcap_snp_c1_3936	1	71867046	0.43	0.57	0.43	0.49	0.84	0.37
solcap_snp_c1_3939	1	71917457	0.14	0.86	0.14	0.23	0.26	0.21
solcap_snp_c1_3945	1	71973423	0.5	0.5	0.5	0.5	0.9	0.37
solcap_snp_c2_12210	1	71992871	0.21	0.79	0.21	0.33	0.41	0.27
solcap_snp_c2_12215	1	72051338	0.91	0.09	0.09	0.16	0.17	0.15
solcap_snp_c1_3846	1	72093577	0.91	0.09	0.09	0.17	0.18	0.15
solcap_snp_c2_12078	1	72100180	0.38	0.62	0.38	0.47	0.75	0.36
solcap_snp_c1_3848	1	72108318	0.4	0.6	0.4	0.48	0.77	0.37
solcap_snp_c1_3850	1	72111134	0.88	0.12	0.12	0.22	0.25	0.19
solcap_snp_c1_3851	1	72111964	0.6	0.4	0.4	0.48	0.78	0.37
solcap_snp_c1_3852	1	72111974	0.6	0.4	0.4	0.48	0.78	0.37
solcap_snp_c1_3853	1	72112445	0.91	0.09	0.09	0.17	0.18	0.15
solcap_snp_c1_3854	1	72112573	0.09	0.91	0.09	0.17	0.18	0.15
solcap_snp_c2_31805	1	72152640	0.9	0.1	0.1	0.17	0.19	0.16
solcap_snp_c2_31857	1	72204951	0.5	0.5	0.5	0.5	0.79	0.37
solcap_snp_c2_31779	1	72272531	0.48	0.52	0.48	0.5	0.83	0.37
solcap_snp_c2_31783	1	72282437	0.1	0.9	0.1	0.17	0.19	0.16
solcap_snp_c1_9563	1	72288415	0.74	0.26	0.26	0.39	0.53	0.31
solcap_snp_c2_31802	1	72398043	0.26	0.74	0.26	0.39	0.53	0.31
solcap_snp_c2_31804	1	72420361	0.62	0.38	0.38	0.47	0.74	0.36
solcap_snp_c1_9571	1	72492610	0.65	0.35	0.35	0.46	0.71	0.35
solcap_snp_c1_9573	1	72504467	0.53	0.47	0.47	0.5	0.86	0.37
solcap_snp_c2_31821	1	72531363	0.64	0.36	0.36	0.46	0.73	0.36
solcap_snp_c1_9587	1	72540975	0.34	0.66	0.34	0.45	0.69	0.35
solcap_snp_c2_31824	1	72545283	0.62	0.38	0.38	0.47	0.76	0.36
solcap_snp_c2_31828	1	72550270	0.65	0.35	0.35	0.46	0.7	0.35
solcap_snp_c2_31836	1	72552075	0.61	0.39	0.39	0.48	0.77	0.36
solcap_snp_c2_31850	1	72597402	0.59	0.41	0.41	0.48	0.79	0.37
solcap_snp_c2_20065	1	72722035	0.46	0.54	0.46	0.5	0.88	0.37
solcap_snp_c2_19958	1	72756308	0.46	0.54	0.46	0.5	0.84	0.37
solcap_snp_c1_6263	1	72765725	0.66	0.34	0.34	0.45	0.68	0.35
solcap_snp_c2_19968	1	72802261	0.35	0.65	0.35	0.45	0.68	0.35
solcap_snp_c2_19975	1	72835626	0.69	0.31	0.31	0.42	0.59	0.33
solcap_snp_c2_19976	1	72844637	0.3	0.7	0.3	0.42	0.59	0.33
solcap_snp_c1_6278	1	73015029	0.53	0.47	0.47	0.5	0.84	0.37
solcap_snp_c2_19998	1	73058465	0.77	0.23	0.23	0.35	0.44	0.29
solcap_snp_c2_20001	1	73063480	0.75	0.25	0.25	0.38	0.5	0.31
solcap_snp_c2_20003	1	73083674	0.09	0.91	0.09	0.17	0.18	0.16
solcap_snp_c2_20005	1	73088858	0.53	0.47	0.47	0.5	0.84	0.37
solcap_snp_c2_20010	1	73184377	0.06	0.94	0.06	0.12	0.12	0.11
PotVar0006395	1	73206470	0.8	0.2	0.2	0.32	0.39	0.27
solcap_snp_c2_20028	1	73220352	0.43	0.57	0.43	0.49	0.83	0.37
solcap_snp_c2_20030	1	73220628	0.54	0.46	0.46	0.5	0.86	0.37
solcap_snp_c2_20032	1	73246469	0.56	0.44	0.44	0.49	0.86	0.37
solcap_snp_c2_20043	1	73253588	0.91	0.09	0.09	0.17	0.19	0.16
solcap_snp_c1_6288	1	73262904	0.39	0.61	0.39	0.48	0.77	0.36
solcap_snp_c1_6294	1	73340313	0.51	0.49	0.49	0.5	0.92	0.37
solcap_snp_c2_20052	1	73368699	0.5	0.5	0.5	0.5	0.93	0.38
solcap_snp_c2_20053	1	73377232	0.51	0.49	0.49	0.5	0.91	0.37
solcap_snp_c2_17374	1	73471779	0.33	0.67	0.33	0.44	0.64	0.34
solcap_snp_c2_17372	1	73501723	0.21	0.79	0.21	0.33	0.42	0.28
solcap_snp_c2_17371	1	73510034	0.08	0.92	0.08	0.15	0.16	0.14
solcap_snp_c2_17367	1	73517301	0.67	0.33	0.33	0.44	0.65	0.34
solcap_snp_c2_17356	1	73534472	0.64	0.36	0.36	0.46	0.69	0.35
solcap_snp_c2_47414	1	73593164	0.27	0.73	0.27	0.4	0.54	0.32
solcap_snp_c2_47429	1	73620771	0.73	0.27	0.27	0.4	0.53	0.32
solcap_snp_c2_47432	1	73635238	0.36	0.64	0.36	0.46	0.71	0.36
PotVar0006435	1	73667594	0.55	0.45	0.45	0.5	0.82	0.37
PotVar0006452	1	73667810	0.67	0.33	0.33	0.44	0.65	0.35
solcap_snp_c1_14089	1	73706321	0.3	0.7	0.3	0.42	0.61	0.33
solcap_snp_c2_47413	1	73725912	0.81	0.19	0.19	0.3	0.37	0.26
solcap_snp_c1_14093	1	73743526	0.51	0.49	0.49	0.5	0.86	0.37
solcap_snp_c2_47427	1	73771086	0.67	0.33	0.33	0.44	0.67	0.35
solcap_snp_c1_14094	1	73785714	0.33	0.67	0.33	0.44	0.66	0.34
solcap_snp_c2_53367	1	73804917	0.33	0.67	0.33	0.44	0.65	0.34
solcap_snp_c2_53357	1	73817414	0.67	0.33	0.33	0.44	0.64	0.34
solcap_snp_c2_53370	1	73880627	0.53	0.47	0.47	0.5	0.67	0.37
solcap_snp_c1_16401	1	73906470	0.29	0.71	0.29	0.41	0.57	0.33
solcap_snp_c2_14278	1	74071080	0.48	0.52	0.48	0.5	0.89	0.37
solcap_snp_c2_14283	1	74082926	0.38	0.62	0.38	0.47	0.74	0.36
PotVar0041226	1	74148622	0.57	0.43	0.43	0.49	0.83	0.37
PotVar0041233	1	74148682	0.46	0.54	0.46	0.5	0.89	0.37
solcap_snp_c2_14285	1	74149138	0.57	0.43	0.43	0.49	0.84	0.37
PotVar0041241	1	74151464	0.5	0.5	0.5	0.5	0.9	0.37
PotVar0041249	1	74151647	0.1	0.9	0.1	0.17	0.19	0.16
PotVar0041263	1	74151899	0.92	0.08	0.08	0.15	0.17	0.14
solcap_snp_c2_14288	1	74151947	0.62	0.38	0.38	0.47	0.77	0.36
PotVar0041271	1	74152046	0.43	0.57	0.43	0.49	0.84	0.37
PotVar0041300	1	74153466	0.73	0.27	0.27	0.4	0.55	0.32
PotVar0041319	1	74153739	0.86	0.14	0.14	0.24	0.27	0.21
solcap_snp_c2_14289	1	74176436	0.43	0.57	0.43	0.49	0.85	0.37
solcap_snp_c1_4595	1	74193922	0.28	0.72	0.28	0.4	0.55	0.32
solcap_snp_c1_4596	1	74197770	0.73	0.27	0.27	0.39	0.54	0.32
PotVar0041366	1	74249296	0.89	0.11	0.11	0.19	0.21	0.17
PotVar0041397	1	74250906	0.11	0.89	0.11	0.19	0.21	0.17
PotVar0041409	1	74251084	0.72	0.28	0.28	0.4	0.55	0.32
PotVar0041415	1	74251823	0.08	0.92	0.08	0.15	0.17	0.14
PotVar0041439	1	74252156	0.09	0.91	0.09	0.16	0.18	0.15
solcap_snp_c2_14306	1	74253442	0.73	0.27	0.27	0.4	0.55	0.32
solcap_snp_c1_4604	1	74257861	0.38	0.62	0.38	0.47	0.75	0.36
solcap_snp_c1_4607	1	74335053	0.59	0.41	0.41	0.48	0.82	0.37
solcap_snp_c1_4615	1	74352528	0.05	0.95	0.05	0.1	0.1	0.09
solcap_snp_c1_4617	1	74355334	0.38	0.62	0.38	0.47	0.75	0.36
solcap_snp_c1_4622	1	74360132	0.3	0.7	0.3	0.42	0.6	0.33
PotVar0041560	1	74388550	0.28	0.72	0.28	0.4	0.56	0.32
PotVar0041571	1	74389324	0.08	0.92	0.08	0.16	0.17	0.14
PotVar0041585	1	74389555	0.24	0.76	0.24	0.36	0.47	0.3
PotVar0041586	1	74389621	0.12	0.88	0.12	0.21	0.23	0.19
PotVar0041588	1	74389705	0.16	0.84	0.16	0.27	0.33	0.24
PotVar0041593	1	74389884	0.09	0.91	0.09	0.16	0.18	0.15
solcap_snp_c1_4624	1	74390815	0.72	0.28	0.28	0.4	0.55	0.32
solcap_snp_c1_4625	1	74412388	0.49	0.51	0.49	0.5	0.83	0.37
solcap_snp_c2_14316	1	74415266	0.51	0.49	0.49	0.5	0.83	0.37
solcap_snp_c1_4643	1	74455871	0.5	0.5	0.5	0.5	0.82	0.37
solcap_snp_c2_14333	1	74545415	0.75	0.25	0.25	0.37	0.49	0.3
solcap_snp_c2_14365	1	74688162	0.64	0.36	0.36	0.46	0.72	0.36
PotVar0041660	1	74694877	0.59	0.41	0.41	0.48	0.81	0.37
PotVar0041677	1	74695189	0.85	0.15	0.15	0.26	0.31	0.23
solcap_snp_c1_4666	1	74741574	0.84	0.16	0.16	0.27	0.32	0.23
solcap_snp_c1_4667	1	74788480	0.28	0.72	0.28	0.4	0.54	0.32
solcap_snp_c2_14397	1	74891081	0.71	0.29	0.29	0.41	0.58	0.33
solcap_snp_c1_14931	1	75007219	0.65	0.35	0.35	0.45	0.67	0.35
solcap_snp_c1_5253	1	75027402	0.71	0.29	0.29	0.42	0.58	0.33
solcap_snp_c1_5254	1	75045959	0.35	0.65	0.35	0.46	0.67	0.35
solcap_snp_c1_5295	1	75079617	0.18	0.82	0.18	0.29	0.35	0.25
solcap_snp_c1_5242	1	75179264	0.3	0.7	0.3	0.42	0.59	0.33
PotVar0041849	1	75179477	0.09	0.91	0.09	0.16	0.18	0.15
PotVar0041852	1	75179534	0.07	0.93	0.07	0.13	0.14	0.12
PotVar0041859	1	75179711	0.27	0.73	0.27	0.39	0.52	0.31
PotVar0041871	1	75179906	0.31	0.69	0.31	0.43	0.61	0.34
PotVar0041919	1	75191271	0.24	0.76	0.24	0.36	0.48	0.3
PotVar0042010	1	75193224	0.08	0.92	0.08	0.15	0.17	0.14
PotVar0042074	1	75198730	0.06	0.94	0.06	0.12	0.13	0.11
solcap_snp_c2_16383	1	75273690	0.36	0.64	0.36	0.46	0.72	0.35
solcap_snp_c1_5267	1	75333653	0.64	0.36	0.36	0.46	0.72	0.35
solcap_snp_c1_5270	1	75396308	0.6	0.4	0.4	0.48	0.79	0.36
solcap_snp_c2_16409	1	75399510	0.41	0.59	0.41	0.48	0.73	0.37
solcap_snp_c1_5281	1	75442012	0.64	0.36	0.36	0.46	0.72	0.35
solcap_snp_c2_16412	1	75453349	0.54	0.46	0.46	0.5	0.87	0.37
solcap_snp_c1_5286	1	75477670	0.59	0.41	0.41	0.48	0.73	0.37
solcap_snp_c2_16424	1	75478358	0.65	0.35	0.35	0.45	0.69	0.35
PotVar0042350	1	75479893	0.38	0.62	0.38	0.47	0.75	0.36
PotVar0042357	1	75480008	0.94	0.06	0.06	0.11	0.12	0.1
PotVar0042358	1	75480040	0.66	0.34	0.34	0.45	0.69	0.35
PotVar0042403	1	75480818	0.94	0.06	0.06	0.1	0.11	0.1
PotVar0042443	1	75483906	0.95	0.05	0.05	0.1	0.11	0.1
PotVar0042444	1	75483921	0.41	0.59	0.41	0.48	0.73	0.37
PotVar0042445	1	75483975	0.72	0.28	0.28	0.4	0.54	0.32
solcap_snp_c2_16425	1	75485176	0.68	0.32	0.32	0.44	0.64	0.34
solcap_snp_c2_16426	1	75485233	0.41	0.59	0.41	0.49	0.73	0.37
PotVar0042489	1	75485465	0.8	0.2	0.2	0.32	0.39	0.27
solcap_snp_c2_16431	1	75510528	0.24	0.76	0.24	0.36	0.47	0.3
solcap_snp_c2_16441	1	75539625	0.56	0.44	0.44	0.49	0.72	0.37
solcap_snp_c1_5299	1	75548608	0.33	0.67	0.33	0.44	0.65	0.34
solcap_snp_c2_16444	1	75549018	0.33	0.67	0.33	0.44	0.65	0.34
solcap_snp_c2_16466	1	75748919	0.62	0.38	0.38	0.47	0.74	0.36
solcap_snp_c2_16468	1	75754242	0.55	0.45	0.45	0.49	0.72	0.37
solcap_snp_c2_16470	1	75766545	0.38	0.62	0.38	0.47	0.74	0.36
solcap_snp_c2_16478	1	75778494	0.64	0.36	0.36	0.46	0.72	0.36
solcap_snp_c2_16479	1	75780155	0.29	0.71	0.29	0.41	0.57	0.33
solcap_snp_c1_5346	1	75789812	0.36	0.64	0.36	0.46	0.68	0.35
PotVar0042497	1	75841193	0.61	0.39	0.39	0.48	0.76	0.36
PotVar0042582	1	75842261	0.06	0.94	0.06	0.11	0.12	0.1
PotVar0042631	1	75842992	0.9	0.1	0.1	0.18	0.2	0.17
PotVar0042710	1	75845069	0.65	0.35	0.35	0.45	0.69	0.35
PotVar0042715	1	75845187	0.94	0.06	0.06	0.11	0.12	0.11
PotVar0042723	1	75846954	0.71	0.29	0.29	0.41	0.57	0.33
PotVar0042755	1	75847902	0.36	0.64	0.36	0.46	0.66	0.35
solcap_snp_c1_5355	1	75855103	0.62	0.38	0.38	0.47	0.75	0.36
solcap_snp_c2_16530	1	75928651	0.67	0.33	0.33	0.44	0.66	0.34
solcap_snp_c2_52789	1	76179844	0.67	0.33	0.33	0.44	0.66	0.34
solcap_snp_c2_52792	1	76206550	0.32	0.68	0.32	0.44	0.62	0.34
PotVar0110417	1	76289445	0.47	0.53	0.47	0.5	0.81	0.37
PotVar0110391	1	76289897	0.68	0.32	0.32	0.43	0.61	0.34
PotVar0110374	1	76290134	0.67	0.33	0.33	0.44	0.66	0.34
solcap_snp_c2_56860	1	76302064	0.79	0.21	0.21	0.34	0.43	0.28
solcap_snp_c1_16432	1	76303922	0.38	0.62	0.38	0.47	0.74	0.36
solcap_snp_c1_16435	1	76304506	0.75	0.25	0.25	0.38	0.5	0.31
solcap_snp_c2_2431	1	76373374	0.74	0.26	0.26	0.39	0.52	0.31
solcap_snp_c1_568	1	76459281	0.57	0.43	0.43	0.49	0.73	0.37
solcap_snp_c1_573	1	76465282	0.29	0.71	0.29	0.41	0.57	0.33
PotVar0110364	1	76475844	0.67	0.33	0.33	0.44	0.65	0.34
PotVar0110331	1	76477182	0.05	0.95	0.05	0.1	0.11	0.1
PotVar0110307	1	76479240	0.67	0.33	0.33	0.44	0.65	0.34
PotVar0110247	1	76480545	0.71	0.29	0.29	0.41	0.58	0.33
solcap_snp_c2_2291	1	76480545	0.29	0.71	0.29	0.41	0.57	0.33
solcap_snp_c1_593	1	76480647	0.29	0.71	0.29	0.41	0.57	0.33
solcap_snp_c1_594	1	76480694	0.44	0.56	0.44	0.49	0.72	0.37
solcap_snp_c2_2307	1	76486675	0.64	0.36	0.36	0.46	0.71	0.35
solcap_snp_c1_630	1	76496528	0.37	0.63	0.37	0.47	0.71	0.36
solcap_snp_c1_636	1	76505319	0.74	0.26	0.26	0.39	0.53	0.31
solcap_snp_c1_641	1	76511247	0.35	0.65	0.35	0.45	0.69	0.35
solcap_snp_c1_683	1	76615839	0.71	0.29	0.29	0.41	0.56	0.33
solcap_snp_c2_57526	1	76877765	0.67	0.33	0.33	0.44	0.66	0.34
solcap_snp_c2_57525	1	76884013	0.44	0.56	0.44	0.49	0.74	0.37
PotVar0028699	1	76909238	0.57	0.43	0.43	0.49	0.75	0.37
PotVar0028711	1	76909458	0.28	0.72	0.28	0.4	0.53	0.32
PotVar0028728	1	76910304	0.67	0.33	0.33	0.44	0.66	0.34
PotVar0028742	1	76910579	0.67	0.33	0.33	0.44	0.66	0.34
PotVar0028758	1	76913651	0.84	0.16	0.16	0.27	0.33	0.24
solcap_snp_c2_2400	1	76920170	0.72	0.28	0.28	0.4	0.53	0.32
solcap_snp_c2_2418	1	76939277	0.3	0.7	0.3	0.42	0.59	0.33
solcap_snp_c2_2420	1	76952905	0.28	0.72	0.28	0.4	0.55	0.32
solcap_snp_c2_2421	1	76957665	0.65	0.35	0.35	0.46	0.71	0.35
solcap_snp_c2_2423	1	76958577	0.6	0.4	0.4	0.48	0.79	0.36
PotVar0028811	1	77048163	0.72	0.28	0.28	0.4	0.56	0.32
PotVar0028819	1	77048403	0.52	0.48	0.48	0.5	0.82	0.37
PotVar0028830	1	77048594	0.81	0.19	0.19	0.3	0.37	0.26
solcap_snp_c2_2450	1	77055987	0.48	0.52	0.48	0.5	0.83	0.37
solcap_snp_c1_698	1	77061201	0.47	0.53	0.47	0.5	0.8	0.37
solcap_snp_c1_700	1	77064563	0.48	0.52	0.48	0.5	0.81	0.37
solcap_snp_c2_2451	1	77080337	0.48	0.52	0.48	0.5	0.82	0.37
PotVar0028851	1	77130371	0.38	0.62	0.38	0.47	0.76	0.36
PotVar0028854	1	77130431	0.79	0.21	0.21	0.33	0.41	0.27
PotVar0028895	1	77131168	0.63	0.37	0.37	0.47	0.74	0.36
solcap_snp_c1_705	1	77154692	0.21	0.79	0.21	0.33	0.41	0.27
solcap_snp_c1_706	1	77157809	0.63	0.37	0.37	0.47	0.73	0.36
solcap_snp_c2_2463	1	77190763	0.63	0.37	0.37	0.47	0.74	0.36
solcap_snp_c2_2464	1	77190791	0.54	0.46	0.46	0.5	0.79	0.37
solcap_snp_c2_2466	1	77191350	0.48	0.52	0.48	0.5	0.82	0.37
solcap_snp_c2_2467	1	77192780	0.37	0.63	0.37	0.47	0.73	0.36
solcap_snp_c1_711	1	77207561	0.21	0.79	0.21	0.33	0.42	0.28
solcap_snp_c2_2487	1	77303201	0.63	0.37	0.37	0.47	0.73	0.36
solcap_snp_c2_2494	1	77318826	0.62	0.38	0.38	0.47	0.75	0.36
solcap_snp_c2_2497	1	77343089	0.37	0.63	0.37	0.47	0.74	0.36
solcap_snp_c2_2505	1	77350877	0.42	0.58	0.42	0.49	0.83	0.37
solcap_snp_c2_2506	1	77351069	0.41	0.59	0.41	0.48	0.77	0.37
PotVar0029025	1	77351940	0.54	0.46	0.46	0.5	0.74	0.37
solcap_snp_c2_2508	1	77353150	0.48	0.52	0.48	0.5	0.83	0.37
solcap_snp_c1_730	1	77353237	0.22	0.78	0.22	0.34	0.44	0.28
solcap_snp_c2_2531	1	77432643	0.62	0.38	0.38	0.47	0.71	0.36
solcap_snp_c2_2538	1	77435551	0.64	0.36	0.36	0.46	0.67	0.35
solcap_snp_c2_2551	1	77488165	0.78	0.22	0.22	0.35	0.45	0.29
solcap_snp_c1_749	1	77515005	0.63	0.37	0.37	0.47	0.74	0.36
solcap_snp_c1_758	1	77526828	0.36	0.64	0.36	0.46	0.67	0.35
solcap_snp_c2_2565	1	77558561	0.63	0.37	0.37	0.47	0.74	0.36
solcap_snp_c2_2567	1	77592358	0.52	0.48	0.48	0.5	0.83	0.37
solcap_snp_c2_2571	1	77596089	0.78	0.22	0.22	0.35	0.45	0.29
solcap_snp_c2_2184	1	77648361	0.42	0.58	0.42	0.49	0.72	0.37
solcap_snp_c1_543	1	77682292	0.29	0.71	0.29	0.41	0.53	0.32
solcap_snp_c2_2201	1	77738822	0.39	0.61	0.39	0.48	0.77	0.36
solcap_snp_c1_555	1	77791818	0.23	0.77	0.23	0.35	0.46	0.29
solcap_snp_c2_2213	1	77795793	0.71	0.29	0.29	0.41	0.54	0.33
solcap_snp_c2_2215	1	77798948	0.48	0.52	0.48	0.5	0.84	0.37
solcap_snp_c2_2220	1	77829078	0.3	0.7	0.3	0.42	0.56	0.33
solcap_snp_c2_2225	1	77859518	0.32	0.68	0.32	0.43	0.62	0.34
solcap_snp_c2_2246	1	77923629	0.69	0.31	0.31	0.43	0.61	0.34
solcap_snp_c2_2254	1	77941189	0.69	0.31	0.31	0.43	0.61	0.34
PotVar0029105	1	77942869	0.35	0.65	0.35	0.45	0.69	0.35
PotVar0029118	1	77943092	0.7	0.3	0.3	0.42	0.55	0.33
PotVar0029119	1	77943144	0.49	0.51	0.49	0.5	0.84	0.37
PotVar0029143	1	77943637	0.38	0.62	0.38	0.47	0.74	0.36
PotVar0029221	1	77944515	0.69	0.31	0.31	0.43	0.62	0.34
solcap_snp_c2_2273	1	78009879	0.29	0.71	0.29	0.41	0.56	0.33
solcap_snp_c2_2275	1	78036230	0.62	0.38	0.38	0.47	0.76	0.36
solcap_snp_c1_590	1	78142002	0.73	0.27	0.27	0.4	0.54	0.32
solcap_snp_c1_601	1	78168130	0.31	0.69	0.31	0.43	0.58	0.34
solcap_snp_c1_607	1	78176186	0.5	0.5	0.5	0.5	0.86	0.37
solcap_snp_c2_2299	1	78192298	0.55	0.45	0.45	0.5	0.88	0.37
solcap_snp_c2_2308	1	78216532	0.57	0.43	0.43	0.49	0.83	0.37
solcap_snp_c2_2315	1	78236114	0.79	0.21	0.21	0.34	0.43	0.28
PotVar0029324	1	78348432	0.58	0.42	0.42	0.49	0.82	0.37
PotVar0029332	1	78348560	0.23	0.77	0.23	0.35	0.46	0.29
PotVar0029355	1	78348957	0.56	0.44	0.44	0.49	0.78	0.37
solcap_snp_c2_2354	1	78430645	0.56	0.44	0.44	0.49	0.8	0.37
solcap_snp_c2_2358	1	78438167	0.5	0.5	0.5	0.5	0.88	0.37
solcap_snp_c2_2360	1	78441020	0.5	0.5	0.5	0.5	0.88	0.37
solcap_snp_c2_2364	1	78454195	0.44	0.56	0.44	0.49	0.79	0.37
solcap_snp_c2_2368	1	78472403	0.56	0.44	0.44	0.49	0.81	0.37
solcap_snp_c1_652	1	78543644	0.22	0.78	0.22	0.34	0.44	0.28
solcap_snp_c1_659	1	78552747	0.57	0.43	0.43	0.49	0.8	0.37
solcap_snp_c2_2384	1	78663168	0.25	0.75	0.25	0.38	0.49	0.3
solcap_snp_c2_50489	1	78725985	0.43	0.57	0.43	0.49	0.8	0.37
solcap_snp_c1_14853	1	78746831	0.43	0.57	0.43	0.49	0.8	0.37
solcap_snp_c2_50486	1	78756700	0.43	0.57	0.43	0.49	0.8	0.37
solcap_snp_c2_50485	1	78756913	0.75	0.25	0.25	0.38	0.49	0.3
solcap_snp_c2_50483	1	78757227	0.49	0.51	0.49	0.5	0.88	0.37
solcap_snp_c2_50502	1	78809481	0.36	0.64	0.36	0.46	0.7	0.35
solcap_snp_c2_54547	1	78922111	0.36	0.64	0.36	0.46	0.7	0.35
solcap_snp_c1_15872	1	78928270	0.5	0.5	0.5	0.5	0.87	0.37
solcap_snp_c2_7187	1	79009551	0.42	0.58	0.42	0.49	0.81	0.37
solcap_snp_c2_7195	1	79014705	0.58	0.42	0.42	0.49	0.81	0.37
solcap_snp_c2_7233	1	79028561	0.64	0.36	0.36	0.46	0.7	0.35
solcap_snp_c2_7007	1	79083750	0.73	0.27	0.27	0.39	0.54	0.32
solcap_snp_c1_2459	1	79083994	0.41	0.59	0.41	0.48	0.79	0.37
solcap_snp_c1_2484	1	79157411	0.59	0.41	0.41	0.48	0.79	0.37
solcap_snp_c2_7094	1	79186993	0.22	0.78	0.22	0.35	0.45	0.29
solcap_snp_c2_7106	1	79211647	0.23	0.77	0.23	0.35	0.45	0.29
PotVar0096812	1	79270996	0.42	0.58	0.42	0.49	0.82	0.37
PotVar0096805	1	79271115	0.25	0.75	0.25	0.37	0.49	0.3
solcap_snp_c1_2501	1	79276534	0.17	0.83	0.17	0.28	0.34	0.24
solcap_snp_c2_7193	1	79391898	0.21	0.79	0.21	0.33	0.42	0.28
PotVar0096799	1	79401000	0.88	0.12	0.12	0.21	0.24	0.19
PotVar0096798	1	79401074	0.36	0.64	0.36	0.46	0.69	0.35
PotVar0096785	1	79401351	0.46	0.54	0.46	0.5	0.86	0.37
PotVar0096784	1	79401449	0.51	0.49	0.49	0.5	0.86	0.37
solcap_snp_c2_7208	1	79456101	0.54	0.46	0.46	0.5	0.85	0.37
solcap_snp_c1_2515	1	79470052	0.3	0.7	0.3	0.42	0.6	0.33
PotVar0096724	1	79472325	0.06	0.94	0.06	0.11	0.12	0.1
PotVar0096714	1	79473173	0.94	0.06	0.06	0.11	0.12	0.11
PotVar0096706	1	79473342	0.79	0.21	0.21	0.33	0.42	0.28
PotVar0096681	1	79474685	0.47	0.53	0.47	0.5	0.78	0.37
PotVar0096646	1	79476430	0.61	0.39	0.39	0.48	0.73	0.36
PotVar0096625	1	79476750	0.79	0.21	0.21	0.33	0.41	0.27
solcap_snp_c1_2519	1	79487269	0.81	0.19	0.19	0.31	0.38	0.26
solcap_snp_c1_2520	1	79487385	0.7	0.3	0.3	0.42	0.6	0.33
solcap_snp_c2_7242	1	79678961	0.47	0.53	0.47	0.5	0.86	0.37
solcap_snp_c1_2531	1	79711229	0.52	0.48	0.48	0.5	0.86	0.37
solcap_snp_c2_7264	1	79741056	0.54	0.46	0.46	0.5	0.85	0.37
solcap_snp_c2_7267	1	79751032	0.7	0.3	0.3	0.42	0.59	0.33
solcap_snp_c1_2535	1	79784789	0.71	0.29	0.29	0.42	0.58	0.33
solcap_snp_c2_7269	1	79787170	0.72	0.28	0.28	0.4	0.55	0.32
solcap_snp_c2_7279	1	79797790	0.72	0.28	0.28	0.4	0.56	0.32
PotVar0049834	1	79819290	0.56	0.44	0.44	0.49	0.75	0.37
PotVar0049884	1	79821376	0.06	0.94	0.06	0.11	0.12	0.11
PotVar0049885	1	79821424	0.26	0.74	0.26	0.39	0.51	0.31
PotVar0049886	1	79821531	0.45	0.55	0.45	0.5	0.83	0.37
solcap_snp_c1_2540	1	79835381	0.32	0.68	0.32	0.44	0.64	0.34
solcap_snp_c2_7290	1	79841764	0.69	0.31	0.31	0.43	0.63	0.34
solcap_snp_c1_2551	1	79857175	0.12	0.88	0.12	0.22	0.25	0.19
solcap_snp_c2_7306	1	79876671	0.46	0.54	0.46	0.5	0.84	0.37
PotVar0049914	1	79893571	0.5	0.5	0.5	0.5	0.85	0.37
PotVar0049919	1	79893628	0.63	0.37	0.37	0.47	0.74	0.36
solcap_snp_c2_7310	1	79913864	0.78	0.22	0.22	0.34	0.43	0.28
solcap_snp_c2_7328	1	79955869	0.89	0.11	0.11	0.2	0.23	0.18
solcap_snp_c2_7331	1	79965043	0.51	0.49	0.49	0.5	0.84	0.37
solcap_snp_c2_7333	1	79978498	0.25	0.75	0.25	0.38	0.5	0.31
solcap_snp_c2_7344	1	80003968	0.2	0.8	0.2	0.32	0.4	0.27
solcap_snp_c2_6984	1	80058838	0.55	0.45	0.45	0.49	0.83	0.37
solcap_snp_c2_6990	1	80077322	0.72	0.28	0.28	0.4	0.55	0.32
solcap_snp_c2_6995	1	80101545	0.52	0.48	0.48	0.5	0.83	0.37
solcap_snp_c2_6997	1	80101685	0.7	0.3	0.3	0.42	0.57	0.33
solcap_snp_c2_6998	1	80101908	0.76	0.24	0.24	0.37	0.48	0.3
solcap_snp_c1_2458	1	80121257	0.52	0.48	0.48	0.5	0.83	0.37
solcap_snp_c2_7002	1	80131849	0.48	0.52	0.48	0.5	0.83	0.37
solcap_snp_c2_7012	1	80154159	0.5	0.5	0.5	0.5	0.84	0.37
PotVar0049951	1	80154204	0.14	0.86	0.14	0.24	0.28	0.21
PotVar0049974	1	80154500	0.06	0.94	0.06	0.11	0.12	0.11
PotVar0049976	1	80154719	0.14	0.86	0.14	0.24	0.28	0.21
PotVar0049982	1	80154945	0.78	0.22	0.22	0.35	0.43	0.29
PotVar0049988	1	80155907	0.5	0.5	0.5	0.5	0.84	0.37
solcap_snp_c1_2464	1	80159899	0.14	0.86	0.14	0.24	0.28	0.21
PotVar0050015	1	80161265	0.51	0.49	0.49	0.5	0.83	0.37
PotVar0050023	1	80161479	0.31	0.69	0.31	0.42	0.58	0.33
PotVar0050024	1	80161535	0.87	0.13	0.13	0.22	0.25	0.2
PotVar0050052	1	80162190	0.09	0.91	0.09	0.17	0.17	0.15
solcap_snp_c2_7028	1	80169021	0.87	0.13	0.13	0.22	0.25	0.2
solcap_snp_c1_2466	1	80175752	0.25	0.75	0.25	0.38	0.5	0.3
solcap_snp_c1_2468	1	80190004	0.41	0.59	0.41	0.48	0.76	0.37
solcap_snp_c2_7048	1	80201848	0.56	0.44	0.44	0.49	0.83	0.37
solcap_snp_c2_7053	1	80228612	0.48	0.52	0.48	0.5	0.87	0.37
solcap_snp_c2_7056	1	80229923	0.68	0.32	0.32	0.44	0.65	0.34
solcap_snp_c1_2475	1	80239162	0.73	0.27	0.27	0.4	0.51	0.32
solcap_snp_c2_7068	1	80262082	0.31	0.69	0.31	0.42	0.61	0.33
solcap_snp_c1_1853	1	80429024	0.43	0.57	0.43	0.49	0.82	0.37
solcap_snp_c2_5108	1	80441967	0.18	0.82	0.18	0.29	0.35	0.25
PotVar0050114	1	80467622	0.73	0.27	0.27	0.4	0.54	0.32
PotVar0050116	1	80467760	0.76	0.24	0.24	0.37	0.48	0.3
PotVar0050124	1	80467982	0.07	0.93	0.07	0.13	0.14	0.12
PotVar0050133	1	80468167	0.36	0.64	0.36	0.46	0.72	0.36
solcap_snp_c1_1847	1	80524241	0.64	0.36	0.36	0.46	0.72	0.36
solcap_snp_c2_5102	1	80533628	0.37	0.63	0.37	0.46	0.72	0.36
solcap_snp_c2_5091	1	80559077	0.5	0.5	0.5	0.5	0.83	0.37
solcap_snp_c1_1838	1	80560392	0.77	0.23	0.23	0.36	0.47	0.29
solcap_snp_c2_5078	1	80591939	0.45	0.55	0.45	0.5	0.84	0.37
solcap_snp_c2_5077	1	80592092	0.29	0.71	0.29	0.42	0.58	0.33
PotVar0050206	1	80592424	0.12	0.88	0.12	0.21	0.24	0.19
PotVar0050306	1	80597840	0.58	0.42	0.42	0.49	0.82	0.37
PotVar0050316	1	80597985	0.73	0.27	0.27	0.4	0.54	0.32
solcap_snp_c2_5059	1	80638511	0.17	0.83	0.17	0.29	0.35	0.25
solcap_snp_c2_5039	1	80669302	0.66	0.34	0.34	0.45	0.67	0.35
solcap_snp_c2_5034	1	80679037	0.16	0.84	0.16	0.26	0.31	0.23
PotVar0050375	1	80681591	0.63	0.37	0.37	0.47	0.73	0.36
PotVar0050405	1	80681958	0.81	0.19	0.19	0.3	0.37	0.26
PotVar0050406	1	80681962	0.45	0.55	0.45	0.5	0.82	0.37
PotVar0050414	1	80682166	0.12	0.88	0.12	0.22	0.25	0.19
PotVar0050415	1	80682259	0.92	0.08	0.08	0.15	0.15	0.14
PotVar0050432	1	80682630	0.79	0.21	0.21	0.34	0.43	0.28
PotVar0050483	1	80683328	0.84	0.16	0.16	0.27	0.32	0.23
PotVar0050484	1	80683392	0.12	0.88	0.12	0.21	0.24	0.19
solcap_snp_c2_5030	1	80683395	0.49	0.51	0.49	0.5	0.87	0.37
PotVar0050524	1	80731880	0.45	0.55	0.45	0.5	0.89	0.37
PotVar0050545	1	80732086	0.88	0.12	0.12	0.22	0.25	0.19
PotVar0050569	1	80732643	0.11	0.89	0.11	0.2	0.22	0.18
PotVar0050579	1	80732905	0.88	0.12	0.12	0.22	0.25	0.19
PotVar0050584	1	80733022	0.25	0.75	0.25	0.38	0.5	0.31
PotVar0050601	1	80733301	0.73	0.27	0.27	0.4	0.55	0.32
solcap_snp_c2_5009	1	80737725	0.12	0.88	0.12	0.22	0.25	0.19
solcap_snp_c2_9728	1	80833304	0.85	0.15	0.15	0.26	0.3	0.22
solcap_snp_c2_9727	1	80833454	0.16	0.84	0.16	0.26	0.31	0.23
solcap_snp_c2_9726	1	80833655	0.55	0.45	0.45	0.49	0.87	0.37
solcap_snp_c2_9723	1	80833816	0.12	0.88	0.12	0.21	0.24	0.19
solcap_snp_c1_3227	1	80834539	0.35	0.65	0.35	0.45	0.69	0.35
solcap_snp_c2_9722	1	80835981	0.45	0.55	0.45	0.49	0.87	0.37
solcap_snp_c1_3221	1	80850965	0.76	0.24	0.24	0.37	0.49	0.3
solcap_snp_c1_3210	1	80867138	0.59	0.41	0.41	0.48	0.79	0.37
solcap_snp_c1_3204	1	80904461	0.14	0.86	0.14	0.24	0.28	0.21
solcap_snp_c1_3306	1	80940604	0.66	0.34	0.34	0.45	0.67	0.35
PotVar0050685	1	80940992	0.55	0.45	0.45	0.49	0.88	0.37
PotVar0050687	1	80941052	0.38	0.62	0.38	0.47	0.74	0.36
PotVar0050696	1	80941134	0.62	0.38	0.38	0.47	0.74	0.36
PotVar0050773	1	80942008	0.78	0.22	0.22	0.34	0.44	0.28
PotVar0050785	1	80943008	0.14	0.86	0.14	0.24	0.28	0.21
PotVar0050787	1	80943112	0.33	0.67	0.33	0.44	0.66	0.35
solcap_snp_c2_9993	1	80985387	0.14	0.86	0.14	0.24	0.27	0.21
solcap_snp_c2_9988	1	81013179	0.65	0.35	0.35	0.46	0.7	0.35
solcap_snp_c2_9970	1	81278260	0.65	0.35	0.35	0.45	0.68	0.35
solcap_snp_c2_9957	1	81294249	0.88	0.12	0.12	0.22	0.25	0.19
solcap_snp_c2_9930	1	81402808	0.47	0.53	0.47	0.5	0.92	0.37
solcap_snp_c2_9925	1	81410256	0.72	0.28	0.28	0.4	0.56	0.32
solcap_snp_c2_9922	1	81443076	0.14	0.86	0.14	0.24	0.28	0.21
solcap_snp_c2_9921	1	81452360	0.37	0.63	0.37	0.47	0.74	0.36
solcap_snp_c2_9917	1	81458261	0.78	0.22	0.22	0.35	0.45	0.29
solcap_snp_c2_9908	1	81464383	0.37	0.63	0.37	0.47	0.74	0.36
solcap_snp_c2_9901	1	81519122	0.51	0.49	0.49	0.5	0.9	0.37
solcap_snp_c2_9892	1	81567297	0.37	0.63	0.37	0.46	0.73	0.36
solcap_snp_c2_9878	1	81582437	0.63	0.37	0.37	0.47	0.74	0.36
solcap_snp_c1_3281	1	81598650	0.47	0.53	0.47	0.5	0.92	0.37
solcap_snp_c2_9864	1	81615781	0.25	0.75	0.25	0.38	0.5	0.3
PotVar0061273	1	81622656	0.25	0.75	0.25	0.38	0.5	0.31
PotVar0061259	1	81622961	0.14	0.86	0.14	0.24	0.28	0.21
PotVar0061252	1	81623059	0.53	0.47	0.47	0.5	0.89	0.37
PotVar0061244	1	81623184	0.28	0.72	0.28	0.4	0.56	0.32
PotVar0061243	1	81623192	0.59	0.41	0.41	0.48	0.82	0.37
PotVar0061224	1	81632257	0.59	0.41	0.41	0.48	0.83	0.37
PotVar0061197	1	81632715	0.5	0.5	0.5	0.5	0.9	0.37
PotVar0061187	1	81632829	0.47	0.53	0.47	0.5	0.89	0.37
PotVar0061136	1	81635306	0.9	0.1	0.1	0.19	0.21	0.17
PotVar0061123	1	81637519	0.74	0.26	0.26	0.38	0.51	0.31
PotVar0061119	1	81637582	0.3	0.7	0.3	0.42	0.61	0.33
PotVar0061106	1	81637753	0.59	0.41	0.41	0.48	0.83	0.37
solcap_snp_c1_3278	1	81694225	0.41	0.59	0.41	0.48	0.81	0.37
solcap_snp_c2_9843	1	81721856	0.29	0.71	0.29	0.41	0.58	0.33
solcap_snp_c1_3275	1	81750427	0.61	0.39	0.39	0.48	0.79	0.36
solcap_snp_c1_3273	1	81750832	0.71	0.29	0.29	0.41	0.58	0.33
solcap_snp_c2_9830	1	81754886	0.85	0.15	0.15	0.26	0.3	0.22
solcap_snp_c2_9825	1	81760899	0.84	0.16	0.16	0.27	0.32	0.23
solcap_snp_c2_9812	1	81792774	0.7	0.3	0.3	0.42	0.61	0.33
solcap_snp_c1_3255	1	81795435	0.29	0.71	0.29	0.41	0.58	0.33
PotVar0061044	1	81814254	0.55	0.45	0.45	0.5	0.89	0.37
solcap_snp_c2_9808	1	81814254	0.45	0.55	0.45	0.5	0.89	0.37
PotVar0061043	1	81814306	0.37	0.63	0.37	0.47	0.75	0.36
PotVar0061037	1	81814450	0.41	0.59	0.41	0.48	0.81	0.37
PotVar0060988	1	81815329	0.54	0.46	0.46	0.5	0.9	0.37
PotVar0060978	1	81815464	0.58	0.42	0.42	0.49	0.83	0.37
solcap_snp_c2_9798	1	81823473	0.23	0.77	0.23	0.36	0.47	0.29
solcap_snp_c2_9791	1	81826022	0.45	0.55	0.45	0.5	0.88	0.37
solcap_snp_c2_9767	1	81861960	0.39	0.61	0.39	0.48	0.78	0.36
solcap_snp_c2_9755	1	81885181	0.7	0.3	0.3	0.42	0.61	0.33
PotVar0060952	1	81897623	0.53	0.47	0.47	0.5	0.87	0.37
PotVar0060922	1	81898717	0.69	0.31	0.31	0.42	0.61	0.33
PotVar0060920	1	81898820	0.83	0.17	0.17	0.28	0.33	0.24
solcap_snp_c1_3241	1	81924913	0.7	0.3	0.3	0.42	0.59	0.33
solcap_snp_c1_3234	1	81927446	0.32	0.68	0.32	0.44	0.65	0.34
solcap_snp_c1_3199	1	81936802	0.84	0.16	0.16	0.27	0.32	0.23
solcap_snp_c2_9976	1	81973295	0.71	0.29	0.29	0.41	0.58	0.33
solcap_snp_c2_9742	1	82029061	0.46	0.54	0.46	0.5	0.87	0.37
PotVar0060753	1	82029149	0.57	0.43	0.43	0.49	0.8	0.37
PotVar0060740	1	82029401	0.75	0.25	0.25	0.37	0.49	0.3
PotVar0060730	1	82029536	0.94	0.06	0.06	0.12	0.13	0.11
PotVar0060711	1	82030282	0.92	0.08	0.08	0.15	0.16	0.13
PotVar0060697	1	82031346	0.72	0.28	0.28	0.4	0.56	0.32
PotVar0060695	1	82031470	0.66	0.34	0.34	0.45	0.65	0.35
PotVar0060678	1	82062326	0.35	0.65	0.35	0.46	0.7	0.35
PotVar0060676	1	82062384	0.74	0.26	0.26	0.38	0.51	0.31
PotVar0060672	1	82062554	0.09	0.91	0.09	0.17	0.19	0.16
solcap_snp_c1_14055	1	82126726	0.52	0.48	0.48	0.5	0.88	0.37
solcap_snp_c2_47366	1	82204173	0.54	0.46	0.46	0.5	0.89	0.37
solcap_snp_c2_57093	1	82261955	0.91	0.09	0.09	0.16	0.17	0.14
solcap_snp_c2_57090	1	82269475	0.41	0.59	0.41	0.48	0.83	0.37
solcap_snp_c1_15588	1	82302118	0.84	0.16	0.16	0.27	0.32	0.23
solcap_snp_c2_53460	1	82303944	0.58	0.42	0.42	0.49	0.83	0.37
solcap_snp_c2_53455	1	82307828	0.22	0.78	0.22	0.35	0.44	0.29
solcap_snp_c2_53448	1	82311167	0.59	0.41	0.41	0.48	0.82	0.37
solcap_snp_c2_53443	1	82315630	0.51	0.49	0.49	0.5	0.91	0.37
solcap_snp_c2_53432	1	82321261	0.92	0.08	0.08	0.15	0.17	0.14
solcap_snp_c2_53420	1	82339567	0.76	0.24	0.24	0.37	0.48	0.3
solcap_snp_c2_53415	1	82340013	0.73	0.27	0.27	0.4	0.55	0.32
solcap_snp_c2_53462	1	82363187	0.71	0.29	0.29	0.41	0.58	0.33
solcap_snp_c2_51680	1	82383933	0.61	0.39	0.39	0.48	0.78	0.36
solcap_snp_c2_51679	1	82388111	0.08	0.92	0.08	0.15	0.17	0.14
solcap_snp_c2_51689	1	82407763	0.84	0.16	0.16	0.26	0.31	0.23
solcap_snp_c1_15123	1	82424459	0.28	0.72	0.28	0.41	0.57	0.32
solcap_snp_c2_57373	1	82614873	0.67	0.33	0.33	0.44	0.64	0.34
solcap_snp_c2_57378	1	82617353	0.31	0.69	0.31	0.43	0.62	0.34
solcap_snp_c2_4896	1	82629061	0.53	0.47	0.47	0.5	0.88	0.37
solcap_snp_c1_1603	1	82643440	0.59	0.41	0.41	0.48	0.78	0.37
solcap_snp_c1_1705	1	82674294	0.29	0.71	0.29	0.41	0.57	0.32
solcap_snp_c2_4694	1	82767137	0.3	0.7	0.3	0.42	0.6	0.33
solcap_snp_c2_4754	1	82787205	0.16	0.84	0.16	0.26	0.31	0.23
solcap_snp_c2_4755	1	82793591	0.85	0.15	0.15	0.26	0.31	0.23
solcap_snp_c2_4798	1	82927826	0.87	0.13	0.13	0.22	0.25	0.2
solcap_snp_c2_4799	1	82927841	0.56	0.44	0.44	0.49	0.86	0.37
solcap_snp_c1_1637	1	82935934	0.49	0.51	0.49	0.5	0.93	0.37
solcap_snp_c1_1638	1	82935946	0.44	0.56	0.44	0.49	0.86	0.37
solcap_snp_c1_1645	1	82954172	0.28	0.72	0.28	0.4	0.55	0.32
solcap_snp_c1_1653	1	83012088	0.67	0.33	0.33	0.44	0.65	0.34
solcap_snp_c2_4816	1	83016817	0.65	0.35	0.35	0.45	0.69	0.35
solcap_snp_c2_4840	1	83042096	0.14	0.86	0.14	0.25	0.29	0.22
solcap_snp_c2_4843	1	83048102	0.14	0.86	0.14	0.23	0.27	0.21
solcap_snp_c1_1684	1	83059316	0.12	0.88	0.12	0.21	0.24	0.19
solcap_snp_c2_4844	1	83060566	0.72	0.28	0.28	0.4	0.56	0.32
solcap_snp_c2_4845	1	83060620	0.32	0.68	0.32	0.44	0.64	0.34
solcap_snp_c1_1688	1	83127368	0.48	0.52	0.48	0.5	0.93	0.37
solcap_snp_c1_1693	1	83129666	0.51	0.49	0.49	0.5	0.93	0.37
solcap_snp_c2_4860	1	83130290	0.37	0.63	0.37	0.47	0.74	0.36
solcap_snp_c2_4864	1	83138255	0.68	0.32	0.32	0.43	0.64	0.34
solcap_snp_c2_4875	1	83177518	0.65	0.35	0.35	0.46	0.71	0.35
solcap_snp_c2_4883	1	83181599	0.46	0.54	0.46	0.5	0.89	0.37
solcap_snp_c2_4884	1	83187094	0.51	0.49	0.49	0.5	0.92	0.37
solcap_snp_c2_4885	1	83187100	0.5	0.5	0.5	0.5	0.94	0.37
solcap_snp_c2_4898	1	83283673	0.74	0.26	0.26	0.39	0.53	0.31
solcap_snp_c2_4904	1	83416455	0.38	0.62	0.38	0.47	0.75	0.36
solcap_snp_c2_4905	1	83416555	0.61	0.39	0.39	0.48	0.77	0.36
solcap_snp_c2_4906	1	83416662	0.63	0.37	0.37	0.46	0.72	0.36
solcap_snp_c2_4907	1	83418674	0.83	0.17	0.17	0.28	0.34	0.24
solcap_snp_c2_4910	1	83419440	0.37	0.63	0.37	0.47	0.74	0.36
PotVar0035137	1	83421182	0.52	0.48	0.48	0.5	0.9	0.37
PotVar0035152	1	83421468	0.61	0.39	0.39	0.48	0.77	0.36
PotVar0035162	1	83422218	0.84	0.16	0.16	0.27	0.33	0.24
PotVar0035164	1	83422350	0.46	0.54	0.46	0.5	0.9	0.37
PotVar0035238	1	83423798	0.37	0.63	0.37	0.47	0.73	0.36
PotVar0035261	1	83424400	0.54	0.46	0.46	0.5	0.89	0.37
solcap_snp_c2_4920	1	83488954	0.2	0.8	0.2	0.33	0.41	0.27
solcap_snp_c1_1724	1	83502074	0.6	0.4	0.4	0.48	0.78	0.36
solcap_snp_c2_4930	1	83598354	0.71	0.29	0.29	0.41	0.58	0.33
solcap_snp_c1_1737	1	83602369	0.57	0.43	0.43	0.49	0.83	0.37
solcap_snp_c2_4939	1	83627077	0.28	0.72	0.28	0.41	0.56	0.32
solcap_snp_c2_4943	1	83636095	0.48	0.52	0.48	0.5	0.88	0.37
solcap_snp_c1_1748	1	83705685	0.29	0.71	0.29	0.41	0.57	0.33
solcap_snp_c2_4596	1	83743146	0.29	0.71	0.29	0.41	0.58	0.33
solcap_snp_c2_4601	1	83749020	0.71	0.29	0.29	0.41	0.58	0.33
solcap_snp_c2_4602	1	83773587	0.72	0.28	0.28	0.41	0.57	0.32
solcap_snp_c2_4604	1	83782290	0.62	0.38	0.38	0.47	0.76	0.36
solcap_snp_c2_4608	1	83792878	0.17	0.83	0.17	0.29	0.35	0.25
solcap_snp_c2_4609	1	83829837	0.35	0.65	0.35	0.45	0.68	0.35
solcap_snp_c2_4614	1	83843357	0.21	0.79	0.21	0.34	0.43	0.28
solcap_snp_c2_4625	1	83897644	0.25	0.75	0.25	0.38	0.51	0.31
solcap_snp_c2_4627	1	83959859	0.63	0.37	0.37	0.46	0.73	0.36
solcap_snp_c2_4647	1	84023872	0.28	0.72	0.28	0.41	0.57	0.32
solcap_snp_c1_1591	1	84026698	0.75	0.25	0.25	0.38	0.5	0.31
PotVar0035378	1	84051192	0.81	0.19	0.19	0.31	0.39	0.26
PotVar0035379	1	84051320	0.56	0.44	0.44	0.49	0.83	0.37
PotVar0035470	1	84052297	0.66	0.34	0.34	0.45	0.68	0.35
PotVar0035543	1	84053141	0.23	0.77	0.23	0.35	0.46	0.29
solcap_snp_c2_4661	1	84060649	0.5	0.5	0.5	0.5	0.89	0.37
solcap_snp_c2_4664	1	84062794	0.61	0.39	0.39	0.47	0.77	0.36
solcap_snp_c2_4666	1	84067961	0.61	0.39	0.39	0.48	0.76	0.36
solcap_snp_c2_4678	1	84139132	0.61	0.39	0.39	0.48	0.73	0.36
solcap_snp_c2_4705	1	84214190	0.49	0.51	0.49	0.5	0.89	0.37
solcap_snp_c2_4706	1	84214236	0.48	0.52	0.48	0.5	0.84	0.37
solcap_snp_c2_4708	1	84214593	0.64	0.36	0.36	0.46	0.71	0.35
solcap_snp_c2_4709	1	84214632	0.38	0.62	0.38	0.47	0.75	0.36
solcap_snp_c2_4710	1	84214717	0.62	0.38	0.38	0.47	0.75	0.36
solcap_snp_c2_4711	1	84215031	0.62	0.38	0.38	0.47	0.76	0.36
solcap_snp_c2_4715	1	84219154	0.73	0.27	0.27	0.4	0.54	0.32
solcap_snp_c2_4719	1	84233880	0.39	0.61	0.39	0.47	0.77	0.36
solcap_snp_c1_1599	1	84246267	0.83	0.17	0.17	0.29	0.35	0.25
solcap_snp_c2_4739	1	84260980	0.61	0.39	0.39	0.47	0.77	0.36
solcap_snp_c2_36562	1	84393725	0.74	0.26	0.26	0.38	0.52	0.31
solcap_snp_c2_36571	1	84398766	0.79	0.21	0.21	0.33	0.42	0.27
PotVar0035572	1	84401491	0.74	0.26	0.26	0.38	0.51	0.31
PotVar0035598	1	84401977	0.1	0.9	0.1	0.18	0.21	0.17
PotVar0035693	1	84405344	0.61	0.39	0.39	0.48	0.78	0.36
PotVar0035697	1	84405438	0.2	0.8	0.2	0.33	0.41	0.27
solcap_snp_c2_36579	1	84405463	0.27	0.73	0.27	0.39	0.53	0.31
solcap_snp_c2_36494	1	84456904	0.21	0.79	0.21	0.33	0.42	0.28
solcap_snp_c2_36495	1	84457106	0.63	0.37	0.37	0.47	0.74	0.36
solcap_snp_c1_10893	1	84487050	0.27	0.73	0.27	0.39	0.53	0.31
solcap_snp_c2_36512	1	84488851	0.25	0.75	0.25	0.38	0.5	0.31
solcap_snp_c2_36534	1	84589267	0.48	0.52	0.48	0.5	0.86	0.37
PotVar0035753	1	84646761	0.35	0.65	0.35	0.46	0.69	0.35
PotVar0035758	1	84646789	0.34	0.66	0.34	0.45	0.69	0.35
solcap_snp_c2_36548	1	84648955	0.27	0.73	0.27	0.39	0.53	0.31
PotVar0035827	1	84651694	0.27	0.73	0.27	0.39	0.53	0.31
solcap_snp_c2_36554	1	84685686	0.25	0.75	0.25	0.37	0.5	0.3
solcap_snp_c1_10367	1	84711392	0.51	0.49	0.49	0.5	0.85	0.37
solcap_snp_c2_34548	1	84727196	0.69	0.31	0.31	0.43	0.61	0.34
solcap_snp_c2_34547	1	84727244	0.45	0.55	0.45	0.49	0.82	0.37
PotVar0035850	1	84727364	0.45	0.55	0.45	0.49	0.82	0.37
PotVar0035852	1	84727400	0.65	0.35	0.35	0.46	0.69	0.35
PotVar0035882	1	84728084	0.1	0.9	0.1	0.17	0.19	0.16
solcap_snp_c2_34537	1	84808174	0.52	0.48	0.48	0.5	0.87	0.37
solcap_snp_c2_34516	1	84914988	0.46	0.54	0.46	0.5	0.87	0.37
solcap_snp_c2_34513	1	84918963	0.4	0.6	0.4	0.48	0.78	0.36
solcap_snp_c2_34494	1	84951108	0.29	0.71	0.29	0.41	0.58	0.33
solcap_snp_c2_34490	1	84972380	0.53	0.47	0.47	0.5	0.86	0.37
solcap_snp_c1_10354	1	84979169	0.7	0.3	0.3	0.42	0.58	0.33
PotVar0035955	1	84983696	0.76	0.24	0.24	0.36	0.47	0.3
PotVar0035993	1	84984253	0.62	0.38	0.38	0.47	0.74	0.36
PotVar0036014	1	84984649	0.38	0.62	0.38	0.47	0.74	0.36
PotVar0036054	1	84985256	0.35	0.65	0.35	0.45	0.67	0.35
PotVar0036057	1	84985346	0.7	0.3	0.3	0.42	0.58	0.33
PotVar0036058	1	84985389	0.9	0.1	0.1	0.18	0.2	0.17
PotVar0036059	1	84985463	0.91	0.09	0.09	0.16	0.18	0.15
solcap_snp_c2_34478	1	85047878	0.66	0.34	0.34	0.45	0.65	0.35
solcap_snp_c2_57	1	85232162	0.57	0.43	0.43	0.49	0.82	0.37
PotVar0036142	1	85243704	0.77	0.23	0.23	0.35	0.45	0.29
PotVar0036150	1	85243850	0.34	0.66	0.34	0.45	0.66	0.35
solcap_snp_c2_25	1	85328633	0.46	0.54	0.46	0.5	0.86	0.37
PotVar0126572	1	85465288	0.25	0.75	0.25	0.37	0.49	0.3
PotVar0126613	1	85465940	0.7	0.3	0.3	0.42	0.6	0.33
solcap_snp_c2_46446	1	85501690	0.62	0.38	0.38	0.47	0.74	0.36
solcap_snp_c2_46455	1	85545111	0.29	0.71	0.29	0.41	0.58	0.33
PotVar0126768	1	85583493	0.23	0.77	0.23	0.35	0.45	0.29
PotVar0126769	1	85583538	0.93	0.07	0.07	0.13	0.14	0.12
PotVar0126809	1	85583856	0.93	0.07	0.07	0.12	0.13	0.11
PotVar0126891	1	85584764	0.28	0.72	0.28	0.41	0.57	0.32
PotVar0126912	1	85585276	0.83	0.17	0.17	0.28	0.33	0.24
PotVar0126918	1	85585427	0.59	0.41	0.41	0.49	0.78	0.37
PotVar0126969	1	85587040	0.72	0.28	0.28	0.41	0.56	0.32
PotVar0126993	1	85649169	0.16	0.84	0.16	0.27	0.32	0.23
PotVar0127016	1	85649444	0.26	0.74	0.26	0.39	0.52	0.31
PotVar0127022	1	85649520	0.17	0.83	0.17	0.28	0.33	0.24
PotVar0127023	1	85649593	0.27	0.73	0.27	0.39	0.53	0.32
PotVar0127038	1	85649979	0.07	0.93	0.07	0.13	0.14	0.12
PotVar0127072	1	85651599	0.48	0.52	0.48	0.5	0.88	0.37
solcap_snp_c2_13385	1	85715615	0.61	0.39	0.39	0.47	0.76	0.36
solcap_snp_c2_13414	1	85734167	0.09	0.91	0.09	0.16	0.18	0.15
solcap_snp_c1_4298	1	85734302	0.91	0.09	0.09	0.16	0.18	0.15
solcap_snp_c2_46448	1	85760205	0.52	0.48	0.48	0.5	0.87	0.37
solcap_snp_c2_53098	1	85837730	0.52	0.48	0.48	0.5	0.88	0.37
solcap_snp_c2_53088	1	85861165	0.61	0.39	0.39	0.47	0.76	0.36
solcap_snp_c2_53077	1	85897859	0.91	0.09	0.09	0.17	0.18	0.15
solcap_snp_c2_53075	1	85902599	0.6	0.4	0.4	0.48	0.74	0.36
solcap_snp_c2_53068	1	85916184	0.39	0.61	0.39	0.48	0.73	0.36
solcap_snp_c2_53091	1	85920096	0.7	0.3	0.3	0.42	0.58	0.33
solcap_snp_c2_42948	1	85937691	0.66	0.34	0.34	0.45	0.65	0.35
solcap_snp_c2_42946	1	85945579	0.66	0.34	0.34	0.45	0.65	0.35
solcap_snp_c2_42943	1	85953453	0.52	0.48	0.48	0.5	0.87	0.37
solcap_snp_c2_49934	1	86076492	0.39	0.61	0.39	0.47	0.76	0.36
solcap_snp_c2_49925	1	86088641	0.09	0.91	0.09	0.16	0.18	0.15
solcap_snp_c2_49918	1	86090282	0.11	0.89	0.11	0.2	0.23	0.18
solcap_snp_c2_49917	1	86090388	0.6	0.4	0.4	0.48	0.8	0.37
solcap_snp_c2_49911	1	86095563	0.4	0.6	0.4	0.48	0.8	0.37
solcap_snp_c2_49910	1	86095990	0.32	0.68	0.32	0.43	0.62	0.34
PotVar0124433	1	86138987	0.79	0.21	0.21	0.33	0.41	0.28
PotVar0124463	1	86139949	0.14	0.86	0.14	0.24	0.28	0.21
PotVar0124464	1	86139980	0.4	0.6	0.4	0.48	0.79	0.36
PotVar0124515	1	86148266	0.4	0.6	0.4	0.48	0.79	0.36
PotVar0124534	1	86149046	0.56	0.44	0.44	0.49	0.83	0.37
PotVar0124552	1	86149729	0.11	0.89	0.11	0.19	0.22	0.17
PotVar0124617	1	86151920	0.81	0.19	0.19	0.31	0.38	0.26
PotVar0124628	1	86152820	0.08	0.92	0.08	0.15	0.17	0.14
solcap_snp_c2_49906	1	86153316	0.11	0.89	0.11	0.2	0.22	0.18
solcap_snp_c2_49905	1	86153327	0.6	0.4	0.4	0.48	0.8	0.37
solcap_snp_c2_14719	1	86264831	0.4	0.6	0.4	0.48	0.8	0.37
solcap_snp_c2_14794	1	86305814	0.39	0.61	0.39	0.47	0.76	0.36
solcap_snp_c2_14804	1	86309979	0.41	0.59	0.41	0.48	0.79	0.37
solcap_snp_c2_14914	1	86346327	0.75	0.25	0.25	0.38	0.51	0.31
solcap_snp_c2_14704	1	86355044	0.62	0.38	0.38	0.47	0.76	0.36
solcap_snp_c2_14706	1	86355281	0.62	0.38	0.38	0.47	0.75	0.36
solcap_snp_c2_14708	1	86356334	0.51	0.49	0.49	0.5	0.87	0.37
solcap_snp_c2_14709	1	86356478	0.51	0.49	0.49	0.5	0.86	0.37
solcap_snp_c2_14718	1	86398597	0.74	0.26	0.26	0.38	0.5	0.31
solcap_snp_c2_14722	1	86403984	0.74	0.26	0.26	0.38	0.5	0.31
solcap_snp_c2_14724	1	86412908	0.39	0.61	0.39	0.47	0.76	0.36
solcap_snp_c2_14726	1	86434704	0.61	0.39	0.39	0.48	0.72	0.36
solcap_snp_c2_14730	1	86441457	0.73	0.27	0.27	0.39	0.53	0.32
solcap_snp_c2_14731	1	86442644	0.48	0.52	0.48	0.5	0.76	0.37
PotVar0111067	1	86445375	0.59	0.41	0.41	0.48	0.82	0.37
PotVar0111065	1	86445467	0.07	0.93	0.07	0.13	0.14	0.12
PotVar0110983	1	86447881	0.61	0.39	0.39	0.47	0.73	0.36
PotVar0110961	1	86448381	0.61	0.39	0.39	0.47	0.77	0.36
PotVar0110922	1	86449601	0.26	0.74	0.26	0.39	0.52	0.31
PotVar0110897	1	86450296	0.6	0.4	0.4	0.48	0.79	0.37
solcap_snp_c2_14733	1	86527570	0.27	0.73	0.27	0.39	0.52	0.32
solcap_snp_c2_14738	1	86579271	0.61	0.39	0.39	0.48	0.76	0.36
solcap_snp_c2_14746	1	86628783	0.4	0.6	0.4	0.48	0.78	0.36
solcap_snp_c2_14750	1	86629326	0.73	0.27	0.27	0.39	0.52	0.32
solcap_snp_c1_4799	1	86663670	0.38	0.62	0.38	0.47	0.73	0.36
solcap_snp_c2_14760	1	86745999	0.6	0.4	0.4	0.48	0.79	0.36
solcap_snp_c2_14761	1	86750211	0.38	0.62	0.38	0.47	0.72	0.36
solcap_snp_c2_14763	1	86847460	0.54	0.46	0.46	0.5	0.85	0.37
solcap_snp_c2_14764	1	86847564	0.46	0.54	0.46	0.5	0.85	0.37
solcap_snp_c2_14767	1	86848639	0.61	0.39	0.39	0.47	0.76	0.36
solcap_snp_c2_14769	1	86853260	0.71	0.29	0.29	0.41	0.58	0.33
PotVar0099535	1	86853722	0.73	0.27	0.27	0.39	0.53	0.32
PotVar0099548	1	86853889	0.07	0.93	0.07	0.13	0.14	0.12
solcap_snp_c2_14772	1	86877878	0.37	0.63	0.37	0.47	0.72	0.36
solcap_snp_c2_14779	1	86887703	0.73	0.27	0.27	0.4	0.53	0.32
solcap_snp_c2_14783	1	86903272	0.39	0.61	0.39	0.48	0.78	0.36
solcap_snp_c1_4802	1	86908453	0.4	0.6	0.4	0.48	0.78	0.36
solcap_snp_c1_4803	1	86942383	0.44	0.56	0.44	0.49	0.83	0.37
solcap_snp_c2_14809	1	87030691	0.4	0.6	0.4	0.48	0.77	0.36
solcap_snp_c2_14827	1	87096729	0.54	0.46	0.46	0.5	0.87	0.37
PotVar0099575	1	87144466	0.41	0.59	0.41	0.48	0.79	0.37
PotVar0099578	1	87144520	0.11	0.89	0.11	0.2	0.22	0.18
PotVar0099579	1	87144634	0.43	0.57	0.43	0.49	0.81	0.37
PotVar0099599	1	87145058	0.72	0.28	0.28	0.4	0.55	0.32
PotVar0099629	1	87145371	0.65	0.35	0.35	0.46	0.67	0.35
solcap_snp_c2_14838	1	87161066	0.59	0.41	0.41	0.48	0.78	0.37
solcap_snp_c2_14840	1	87161681	0.41	0.59	0.41	0.48	0.79	0.37
solcap_snp_c2_14841	1	87161795	0.65	0.35	0.35	0.46	0.67	0.35
solcap_snp_c2_14843	1	87180917	0.41	0.59	0.41	0.48	0.79	0.37
PotVar0099652	1	87185431	0.06	0.94	0.06	0.12	0.13	0.11
PotVar0099653	1	87185434	0.73	0.27	0.27	0.39	0.52	0.31
PotVar0099699	1	87242307	0.52	0.48	0.48	0.5	0.75	0.37
PotVar0099733	1	87242763	0.41	0.59	0.41	0.48	0.8	0.37
PotVar0099779	1	87245902	0.59	0.41	0.41	0.49	0.8	0.37
PotVar0099782	1	87245944	0.57	0.43	0.43	0.49	0.8	0.37
solcap_snp_c1_4812	1	87278273	0.26	0.74	0.26	0.39	0.51	0.31
solcap_snp_c2_14903	1	87322718	0.72	0.28	0.28	0.4	0.54	0.32
solcap_snp_c2_37836	1	87392925	0.39	0.61	0.39	0.48	0.77	0.36
solcap_snp_c2_37820	1	87463611	0.6	0.4	0.4	0.48	0.8	0.37
PotVar0099836	1	87542525	0.41	0.59	0.41	0.48	0.76	0.37
PotVar0099847	1	87544240	0.39	0.61	0.39	0.48	0.77	0.36
PotVar0099861	1	87544462	0.39	0.61	0.39	0.47	0.76	0.36
PotVar0099862	1	87544503	0.73	0.27	0.27	0.39	0.52	0.31
solcap_snp_c1_11288	1	87558284	0.54	0.46	0.46	0.5	0.88	0.37
solcap_snp_c2_37794	1	87600773	0.66	0.34	0.34	0.45	0.67	0.35
solcap_snp_c1_11308	1	87663628	0.29	0.71	0.29	0.41	0.55	0.33
solcap_snp_c2_37850	1	87731694	0.72	0.28	0.28	0.4	0.54	0.32
solcap_snp_c2_37816	1	87746117	0.3	0.7	0.3	0.42	0.58	0.33
solcap_snp_c1_11290	1	87749782	0.46	0.54	0.46	0.5	0.83	0.37
PotVar0122422	1	87888931	0.76	0.24	0.24	0.36	0.47	0.3
PotVar0122409	1	87889313	0.54	0.46	0.46	0.5	0.77	0.37
PotVar0122392	1	87889662	0.3	0.7	0.3	0.42	0.58	0.33
PotVar0122389	1	87889762	0.59	0.41	0.41	0.48	0.72	0.37
PotVar0122388	1	87889829	0.33	0.67	0.33	0.44	0.64	0.34
PotVar0122386	1	87889868	0.63	0.37	0.37	0.46	0.7	0.36
solcap_snp_c1_9428	1	87944567	0.71	0.29	0.29	0.41	0.55	0.32
solcap_snp_c2_31041	1	87973310	0.33	0.67	0.33	0.44	0.64	0.35
solcap_snp_c2_54344	1	88127428	0.33	0.67	0.33	0.44	0.65	0.35
solcap_snp_c2_56309	1	88173638	0.76	0.24	0.24	0.36	0.47	0.3
solcap_snp_c2_30983	1	88292804	0.43	0.57	0.43	0.49	0.78	0.37
solcap_snp_c1_9413	1	88294149	0.44	0.56	0.44	0.49	0.74	0.37
solcap_snp_c2_30973	1	88322772	0.57	0.43	0.43	0.49	0.74	0.37
solcap_snp_c1_9406	1	88347389	0.75	0.25	0.25	0.38	0.5	0.31
solcap_snp_c2_30963	1	88362869	0.43	0.57	0.43	0.49	0.75	0.37
solcap_snp_c2_30961	1	88389559	0.74	0.26	0.26	0.38	0.52	0.31
solcap_snp_c1_9397	1	88409494	0.74	0.26	0.26	0.38	0.51	0.31
solcap_snp_c1_9392	1	88434918	0.75	0.25	0.25	0.38	0.5	0.31
solcap_snp_c2_30960	1	88451543	0.23	0.77	0.23	0.36	0.46	0.29
solcap_snp_c2_30958	1	88451745	0.74	0.26	0.26	0.39	0.52	0.31
solcap_snp_c2_30957	1	88451789	0.74	0.26	0.26	0.38	0.51	0.31
solcap_snp_c2_30956	1	88451932	0.28	0.72	0.28	0.4	0.56	0.32
solcap_snp_c2_30955	1	88452136	0.26	0.74	0.26	0.39	0.52	0.31
solcap_snp_c1_9386	1	88471573	0.55	0.45	0.45	0.5	0.85	0.37
solcap_snp_c2_31066	1	88535784	0.77	0.23	0.23	0.35	0.45	0.29
solcap_snp_c1_9401	1	88572440	0.44	0.56	0.44	0.49	0.83	0.37
solcap_snp_c1_9385	1	88583876	0.77	0.23	0.23	0.35	0.46	0.29
D_locus_(DFR)_C_LG02	2	0	0.52	0.48	0.48	0.5	0.78	0.37
D_locus_(DFR)_D_LG02	2	0	0.52	0.48	0.48	0.5	0.78	0.37
D_locus_(DFR)_G_LG02	2	0	0.52	0.48	0.48	0.5	0.79	0.37
D_locus_(DFR)_H_LG02	2	0	0.52	0.48	0.48	0.5	0.79	0.37
D_locus_(DFR)_I_LG02	2	0	0.49	0.51	0.49	0.5	0.79	0.37
solcap_snp_c2_20445	2	2060425	0.7	0.3	0.3	0.42	0.59	0.33
solcap_snp_c2_20441	2	2435353	0.5	0.5	0.5	0.5	0.87	0.38
solcap_snp_c1_6461	2	2450783	0.75	0.25	0.25	0.38	0.5	0.31
solcap_snp_c2_4366	2	3747968	0.11	0.89	0.11	0.2	0.23	0.18
solcap_snp_c2_4372	2	4194794	0.5	0.5	0.5	0.5	0.87	0.38
solcap_snp_c2_4377	2	4208918	0.83	0.17	0.17	0.28	0.34	0.24
solcap_snp_c2_4378	2	4209946	0.5	0.5	0.5	0.5	0.87	0.38
solcap_snp_c1_1504	2	4479389	0.42	0.58	0.42	0.49	0.8	0.37
solcap_snp_c2_56617	2	4833289	0.42	0.58	0.42	0.49	0.8	0.37
solcap_snp_c1_16379	2	4839524	0.37	0.63	0.37	0.46	0.72	0.36
solcap_snp_c2_4344	2	4885093	0.52	0.48	0.48	0.5	0.88	0.37
solcap_snp_c2_4347	2	5121857	0.79	0.21	0.21	0.33	0.42	0.28
solcap_snp_c2_4349	2	5126335	0.5	0.5	0.5	0.5	0.87	0.38
PotVar0032442	2	5126738	0.71	0.29	0.29	0.41	0.57	0.32
solcap_snp_c2_4350	2	5126806	0.17	0.83	0.17	0.28	0.34	0.24
PotVar0032432	2	5126968	0.43	0.57	0.43	0.49	0.79	0.37
PotVar0032402	2	5128062	0.62	0.38	0.38	0.47	0.75	0.36
PotVar0032347	2	5129971	0.48	0.52	0.48	0.5	0.87	0.37
PotVar0032297	2	5130932	0.48	0.52	0.48	0.5	0.88	0.37
PotVar0032210	2	5157739	0.62	0.38	0.38	0.47	0.75	0.36
PotVar0032188	2	5158044	0.94	0.06	0.06	0.12	0.13	0.11
PotVar0032158	2	5158601	0.83	0.17	0.17	0.28	0.33	0.24
PotVar0032117	2	5159196	0.11	0.89	0.11	0.2	0.23	0.18
solcap_snp_c2_4354	2	5159301	0.58	0.42	0.42	0.49	0.8	0.37
PotVar0032114	2	5159377	0.58	0.42	0.42	0.49	0.8	0.37
solcap_snp_c2_4360	2	5356498	0.63	0.37	0.37	0.46	0.72	0.36
solcap_snp_c1_1503	2	5362501	0.58	0.42	0.42	0.49	0.8	0.37
solcap_snp_c2_57190	2	5394420	0.42	0.58	0.42	0.49	0.79	0.37
solcap_snp_c2_48725	2	5510774	0.42	0.58	0.42	0.49	0.8	0.37
solcap_snp_c2_48734	2	5552574	0.28	0.72	0.28	0.41	0.57	0.32
solcap_snp_c2_48735	2	5552679	0.58	0.42	0.42	0.49	0.8	0.37
solcap_snp_c1_3750	2	6090074	0.37	0.63	0.37	0.47	0.73	0.36
solcap_snp_c2_11588	2	6646692	0.3	0.7	0.3	0.42	0.59	0.33
solcap_snp_c2_11590	2	6646800	0.89	0.11	0.11	0.2	0.23	0.18
solcap_snp_c1_16405	2	6707427	0.37	0.63	0.37	0.47	0.73	0.36
solcap_snp_c1_3753	2	6891436	0.61	0.39	0.39	0.47	0.74	0.36
solcap_snp_c1_3746	2	7050595	0.57	0.43	0.43	0.49	0.79	0.37
solcap_snp_c1_3747	2	7050714	0.36	0.64	0.36	0.46	0.72	0.35
solcap_snp_c2_32264	2	7427915	0.83	0.17	0.17	0.28	0.34	0.24
solcap_snp_c2_4516	2	7676594	0.5	0.5	0.5	0.5	0.89	0.37
solcap_snp_c2_4489	2	7830109	0.33	0.67	0.33	0.44	0.65	0.34
solcap_snp_c2_4490	2	7830393	0.68	0.32	0.32	0.44	0.65	0.34
solcap_snp_c1_1539	2	7830631	0.72	0.28	0.28	0.4	0.56	0.32
PotVar0075195	2	8179935	0.83	0.17	0.17	0.28	0.34	0.24
solcap_snp_c2_4505	2	8202528	0.42	0.58	0.42	0.49	0.83	0.37
solcap_snp_c2_14690	2	8398866	0.67	0.33	0.33	0.44	0.65	0.34
solcap_snp_c2_14652	2	8703476	0.6	0.4	0.4	0.48	0.79	0.37
solcap_snp_c2_14648	2	8799527	0.4	0.6	0.4	0.48	0.79	0.37
solcap_snp_c1_4792	2	8802885	0.83	0.17	0.17	0.28	0.34	0.24
PotVar0075207	2	8893165	0.14	0.86	0.14	0.25	0.28	0.22
solcap_snp_c1_15874	2	9296457	0.45	0.55	0.45	0.5	0.79	0.37
solcap_snp_c1_15873	2	9296652	0.83	0.17	0.17	0.28	0.34	0.24
solcap_snp_c1_4789	2	9329409	0.74	0.26	0.26	0.38	0.51	0.31
solcap_snp_c2_14645	2	9338337	0.6	0.4	0.4	0.48	0.79	0.36
solcap_snp_c2_46465	2	9766767	0.27	0.73	0.27	0.39	0.53	0.31
solcap_snp_c2_46464	2	9766840	0.6	0.4	0.4	0.48	0.79	0.37
solcap_snp_c2_46462	2	9767640	0.36	0.64	0.36	0.46	0.73	0.36
solcap_snp_c1_241	2	11059366	0.6	0.4	0.4	0.48	0.79	0.37
PotVar0109723	2	11294312	0.1	0.9	0.1	0.18	0.2	0.16
solcap_snp_c2_780	2	11364498	0.43	0.57	0.43	0.49	0.83	0.37
solcap_snp_c2_779	2	11364538	0.93	0.07	0.07	0.13	0.14	0.12
solcap_snp_c1_239	2	11364732	0.68	0.32	0.32	0.44	0.64	0.34
solcap_snp_c2_778	2	11374425	0.83	0.17	0.17	0.28	0.34	0.24
solcap_snp_c2_775	2	11576930	0.34	0.66	0.34	0.45	0.68	0.35
solcap_snp_c2_765	2	11867942	0.66	0.34	0.34	0.45	0.68	0.35
PotVar0099231	2	11960206	0.8	0.2	0.2	0.33	0.41	0.27
solcap_snp_c1_233	2	12004053	0.68	0.32	0.32	0.44	0.65	0.34
solcap_snp_c2_750	2	12006788	0.57	0.43	0.43	0.49	0.82	0.37
solcap_snp_c2_737	2	12187732	0.44	0.56	0.44	0.49	0.87	0.37
solcap_snp_c2_736	2	12188316	0.66	0.34	0.34	0.45	0.67	0.35
solcap_snp_c2_735	2	12188474	0.43	0.57	0.43	0.49	0.86	0.37
solcap_snp_c2_730	2	12188989	0.86	0.14	0.14	0.24	0.27	0.21
solcap_snp_c2_721	2	12233289	0.32	0.68	0.32	0.44	0.65	0.34
solcap_snp_c2_819	2	12434629	0.72	0.28	0.28	0.4	0.53	0.32
solcap_snp_c2_815	2	12536441	0.32	0.68	0.32	0.44	0.64	0.34
solcap_snp_c2_799	2	12949018	0.51	0.49	0.49	0.5	0.9	0.37
solcap_snp_c1_16173	2	13235159	0.35	0.65	0.35	0.46	0.71	0.35
solcap_snp_c2_805	2	13566944	0.66	0.34	0.34	0.45	0.69	0.35
solcap_snp_c2_803	2	13572207	0.59	0.41	0.41	0.48	0.81	0.37
solcap_snp_c2_32253	2	13697423	0.52	0.48	0.48	0.5	0.9	0.37
solcap_snp_c2_32254	2	13697523	0.59	0.41	0.41	0.48	0.81	0.37
solcap_snp_c2_32257	2	13803194	0.49	0.51	0.49	0.5	0.9	0.37
solcap_snp_c2_32243	2	14112203	0.52	0.48	0.48	0.5	0.91	0.37
solcap_snp_c1_5228	2	14350758	0.92	0.08	0.08	0.14	0.15	0.13
solcap_snp_c2_16348	2	14356660	0.06	0.94	0.06	0.11	0.11	0.1
solcap_snp_c2_16343	2	14832468	0.39	0.61	0.39	0.47	0.77	0.36
solcap_snp_c1_5224	2	14833968	0.08	0.92	0.08	0.14	0.15	0.13
solcap_snp_c2_16346	2	14834997	0.33	0.67	0.33	0.44	0.67	0.35
solcap_snp_c2_54473	2	15060346	0.9	0.1	0.1	0.18	0.2	0.16
solcap_snp_c1_5233	2	15153384	0.68	0.32	0.32	0.43	0.63	0.34
solcap_snp_c2_16362	2	15157259	0.47	0.53	0.47	0.5	0.88	0.37
solcap_snp_c2_41903	2	15255647	0.22	0.78	0.22	0.34	0.43	0.28
solcap_snp_c1_12296	2	15287033	0.62	0.38	0.38	0.47	0.76	0.36
solcap_snp_c1_12294	2	15290468	0.32	0.68	0.32	0.44	0.64	0.34
solcap_snp_c2_41888	2	15292916	0.31	0.69	0.31	0.43	0.63	0.34
solcap_snp_c2_41887	2	15292958	0.62	0.38	0.38	0.47	0.75	0.36
solcap_snp_c2_41884	2	15293315	0.31	0.69	0.31	0.43	0.62	0.34
solcap_snp_c2_41879	2	15518457	0.68	0.32	0.32	0.43	0.64	0.34
solcap_snp_c2_41878	2	15518487	0.69	0.31	0.31	0.43	0.62	0.34
solcap_snp_c2_41874	2	15518745	0.34	0.66	0.34	0.45	0.69	0.35
solcap_snp_c2_41906	2	15695583	0.34	0.66	0.34	0.45	0.68	0.35
solcap_snp_c2_41905	2	15695649	0.92	0.08	0.08	0.15	0.16	0.14
solcap_snp_c2_41904	2	15695730	0.66	0.34	0.34	0.45	0.67	0.35
solcap_snp_c2_30952	2	15747087	0.31	0.69	0.31	0.43	0.62	0.34
solcap_snp_c2_30950	2	15758653	0.35	0.65	0.35	0.45	0.7	0.35
solcap_snp_c2_57028	2	15869417	0.09	0.91	0.09	0.16	0.18	0.15
solcap_snp_c2_30945	2	15929220	0.28	0.72	0.28	0.4	0.52	0.32
solcap_snp_c2_30940	2	16034562	0.35	0.65	0.35	0.45	0.65	0.35
solcap_snp_c2_30939	2	16046869	0.35	0.65	0.35	0.45	0.67	0.35
solcap_snp_c2_30937	2	16050745	0.47	0.53	0.47	0.5	0.87	0.37
solcap_snp_c2_30936	2	16165010	0.54	0.46	0.46	0.5	0.88	0.37
solcap_snp_c2_30929	2	16166418	0.26	0.74	0.26	0.39	0.52	0.31
solcap_snp_c2_30926	2	16166555	0.54	0.46	0.46	0.5	0.88	0.37
solcap_snp_c2_30915	2	16222811	0.68	0.32	0.32	0.44	0.63	0.34
solcap_snp_c2_30914	2	16222964	0.46	0.54	0.46	0.5	0.88	0.37
solcap_snp_c2_30912	2	16229299	0.46	0.54	0.46	0.5	0.88	0.37
solcap_snp_c2_30911	2	16229386	0.08	0.92	0.08	0.14	0.16	0.13
solcap_snp_c1_890	2	17183198	0.06	0.94	0.06	0.11	0.11	0.1
solcap_snp_c2_2940	2	17204927	0.63	0.37	0.37	0.46	0.7	0.36
solcap_snp_c2_2943	2	17206059	0.28	0.72	0.28	0.41	0.57	0.32
solcap_snp_c2_2946	2	17206417	0.71	0.29	0.29	0.41	0.57	0.32
solcap_snp_c2_2947	2	17207258	0.39	0.61	0.39	0.47	0.76	0.36
solcap_snp_c1_868	2	17236308	0.37	0.63	0.37	0.47	0.69	0.36
solcap_snp_c2_49074	2	17344595	0.51	0.49	0.49	0.5	0.9	0.37
solcap_snp_c2_49068	2	17379552	0.64	0.36	0.36	0.46	0.69	0.35
PotVar0054564	2	17742607	0.16	0.84	0.16	0.27	0.32	0.23
PotVar0054546	2	17760016	0.39	0.61	0.39	0.48	0.78	0.36
solcap_snp_c2_41128	2	17760560	0.43	0.57	0.43	0.49	0.82	0.37
PotVar0054490	2	17761009	0.51	0.49	0.49	0.5	0.92	0.37
PotVar0054478	2	17761139	0.09	0.91	0.09	0.16	0.18	0.15
PotVar0054441	2	17761647	0.19	0.81	0.19	0.3	0.37	0.26
PotVar0054433	2	17761768	0.54	0.46	0.46	0.5	0.89	0.37
solcap_snp_c2_41120	2	17939859	0.16	0.84	0.16	0.27	0.33	0.24
solcap_snp_c2_41108	2	18042076	0.52	0.48	0.48	0.5	0.91	0.37
solcap_snp_c1_15973	2	18501382	0.6	0.4	0.4	0.48	0.79	0.37
solcap_snp_c1_9120	2	18883765	0.65	0.35	0.35	0.46	0.69	0.35
solcap_snp_c2_30156	2	19537381	0.27	0.73	0.27	0.39	0.53	0.31
solcap_snp_c2_30157	2	19537424	0.82	0.18	0.18	0.3	0.36	0.25
solcap_snp_c2_30158	2	19537468	0.73	0.27	0.27	0.39	0.53	0.31
solcap_snp_c2_30160	2	19538764	0.25	0.75	0.25	0.38	0.51	0.31
solcap_snp_c2_30161	2	19538815	0.28	0.72	0.28	0.4	0.55	0.32
solcap_snp_c2_30164	2	19580609	0.29	0.71	0.29	0.41	0.57	0.32
solcap_snp_c2_30171	2	19605917	0.83	0.17	0.17	0.29	0.35	0.25
solcap_snp_c2_55863	2	19963833	0.45	0.55	0.45	0.5	0.88	0.37
solcap_snp_c2_47760	2	20034673	0.81	0.19	0.19	0.31	0.37	0.26
solcap_snp_c2_17419	2	20088758	0.53	0.47	0.47	0.5	0.87	0.37
solcap_snp_c2_17387	2	20193466	0.79	0.21	0.21	0.34	0.43	0.28
solcap_snp_c2_17400	2	20235232	0.44	0.56	0.44	0.49	0.86	0.37
solcap_snp_c2_17403	2	20235413	0.28	0.72	0.28	0.41	0.57	0.32
solcap_snp_c1_5732	2	20476838	0.73	0.27	0.27	0.4	0.54	0.32
solcap_snp_c2_17415	2	20497672	0.87	0.13	0.13	0.23	0.27	0.2
solcap_snp_c2_17424	2	20681182	0.72	0.28	0.28	0.41	0.57	0.32
solcap_snp_c2_17427	2	20681291	0.72	0.28	0.28	0.41	0.57	0.32
solcap_snp_c2_17428	2	20681320	0.62	0.38	0.38	0.47	0.74	0.36
solcap_snp_c1_5750	2	20767146	0.17	0.83	0.17	0.28	0.33	0.24
solcap_snp_c1_5751	2	20802070	0.83	0.17	0.17	0.28	0.33	0.24
solcap_snp_c2_17489	2	20838296	0.11	0.89	0.11	0.2	0.23	0.18
PotVar0039500	2	20838370	0.29	0.71	0.29	0.41	0.58	0.33
PotVar0039493	2	20838472	0.1	0.9	0.1	0.18	0.19	0.17
PotVar0039461	2	20838832	0.94	0.06	0.06	0.11	0.12	0.11
PotVar0039456	2	20838940	0.3	0.7	0.3	0.42	0.61	0.33
PotVar0039427	2	20843099	0.71	0.29	0.29	0.41	0.58	0.33
PotVar0039419	2	20843227	0.83	0.17	0.17	0.28	0.33	0.24
PotVar0039417	2	20843282	0.52	0.48	0.48	0.5	0.88	0.37
PotVar0039416	2	20843285	0.3	0.7	0.3	0.42	0.61	0.33
PotVar0039373	2	20895536	0.3	0.7	0.3	0.42	0.6	0.33
PotVar0039342	2	20895957	0.56	0.44	0.44	0.49	0.86	0.37
PotVar0039296	2	20903531	0.71	0.29	0.29	0.41	0.58	0.33
PotVar0039273	2	20903792	0.56	0.44	0.44	0.49	0.85	0.37
PotVar0039272	2	20903837	0.25	0.75	0.25	0.38	0.5	0.31
PotVar0039219	2	20904633	0.29	0.71	0.29	0.41	0.57	0.33
PotVar0039203	2	20904854	0.29	0.71	0.29	0.41	0.59	0.33
PotVar0039194	2	20906308	0.32	0.68	0.32	0.43	0.63	0.34
PotVar0039176	2	20906658	0.93	0.07	0.07	0.13	0.14	0.12
PotVar0039157	2	20906908	0.82	0.18	0.18	0.29	0.35	0.25
solcap_snp_c2_40336	2	21205475	0.53	0.47	0.47	0.5	0.87	0.37
solcap_snp_c1_16286	2	21518196	0.83	0.17	0.17	0.29	0.34	0.24
solcap_snp_c1_11344	2	21725617	0.28	0.72	0.28	0.41	0.57	0.32
solcap_snp_c2_38015	2	21774981	0.48	0.52	0.48	0.5	0.89	0.37
solcap_snp_c2_38007	2	21868107	0.8	0.2	0.2	0.32	0.41	0.27
PotVar0039094	2	22003658	0.35	0.65	0.35	0.45	0.69	0.35
PotVar0039087	2	22003894	0.39	0.61	0.39	0.48	0.73	0.36
PotVar0039052	2	22005299	0.76	0.24	0.24	0.37	0.49	0.3
solcap_snp_c2_38022	2	22006899	0.62	0.38	0.38	0.47	0.72	0.36
PotVar0039036	2	22151711	0.51	0.49	0.49	0.5	0.89	0.37
PotVar0039005	2	22152144	0.48	0.52	0.48	0.5	0.88	0.37
PotVar0039004	2	22152189	0.37	0.63	0.37	0.47	0.74	0.36
PotVar0038983	2	22152568	0.54	0.46	0.46	0.5	0.87	0.37
PotVar0038956	2	22152915	0.54	0.46	0.46	0.5	0.87	0.37
PotVar0038942	2	22153070	0.24	0.76	0.24	0.36	0.48	0.3
solcap_snp_c2_32460	2	22381563	0.51	0.49	0.49	0.5	0.88	0.37
solcap_snp_c2_32462	2	22381719	0.47	0.53	0.47	0.5	0.87	0.37
solcap_snp_c1_9691	2	22417546	0.17	0.83	0.17	0.28	0.34	0.24
solcap_snp_c2_32400	2	22419484	0.6	0.4	0.4	0.48	0.78	0.36
solcap_snp_c2_32406	2	22501415	0.54	0.46	0.46	0.5	0.87	0.37
solcap_snp_c1_9695	2	22600527	0.45	0.55	0.45	0.5	0.88	0.37
solcap_snp_c1_9696	2	22600985	0.51	0.49	0.49	0.5	0.88	0.37
solcap_snp_c2_32415	2	22602148	0.45	0.55	0.45	0.5	0.88	0.37
solcap_snp_c2_32417	2	22604793	0.51	0.49	0.49	0.5	0.86	0.37
solcap_snp_c2_32421	2	22621454	0.2	0.8	0.2	0.31	0.37	0.26
solcap_snp_c2_32425	2	22647879	0.73	0.27	0.27	0.4	0.55	0.32
solcap_snp_c2_32426	2	22647911	0.54	0.46	0.46	0.5	0.9	0.37
solcap_snp_c2_32440	2	22737101	0.51	0.49	0.49	0.5	0.88	0.37
solcap_snp_c2_50885	2	22810921	0.46	0.54	0.46	0.5	0.89	0.37
solcap_snp_c2_50878	2	22849535	0.47	0.53	0.47	0.5	0.85	0.37
solcap_snp_c2_39707	2	23426096	0.74	0.26	0.26	0.39	0.51	0.31
solcap_snp_c2_39677	2	23550242	0.17	0.83	0.17	0.28	0.33	0.24
solcap_snp_c1_11124	2	23690363	0.66	0.34	0.34	0.45	0.67	0.35
solcap_snp_c2_37254	2	23798841	0.72	0.28	0.28	0.41	0.57	0.32
solcap_snp_c1_11122	2	23799702	0.83	0.17	0.17	0.28	0.33	0.24
solcap_snp_c1_11121	2	23799708	0.06	0.94	0.06	0.11	0.12	0.11
solcap_snp_c1_11120	2	23799767	0.6	0.4	0.4	0.48	0.79	0.36
solcap_snp_c2_37249	2	23800361	0.48	0.52	0.48	0.5	0.95	0.37
solcap_snp_c2_33996	2	24149038	0.49	0.51	0.49	0.5	0.86	0.37
solcap_snp_c2_33993	2	24184641	0.54	0.46	0.46	0.5	0.84	0.37
solcap_snp_c2_33989	2	24185241	0.94	0.06	0.06	0.11	0.11	0.1
PotVar0029477	2	24386874	0.32	0.68	0.32	0.44	0.65	0.34
PotVar0029505	2	24387185	0.64	0.36	0.36	0.46	0.71	0.36
PotVar0029524	2	24387615	0.81	0.19	0.19	0.31	0.39	0.26
PotVar0029530	2	24387762	0.54	0.46	0.46	0.5	0.84	0.37
PotVar0029531	2	24387873	0.15	0.85	0.15	0.25	0.29	0.22
solcap_snp_c2_53818	2	24744980	0.57	0.43	0.43	0.49	0.83	0.37
solcap_snp_c2_52626	2	24826032	0.06	0.94	0.06	0.11	0.11	0.1
solcap_snp_c1_15404	2	24858189	0.09	0.91	0.09	0.16	0.18	0.15
solcap_snp_c2_52656	2	24920780	0.07	0.93	0.07	0.12	0.13	0.12
solcap_snp_c2_21759	2	25003703	0.56	0.44	0.44	0.49	0.83	0.37
solcap_snp_c2_21752	2	25050263	0.79	0.21	0.21	0.33	0.41	0.27
solcap_snp_c2_21746	2	25072603	0.82	0.18	0.18	0.3	0.37	0.25
solcap_snp_c2_21722	2	25322260	0.73	0.27	0.27	0.4	0.54	0.32
solcap_snp_c2_21721	2	25322287	0.31	0.69	0.31	0.43	0.61	0.34
PotVar0117656	2	25332356	0.36	0.64	0.36	0.46	0.72	0.36
PotVar0117644	2	25332732	0.94	0.06	0.06	0.11	0.11	0.1
PotVar0117640	2	25332805	0.69	0.31	0.31	0.43	0.6	0.34
PotVar0117639	2	25332954	0.1	0.9	0.1	0.18	0.21	0.17
PotVar0117603	2	25337064	0.47	0.53	0.47	0.5	0.83	0.37
PotVar0117599	2	25337314	0.56	0.44	0.44	0.49	0.86	0.37
solcap_snp_c2_21717	2	25423284	0.22	0.78	0.22	0.35	0.43	0.29
solcap_snp_c2_21682	2	25478266	0.47	0.53	0.47	0.5	0.86	0.37
solcap_snp_c1_6825	2	25514625	0.81	0.19	0.19	0.31	0.37	0.26
solcap_snp_c2_21654	2	25560378	0.94	0.06	0.06	0.11	0.12	0.1
solcap_snp_c2_21650	2	25562876	0.93	0.07	0.07	0.13	0.14	0.12
solcap_snp_c2_21644	2	25588394	0.77	0.23	0.23	0.35	0.46	0.29
solcap_snp_c1_6816	2	25612912	0.74	0.26	0.26	0.39	0.49	0.31
solcap_snp_c2_21745	2	25726378	0.14	0.86	0.14	0.25	0.29	0.22
solcap_snp_c1_16021	2	25838557	0.24	0.76	0.24	0.37	0.48	0.3
PotVar0088857	2	25894217	0.16	0.84	0.16	0.27	0.32	0.23
PotVar0088875	2	25894417	0.37	0.63	0.37	0.46	0.72	0.36
PotVar0088876	2	25894497	0.75	0.25	0.25	0.38	0.49	0.31
PotVar0088884	2	25894597	0.5	0.5	0.5	0.5	0.86	0.37
PotVar0088929	2	25895206	0.23	0.77	0.23	0.36	0.46	0.29
PotVar0088932	2	25895237	0.16	0.84	0.16	0.27	0.32	0.23
PotVar0088935	2	25895333	0.57	0.43	0.43	0.49	0.74	0.37
solcap_snp_c1_11502	2	25934916	0.94	0.06	0.06	0.11	0.11	0.1
solcap_snp_c1_11499	2	25936033	0.76	0.24	0.24	0.36	0.48	0.3
solcap_snp_c1_11498	2	25936087	0.24	0.76	0.24	0.37	0.48	0.3
PotVar0089006	2	26023320	0.73	0.27	0.27	0.39	0.53	0.32
PotVar0089066	2	26024478	0.87	0.13	0.13	0.22	0.26	0.2
PotVar0089068	2	26024622	0.76	0.24	0.24	0.36	0.48	0.3
PotVar0089071	2	26024746	0.36	0.64	0.36	0.46	0.72	0.36
solcap_snp_c2_38704	2	26025648	0.24	0.76	0.24	0.36	0.48	0.3
solcap_snp_c1_11491	2	26158341	0.16	0.84	0.16	0.26	0.31	0.23
solcap_snp_c2_38723	2	26196014	0.58	0.42	0.42	0.49	0.8	0.37
solcap_snp_c2_38721	2	26199529	0.58	0.42	0.42	0.49	0.8	0.37
PotVar0089083	2	26538702	0.41	0.59	0.41	0.48	0.81	0.37
PotVar0089085	2	26538745	0.07	0.93	0.07	0.14	0.15	0.13
PotVar0089173	2	26540285	0.93	0.07	0.07	0.13	0.14	0.12
PotVar0089174	2	26540418	0.49	0.51	0.49	0.5	0.89	0.37
PotVar0089221	2	26583266	0.07	0.93	0.07	0.14	0.15	0.13
PotVar0089232	2	26583415	0.88	0.12	0.12	0.21	0.24	0.19
PotVar0089235	2	26583598	0.35	0.65	0.35	0.46	0.7	0.35
PotVar0089284	2	26584179	0.53	0.47	0.47	0.5	0.85	0.37
PotVar0089290	2	26584346	0.08	0.92	0.08	0.14	0.15	0.13
PotVar0089318	2	26584883	0.93	0.07	0.07	0.13	0.14	0.12
PotVar0089338	2	26606332	0.35	0.65	0.35	0.45	0.69	0.35
PotVar0089341	2	26606448	0.93	0.07	0.07	0.13	0.14	0.12
PotVar0089350	2	26606549	0.46	0.54	0.46	0.5	0.87	0.37
solcap_snp_c2_30799	2	26650777	0.07	0.93	0.07	0.13	0.14	0.12
solcap_snp_c1_9356	2	26744045	0.38	0.62	0.38	0.47	0.73	0.36
solcap_snp_c1_9363	2	26771646	0.2	0.8	0.2	0.32	0.4	0.27
solcap_snp_c2_30878	2	26777737	0.9	0.1	0.1	0.18	0.2	0.16
solcap_snp_c1_9374	2	26897444	0.07	0.93	0.07	0.13	0.14	0.12
solcap_snp_c2_56640	2	26939177	0.11	0.89	0.11	0.19	0.21	0.17
solcap_snp_c2_45380	2	27032963	0.28	0.72	0.28	0.41	0.56	0.32
solcap_snp_c2_45307	2	27086672	0.68	0.32	0.32	0.43	0.63	0.34
PotVar0124341	2	27089077	0.48	0.52	0.48	0.5	0.85	0.37
PotVar0124339	2	27089130	0.33	0.67	0.33	0.44	0.67	0.35
PotVar0124308	2	27089538	0.4	0.6	0.4	0.48	0.77	0.36
PotVar0124248	2	27090334	0.38	0.62	0.38	0.47	0.7	0.36
solcap_snp_c2_45316	2	27097448	0.1	0.9	0.1	0.19	0.21	0.17
solcap_snp_c2_45319	2	27097616	0.11	0.89	0.11	0.19	0.21	0.17
solcap_snp_c2_45322	2	27099641	0.6	0.4	0.4	0.48	0.78	0.36
solcap_snp_c2_45323	2	27099743	0.36	0.64	0.36	0.46	0.68	0.35
solcap_snp_c1_13459	2	27143975	0.72	0.28	0.28	0.4	0.55	0.32
solcap_snp_c1_13465	2	27190087	0.75	0.25	0.25	0.37	0.49	0.3
PotVar0124145	2	27325452	0.28	0.72	0.28	0.4	0.56	0.32
PotVar0124132	2	27325817	0.34	0.66	0.34	0.45	0.67	0.35
PotVar0124113	2	27328018	0.47	0.53	0.47	0.5	0.89	0.37
PotVar0124112	2	27328113	0.75	0.25	0.25	0.38	0.5	0.31
PotVar0124100	2	27328316	0.19	0.81	0.19	0.3	0.37	0.26
solcap_snp_c1_15739	2	27331134	0.07	0.93	0.07	0.13	0.14	0.12
solcap_snp_c1_12320	2	27375174	0.78	0.22	0.22	0.34	0.44	0.28
solcap_snp_c1_12339	2	27411239	0.46	0.54	0.46	0.5	0.85	0.37
solcap_snp_c1_12345	2	27412222	0.27	0.73	0.27	0.4	0.54	0.32
solcap_snp_c1_12354	2	27419948	0.27	0.73	0.27	0.4	0.54	0.32
solcap_snp_c1_12305	2	27459050	0.67	0.33	0.33	0.44	0.64	0.35
PotVar0123993	2	27511390	0.69	0.31	0.31	0.43	0.62	0.34
PotVar0123980	2	27511610	0.62	0.38	0.38	0.47	0.75	0.36
solcap_snp_c2_41980	2	27557527	0.66	0.34	0.34	0.45	0.65	0.35
PotVar0123873	2	27601758	0.67	0.33	0.33	0.44	0.66	0.35
PotVar0123847	2	27602074	0.32	0.68	0.32	0.44	0.64	0.34
PotVar0123834	2	27603107	0.71	0.29	0.29	0.41	0.58	0.33
PotVar0123826	2	27603301	0.55	0.45	0.45	0.5	0.85	0.37
PotVar0123791	2	27605467	0.35	0.65	0.35	0.46	0.69	0.35
PotVar0123781	2	27605568	0.91	0.09	0.09	0.17	0.19	0.16
solcap_snp_c1_12329	2	27618678	0.5	0.5	0.5	0.5	0.78	0.37
solcap_snp_c2_42042	2	27675439	0.93	0.07	0.07	0.12	0.13	0.12
solcap_snp_c2_42058	2	27676729	0.07	0.93	0.07	0.13	0.15	0.13
solcap_snp_c2_42059	2	27676733	0.77	0.23	0.23	0.35	0.46	0.29
solcap_snp_c2_38942	2	27856828	0.66	0.34	0.34	0.45	0.66	0.35
solcap_snp_c2_38939	2	27856921	0.65	0.35	0.35	0.46	0.69	0.35
solcap_snp_c2_38938	2	27859923	0.55	0.45	0.45	0.5	0.72	0.37
solcap_snp_c2_38936	2	27860001	0.61	0.39	0.39	0.48	0.72	0.36
solcap_snp_c2_38935	2	27860245	0.94	0.06	0.06	0.12	0.13	0.11
solcap_snp_c1_11552	2	27882300	0.07	0.93	0.07	0.14	0.15	0.13
solcap_snp_c2_38930	2	27888320	0.5	0.5	0.5	0.5	0.91	0.37
solcap_snp_c1_11546	2	27982556	0.92	0.08	0.08	0.15	0.16	0.14
solcap_snp_c1_11544	2	27982808	0.08	0.92	0.08	0.15	0.16	0.14
solcap_snp_c1_11556	2	28040094	0.69	0.31	0.31	0.43	0.63	0.34
solcap_snp_c1_15213	2	28147347	0.81	0.19	0.19	0.31	0.38	0.26
solcap_snp_c2_38955	2	28230155	0.31	0.69	0.31	0.43	0.62	0.34
solcap_snp_c2_38953	2	28230185	0.24	0.76	0.24	0.37	0.49	0.3
solcap_snp_c2_38952	2	28230212	0.55	0.45	0.45	0.5	0.85	0.37
solcap_snp_c2_51605	2	28450881	0.73	0.27	0.27	0.39	0.52	0.31
solcap_snp_c1_13769	2	28505685	0.79	0.21	0.21	0.33	0.42	0.28
solcap_snp_c2_19658	2	28555890	0.62	0.38	0.38	0.47	0.72	0.36
PotVar0062819	2	28745193	0.06	0.94	0.06	0.12	0.13	0.11
PotVar0062786	2	28746087	0.47	0.53	0.47	0.5	0.88	0.37
solcap_snp_c2_19692	2	28746087	0.53	0.47	0.47	0.5	0.88	0.37
PotVar0062783	2	28746173	0.81	0.19	0.19	0.3	0.37	0.26
PotVar0062762	2	28747644	0.4	0.6	0.4	0.48	0.81	0.37
PotVar0062655	2	28751335	0.7	0.3	0.3	0.42	0.6	0.33
solcap_snp_c2_15789	2	28815994	0.53	0.47	0.47	0.5	0.89	0.37
solcap_snp_c1_5091	2	28831038	0.7	0.3	0.3	0.42	0.6	0.33
solcap_snp_c1_5088	2	28832309	0.56	0.44	0.44	0.49	0.85	0.37
solcap_snp_c2_15749	2	28938773	0.67	0.33	0.33	0.44	0.65	0.35
solcap_snp_c2_15857	2	28994762	0.33	0.67	0.33	0.44	0.65	0.34
solcap_snp_c2_48238	2	29093735	0.69	0.31	0.31	0.43	0.63	0.34
solcap_snp_c2_48237	2	29093850	0.31	0.69	0.31	0.43	0.62	0.34
solcap_snp_c1_14281	2	29135913	0.06	0.94	0.06	0.11	0.11	0.1
solcap_snp_c1_14280	2	29135932	0.39	0.61	0.39	0.48	0.75	0.36
solcap_snp_c2_48199	2	29136054	0.06	0.94	0.06	0.12	0.13	0.11
solcap_snp_c2_48198	2	29136168	0.6	0.4	0.4	0.48	0.8	0.36
solcap_snp_c2_48195	2	29136866	0.5	0.5	0.5	0.5	0.9	0.37
solcap_snp_c2_48194	2	29136948	0.88	0.12	0.12	0.21	0.23	0.18
solcap_snp_c2_48193	2	29137011	0.94	0.06	0.06	0.1	0.11	0.1
solcap_snp_c1_14293	2	29163404	0.66	0.34	0.34	0.45	0.68	0.35
solcap_snp_c2_39155	2	29312995	0.41	0.59	0.41	0.48	0.79	0.37
solcap_snp_c2_39135	2	29416166	0.15	0.85	0.15	0.26	0.31	0.23
PotVar0062518	2	29472746	0.42	0.58	0.42	0.49	0.8	0.37
PotVar0062483	2	29473499	0.47	0.53	0.47	0.5	0.89	0.37
solcap_snp_c2_39107	2	29486591	0.55	0.45	0.45	0.5	0.88	0.37
solcap_snp_c1_11580	2	29540500	0.62	0.38	0.38	0.47	0.77	0.36
solcap_snp_c2_51111	2	29653519	0.84	0.16	0.16	0.27	0.32	0.23
solcap_snp_c2_51113	2	29665074	0.41	0.59	0.41	0.49	0.83	0.37
solcap_snp_c2_51115	2	29665296	0.4	0.6	0.4	0.48	0.8	0.36
solcap_snp_c2_51140	2	29690874	0.94	0.06	0.06	0.12	0.12	0.11
PotVar0062470	2	29705266	0.06	0.94	0.06	0.11	0.11	0.1
PotVar0062469	2	29705380	0.76	0.24	0.24	0.36	0.47	0.3
PotVar0062467	2	29705449	0.81	0.19	0.19	0.31	0.38	0.26
PotVar0062438	2	29707121	0.23	0.77	0.23	0.36	0.46	0.29
PotVar0062340	2	29708578	0.82	0.18	0.18	0.3	0.36	0.25
PotVar0062333	2	29708677	0.93	0.07	0.07	0.13	0.14	0.12
solcap_snp_c1_14983	2	29747131	0.81	0.19	0.19	0.3	0.37	0.26
PotVar0062277	2	29748626	0.48	0.52	0.48	0.5	0.88	0.37
PotVar0062276	2	29748698	0.73	0.27	0.27	0.4	0.55	0.32
PotVar0062252	2	29749274	0.35	0.65	0.35	0.45	0.69	0.35
PotVar0062231	2	29749652	0.53	0.47	0.47	0.5	0.89	0.37
solcap_snp_c2_51109	2	29754165	0.56	0.44	0.44	0.49	0.85	0.37
PotVar0062136	2	29762373	0.65	0.35	0.35	0.45	0.69	0.35
PotVar0062114	2	29763143	0.48	0.52	0.48	0.5	0.88	0.37
PotVar0062112	2	29763255	0.35	0.65	0.35	0.45	0.69	0.35
PotVar0062099	2	29763419	0.07	0.93	0.07	0.12	0.13	0.12
PotVar0062046	2	29764279	0.83	0.17	0.17	0.28	0.33	0.24
PotVar0062041	2	29764429	0.94	0.06	0.06	0.11	0.11	0.1
solcap_snp_c2_534	2	29861092	0.62	0.38	0.38	0.47	0.77	0.36
solcap_snp_c1_13919	2	29887776	0.62	0.38	0.38	0.47	0.76	0.36
solcap_snp_c2_46904	2	29922863	0.57	0.43	0.43	0.49	0.84	0.37
solcap_snp_c2_46905	2	29922906	0.06	0.94	0.06	0.12	0.12	0.11
solcap_snp_c2_46906	2	29922924	0.62	0.38	0.38	0.47	0.77	0.36
solcap_snp_c1_13929	2	29929027	0.49	0.51	0.49	0.5	0.88	0.37
solcap_snp_c2_46908	2	29929772	0.47	0.53	0.47	0.5	0.88	0.37
solcap_snp_c2_46909	2	29930069	0.62	0.38	0.38	0.47	0.76	0.36
solcap_snp_c2_46915	2	29955410	0.94	0.06	0.06	0.12	0.12	0.11
solcap_snp_c1_13910	2	29990972	0.43	0.57	0.43	0.49	0.84	0.37
solcap_snp_c1_13911	2	30022358	0.56	0.44	0.44	0.49	0.85	0.37
solcap_snp_c2_46887	2	30044782	0.55	0.45	0.45	0.49	0.84	0.37
solcap_snp_c2_46890	2	30050056	0.57	0.43	0.43	0.49	0.85	0.37
solcap_snp_c1_13913	2	30051834	0.88	0.12	0.12	0.21	0.22	0.19
solcap_snp_c1_13920	2	30142847	0.07	0.93	0.07	0.12	0.13	0.12
solcap_snp_c2_46898	2	30147347	0.56	0.44	0.44	0.49	0.87	0.37
solcap_snp_c2_56501	2	30217062	0.06	0.94	0.06	0.11	0.12	0.1
solcap_snp_c2_56498	2	30217694	0.42	0.58	0.42	0.49	0.82	0.37
solcap_snp_c1_7439	2	30314629	0.37	0.63	0.37	0.46	0.73	0.36
solcap_snp_c2_23204	2	30344454	0.06	0.94	0.06	0.12	0.12	0.11
solcap_snp_c2_23206	2	30345177	0.48	0.52	0.48	0.5	0.88	0.37
PotVar0082605	2	30394391	0.06	0.94	0.06	0.11	0.12	0.11
PotVar0082561	2	30395725	0.56	0.44	0.44	0.49	0.84	0.37
PotVar0082550	2	30395964	0.91	0.09	0.09	0.16	0.18	0.15
PotVar0082538	2	30396254	0.71	0.29	0.29	0.41	0.57	0.32
PotVar0082531	2	30396383	0.34	0.66	0.34	0.45	0.68	0.35
PotVar0082493	2	30396949	0.57	0.43	0.43	0.49	0.83	0.37
solcap_snp_c1_7412	2	30401430	0.28	0.72	0.28	0.41	0.56	0.32
solcap_snp_c1_7430	2	30480670	0.4	0.6	0.4	0.48	0.79	0.37
solcap_snp_c2_23139	2	30534382	0.58	0.42	0.42	0.49	0.82	0.37
PotVar0082485	2	30545134	0.55	0.45	0.45	0.5	0.85	0.37
PotVar0082484	2	30545147	0.72	0.28	0.28	0.41	0.57	0.32
PotVar0082446	2	30549211	0.64	0.36	0.36	0.46	0.72	0.36
PotVar0082429	2	30550166	0.35	0.65	0.35	0.45	0.7	0.35
PotVar0082380	2	30551108	0.66	0.34	0.34	0.45	0.68	0.35
PotVar0082331	2	30551747	0.42	0.58	0.42	0.49	0.82	0.37
PotVar0082295	2	30785077	0.45	0.55	0.45	0.5	0.86	0.37
solcap_snp_c2_23170	2	30785663	0.49	0.51	0.49	0.5	0.85	0.37
PotVar0082263	2	30785778	0.49	0.51	0.49	0.5	0.86	0.37
PotVar0082228	2	30786195	0.34	0.66	0.34	0.45	0.68	0.35
PotVar0082226	2	30786203	0.67	0.33	0.33	0.44	0.65	0.34
PotVar0082177	2	30786674	0.5	0.5	0.5	0.5	0.84	0.37
PotVar0082166	2	30786802	0.1	0.9	0.1	0.18	0.2	0.16
solcap_snp_c2_23180	2	30910469	0.59	0.41	0.41	0.48	0.82	0.37
solcap_snp_c2_23188	2	31021346	0.2	0.8	0.2	0.32	0.39	0.27
solcap_snp_c2_23192	2	31060140	0.62	0.38	0.38	0.47	0.75	0.36
PotVar0094132	2	31350493	0.46	0.54	0.46	0.5	0.86	0.37
PotVar0094218	2	31352137	0.86	0.14	0.14	0.24	0.28	0.21
PotVar0094224	2	31352190	0.11	0.89	0.11	0.19	0.22	0.17
solcap_snp_c2_41495	2	31447986	0.14	0.86	0.14	0.24	0.27	0.21
PotVar0094355	2	31448378	0.8	0.2	0.2	0.32	0.4	0.27
PotVar0094361	2	31448465	0.73	0.27	0.27	0.4	0.55	0.32
PotVar0094371	2	31448769	0.36	0.64	0.36	0.46	0.69	0.36
PotVar0094383	2	31449005	0.87	0.13	0.13	0.23	0.26	0.2
PotVar0094411	2	31449554	0.58	0.42	0.42	0.49	0.8	0.37
PotVar0094414	2	31449616	0.64	0.36	0.36	0.46	0.68	0.35
PotVar0094459	2	31547643	0.67	0.33	0.33	0.45	0.67	0.35
PotVar0094475	2	31547839	0.9	0.1	0.1	0.18	0.2	0.16
solcap_snp_c2_41534	2	31571293	0.42	0.58	0.42	0.49	0.8	0.37
solcap_snp_c2_41541	2	31590970	0.27	0.73	0.27	0.4	0.52	0.32
solcap_snp_c1_13236	2	31663285	0.53	0.47	0.47	0.5	0.8	0.37
PotVar0094537	2	31667680	0.8	0.2	0.2	0.32	0.39	0.27
PotVar0094539	2	31667698	0.51	0.49	0.49	0.5	0.84	0.37
PotVar0094548	2	31667894	0.07	0.93	0.07	0.13	0.14	0.12
PotVar0094561	2	31668165	0.11	0.89	0.11	0.19	0.21	0.17
PotVar0094573	2	31668245	0.23	0.77	0.23	0.36	0.45	0.29
PotVar0094582	2	31668508	0.6	0.4	0.4	0.48	0.77	0.36
solcap_snp_c1_13233	2	31714404	0.37	0.63	0.37	0.47	0.74	0.36
solcap_snp_c1_13240	2	31839875	0.08	0.92	0.08	0.15	0.16	0.14
PotVar0094614	2	31863779	0.14	0.86	0.14	0.25	0.29	0.22
solcap_snp_c1_11596	2	32042979	0.06	0.94	0.06	0.11	0.11	0.1
solcap_snp_c2_39191	2	32084808	0.51	0.49	0.49	0.5	0.87	0.37
PotVar0111703	2	32132162	0.39	0.61	0.39	0.48	0.78	0.36
PotVar0111837	2	32133605	0.49	0.51	0.49	0.5	0.92	0.37
PotVar0111874	2	32134793	0.59	0.41	0.41	0.48	0.81	0.37
solcap_snp_c2_39178	2	32148414	0.1	0.9	0.1	0.18	0.2	0.16
solcap_snp_c2_39175	2	32166954	0.76	0.24	0.24	0.37	0.48	0.3
solcap_snp_c1_11581	2	32220107	0.52	0.48	0.48	0.5	0.89	0.37
solcap_snp_c1_13887	2	32451482	0.89	0.11	0.11	0.2	0.22	0.18
solcap_snp_c2_56392	2	32487468	0.43	0.57	0.43	0.49	0.87	0.37
solcap_snp_c2_44774	2	32668601	0.45	0.55	0.45	0.49	0.87	0.37
PotVar0131493	2	32668851	0.28	0.72	0.28	0.41	0.56	0.32
PotVar0131513	2	32669346	0.11	0.89	0.11	0.19	0.21	0.17
solcap_snp_c2_44775	2	32669355	0.95	0.05	0.05	0.1	0.11	0.1
solcap_snp_c2_44776	2	32669950	0.45	0.55	0.45	0.49	0.87	0.37
solcap_snp_c1_13189	2	32670575	0.94	0.06	0.06	0.11	0.12	0.1
solcap_snp_c2_44777	2	32670900	0.6	0.4	0.4	0.48	0.76	0.36
solcap_snp_c2_44768	2	32806337	0.45	0.55	0.45	0.49	0.87	0.37
solcap_snp_c2_44769	2	32820618	0.26	0.74	0.26	0.39	0.52	0.31
solcap_snp_c2_44770	2	32822982	0.26	0.74	0.26	0.39	0.53	0.31
solcap_snp_c2_13051	2	33076297	0.79	0.21	0.21	0.33	0.41	0.27
PotVar0120925	2	33160910	0.78	0.22	0.22	0.35	0.43	0.29
PotVar0120894	2	33161478	0.39	0.61	0.39	0.47	0.75	0.36
PotVar0120885	2	33161656	0.46	0.54	0.46	0.5	0.88	0.37
PotVar0120866	2	33161874	0.93	0.07	0.07	0.13	0.13	0.12
PotVar0120864	2	33161878	0.1	0.9	0.1	0.18	0.2	0.16
PotVar0120856	2	33161999	0.74	0.26	0.26	0.39	0.52	0.31
solcap_snp_c1_4192	2	33204519	0.44	0.56	0.44	0.49	0.85	0.37
solcap_snp_c2_51995	2	33266694	0.7	0.3	0.3	0.42	0.6	0.33
solcap_snp_c2_51998	2	33270568	0.74	0.26	0.26	0.39	0.53	0.31
PotVar0120829	2	33276124	0.91	0.09	0.09	0.17	0.18	0.15
PotVar0120822	2	33276255	0.56	0.44	0.44	0.49	0.86	0.37
PotVar0120820	2	33276285	0.26	0.74	0.26	0.39	0.52	0.31
PotVar0120706	2	33278954	0.45	0.55	0.45	0.5	0.86	0.37
PotVar0120697	2	33279080	0.56	0.44	0.44	0.49	0.85	0.37
solcap_snp_c2_51986	2	33352248	0.21	0.79	0.21	0.33	0.41	0.28
solcap_snp_c2_51990	2	33357550	0.45	0.55	0.45	0.5	0.86	0.37
solcap_snp_c1_14419	2	33798618	0.06	0.94	0.06	0.12	0.13	0.11
PotVar0037922	2	33904041	0.54	0.46	0.46	0.5	0.87	0.37
solcap_snp_c2_52611	2	33904081	0.46	0.54	0.46	0.5	0.88	0.37
solcap_snp_c2_52615	2	33904876	0.06	0.94	0.06	0.12	0.13	0.11
PotVar0037977	2	33904943	0.77	0.23	0.23	0.35	0.45	0.29
PotVar0037982	2	33905026	0.47	0.53	0.47	0.5	0.93	0.37
PotVar0038002	2	33959734	0.95	0.05	0.05	0.1	0.11	0.1
PotVar0038003	2	33959791	0.73	0.27	0.27	0.39	0.54	0.32
PotVar0038033	2	33960472	0.21	0.79	0.21	0.33	0.42	0.28
PotVar0038034	2	33960487	0.27	0.73	0.27	0.39	0.54	0.32
PotVar0038035	2	33960526	0.79	0.21	0.21	0.33	0.42	0.28
PotVar0038036	2	33960559	0.08	0.92	0.08	0.15	0.16	0.14
PotVar0038051	2	33962178	0.94	0.06	0.06	0.12	0.13	0.11
PotVar0038136	2	33963253	0.19	0.81	0.19	0.3	0.37	0.26
solcap_snp_c2_47037	2	33978983	0.54	0.46	0.46	0.5	0.86	0.37
PotVar0038206	2	34026293	0.56	0.44	0.44	0.49	0.84	0.37
PotVar0038207	2	34026365	0.74	0.26	0.26	0.39	0.53	0.31
PotVar0038224	2	34027352	0.85	0.15	0.15	0.25	0.29	0.22
PotVar0038244	2	34027613	0.92	0.08	0.08	0.16	0.17	0.14
PotVar0038256	2	34027802	0.81	0.19	0.19	0.31	0.37	0.26
PotVar0038345	2	34029182	0.19	0.81	0.19	0.31	0.37	0.26
PotVar0038355	2	34029394	0.26	0.74	0.26	0.39	0.52	0.31
solcap_snp_c1_12287	2	34078475	0.17	0.83	0.17	0.28	0.34	0.24
solcap_snp_c2_41848	2	34086001	0.27	0.73	0.27	0.4	0.54	0.32
solcap_snp_c1_12264	2	34171906	0.46	0.54	0.46	0.5	0.84	0.37
solcap_snp_c1_12257	2	34211649	0.61	0.39	0.39	0.48	0.78	0.36
solcap_snp_c1_12251	2	34237017	0.73	0.27	0.27	0.39	0.54	0.32
solcap_snp_c2_41837	2	34355540	0.59	0.41	0.41	0.48	0.82	0.37
solcap_snp_c1_9944	2	34461501	0.94	0.06	0.06	0.11	0.11	0.1
PotVar0038389	2	34560059	0.08	0.92	0.08	0.15	0.17	0.14
PotVar0038395	2	34560277	0.17	0.83	0.17	0.29	0.34	0.24
PotVar0038422	2	34560555	0.42	0.58	0.42	0.49	0.82	0.37
PotVar0038424	2	34560748	0.57	0.43	0.43	0.49	0.81	0.37
PotVar0038427	2	34560919	0.82	0.18	0.18	0.3	0.36	0.25
solcap_snp_c2_33108	2	34739125	0.72	0.28	0.28	0.4	0.56	0.32
PotVar0038601	2	34813551	0.93	0.07	0.07	0.13	0.14	0.12
PotVar0038630	2	34814960	0.77	0.23	0.23	0.36	0.47	0.29
PotVar0038650	2	34815500	0.94	0.06	0.06	0.12	0.13	0.11
PotVar0038665	2	34815811	0.5	0.5	0.5	0.5	0.83	0.37
PotVar0038673	2	34815984	0.17	0.83	0.17	0.29	0.35	0.25
solcap_snp_c2_40135	2	34970012	0.4	0.6	0.4	0.48	0.77	0.36
solcap_snp_c2_40153	2	35030182	0.18	0.82	0.18	0.29	0.35	0.25
PotVar0038744	2	35111835	0.51	0.49	0.49	0.5	0.92	0.37
PotVar0038753	2	35112045	0.17	0.83	0.17	0.29	0.35	0.25
PotVar0038755	2	35112246	0.54	0.46	0.46	0.5	0.88	0.37
PotVar0038759	2	35112312	0.88	0.12	0.12	0.21	0.24	0.19
PotVar0038859	2	35114037	0.17	0.83	0.17	0.29	0.35	0.25
PotVar0038876	2	35116322	0.83	0.17	0.17	0.29	0.35	0.25
solcap_snp_c2_40167	2	35183791	0.21	0.79	0.21	0.33	0.42	0.28
solcap_snp_c2_40170	2	35186330	0.39	0.61	0.39	0.48	0.78	0.36
solcap_snp_c2_40172	2	35186396	0.5	0.5	0.5	0.5	0.9	0.37
solcap_snp_c2_50570	2	35399277	0.71	0.29	0.29	0.41	0.59	0.33
solcap_snp_c2_55206	2	35433267	0.91	0.09	0.09	0.17	0.18	0.15
solcap_snp_c2_55204	2	35441797	0.67	0.33	0.33	0.44	0.64	0.34
solcap_snp_c2_55199	2	35523028	0.5	0.5	0.5	0.5	0.86	0.37
solcap_snp_c2_50394	2	35549497	0.41	0.59	0.41	0.48	0.79	0.37
solcap_snp_c2_50415	2	35600538	0.05	0.95	0.05	0.1	0.11	0.1
solcap_snp_c2_50412	2	35600642	0.23	0.77	0.23	0.35	0.45	0.29
solcap_snp_c2_50405	2	35657856	0.62	0.38	0.38	0.47	0.73	0.36
PotVar0128389	2	35666972	0.45	0.55	0.45	0.49	0.8	0.37
PotVar0128434	2	35669324	0.38	0.62	0.38	0.47	0.73	0.36
PotVar0128435	2	35669382	0.17	0.83	0.17	0.28	0.34	0.24
PotVar0128476	2	35669794	0.92	0.08	0.08	0.14	0.15	0.13
PotVar0128499	2	35670130	0.92	0.08	0.08	0.15	0.16	0.14
solcap_snp_c2_27433	2	35990827	0.22	0.78	0.22	0.35	0.44	0.29
solcap_snp_c2_17951	2	36344205	0.4	0.6	0.4	0.48	0.79	0.36
PotVar0045671	2	36363496	0.89	0.11	0.11	0.2	0.22	0.18
PotVar0045674	2	36363617	0.4	0.6	0.4	0.48	0.79	0.36
PotVar0045695	2	36364095	0.94	0.06	0.06	0.11	0.12	0.1
solcap_snp_c2_17938	2	36364447	0.42	0.58	0.42	0.49	0.81	0.37
PotVar0045713	2	36364535	0.5	0.5	0.5	0.5	0.89	0.37
solcap_snp_c2_17937	2	36364535	0.5	0.5	0.5	0.5	0.89	0.37
PotVar0045716	2	36364697	0.1	0.9	0.1	0.17	0.19	0.16
solcap_snp_c2_17935	2	36364709	0.5	0.5	0.5	0.5	0.89	0.37
solcap_snp_c2_17933	2	36364840	0.06	0.94	0.06	0.12	0.12	0.11
solcap_snp_c2_17932	2	36364867	0.43	0.57	0.43	0.49	0.82	0.37
solcap_snp_c2_17931	2	36364959	0.94	0.06	0.06	0.11	0.12	0.11
solcap_snp_c2_17930	2	36365001	0.5	0.5	0.5	0.5	0.89	0.37
solcap_snp_c2_17929	2	36365184	0.06	0.94	0.06	0.11	0.11	0.1
PotVar0045734	2	36365289	0.93	0.07	0.07	0.13	0.14	0.12
solcap_snp_c2_17928	2	36365289	0.07	0.93	0.07	0.13	0.14	0.12
solcap_snp_c2_17927	2	36365433	0.94	0.06	0.06	0.11	0.12	0.11
PotVar0045735	2	36365517	0.5	0.5	0.5	0.5	0.89	0.37
solcap_snp_c2_17926	2	36365601	0.54	0.46	0.46	0.5	0.88	0.37
solcap_snp_c2_17925	2	36365652	0.4	0.6	0.4	0.48	0.79	0.36
PotVar0045768	2	36366195	0.11	0.89	0.11	0.2	0.22	0.18
PotVar0045827	2	36369750	0.9	0.1	0.1	0.19	0.21	0.17
PotVar0045830	2	36369844	0.89	0.11	0.11	0.2	0.22	0.18
PotVar0045831	2	36369890	0.15	0.85	0.15	0.25	0.29	0.22
PotVar0045853	2	36370702	0.89	0.11	0.11	0.2	0.22	0.18
PotVar0045886	2	36372170	0.42	0.58	0.42	0.49	0.81	0.37
PotVar0045900	2	36374698	0.43	0.57	0.43	0.49	0.82	0.37
solcap_snp_c2_17922	2	36374698	0.58	0.42	0.42	0.49	0.81	0.37
solcap_snp_c2_17921	2	36375306	0.5	0.5	0.5	0.5	0.89	0.37
PotVar0045938	2	36375550	0.85	0.15	0.15	0.26	0.3	0.22
PotVar0045944	2	36378617	0.85	0.15	0.15	0.25	0.29	0.22
PotVar0045952	2	36378820	0.89	0.11	0.11	0.19	0.21	0.17
PotVar0045976	2	36420764	0.1	0.9	0.1	0.18	0.21	0.17
PotVar0045981	2	36420919	0.54	0.46	0.46	0.5	0.88	0.37
PotVar0046023	2	36422306	0.5	0.5	0.5	0.5	0.91	0.37
solcap_snp_c2_17914	2	36422460	0.46	0.54	0.46	0.5	0.87	0.37
solcap_snp_c2_17901	2	36455029	0.53	0.47	0.47	0.5	0.77	0.37
solcap_snp_c2_17900	2	36455167	0.54	0.46	0.46	0.5	0.78	0.37
solcap_snp_c2_17899	2	36455254	0.46	0.54	0.46	0.5	0.78	0.37
solcap_snp_c2_17898	2	36455503	0.06	0.94	0.06	0.12	0.13	0.11
solcap_snp_c2_17897	2	36455671	0.66	0.34	0.34	0.45	0.66	0.35
solcap_snp_c2_17896	2	36455707	0.6	0.4	0.4	0.48	0.78	0.37
solcap_snp_c2_17895	2	36455917	0.16	0.84	0.16	0.27	0.32	0.23
PotVar0046065	2	36485533	0.53	0.47	0.47	0.5	0.84	0.37
PotVar0046109	2	36486200	0.64	0.36	0.36	0.46	0.66	0.35
PotVar0046114	2	36486273	0.94	0.06	0.06	0.11	0.12	0.11
PotVar0046123	2	36486485	0.09	0.91	0.09	0.16	0.17	0.15
PotVar0046178	2	36487614	0.14	0.86	0.14	0.24	0.28	0.21
[truncated: 8,108 more rows]
