# Supplementary material for: Genetic diversity and population structure of advanced clones selected over forty years by a potato breeding program in the USA
Source: Sci Rep. 2021 Apr 16;11:8344. doi: 10.1038/s41598-021-87284-x (PMC8052460; doi:10.1038/s41598-021-87284-x)
Supplement: Supplementary file 4 — Supplementary Information 4. [file 41598_2021_87284_MOESM4_ESM.xlsx]

## Sheet: Sheet1
Supplementary Table S4. Heterozygosity and inbreeding coefficient of two hundred fourteen potato clones
Clone Name	AAAA	AAAB	AABB	ABBB	BBBB	NC	Heterozygosity	Inbreeding coefficient (Fi)
AOR07781-2	0	0	0	0	0	0	0.604674	-0.537
AORTX09037-1W/Y	0	0	0	0	0	0	0.603304	-0.536
AOTX02136-1Ru	0	0	0	0	0	0	0.588481	-0.495
AOTX03187-1Ru	0	0	0	0	0	0	0.56382	-0.436
AOTX05043-1Ru	0	0	0	0	0	0	0.573208	-0.459
AOTX91861-4R	0	0	0	0	0	0	0.575831	-0.473
AOTX93483-1R	0	0	0	0	0	0	0.593441	-0.51
AOTX95265-2Ru	0	0	0	0	0	0	0.569849	-0.462
AOTX95295-3Ru	0	0	0	0	0	0	0.592549	-0.506
AOTX95309-1W	0	0	0	0	0	0	0.600238	-0.525
AOTX95309-2W	0	0	0	0	0	0	0.585225	-0.488
AOTX96075-1Ru	0	0	0	0	0	0	0.591699	-0.504
AOTX96084-1Ru	0	0	0	0	0	0	0.572932	-0.466
AOTX96208-1Ru	0	0	0	0	0	0	0.581915	-0.484
AOTX96216-1Ru	0	0	0	0	0	0	0.58256	-0.492
AOTX96216-2Ru	0	0	0	0	0	0	0.582093	-0.491
AOTX97213-1Ru	0	0	0	0	0	0	0.571516	-0.455
AOTX98096-1Ru*	0	0	0	0	0	0	0.592126	-0.504
AOTX98137-1Ru	0	0	0	0	0	0	0.59267	-0.506
AOTX98152-3Ru	0	0	0	0	0	0	0.626839	-0.593
AOTX98202-1Ru	0	0	0	0	0	0	0.599542	-0.524
Atlantic_MSU	0	0	0	0	0	0	0.72932	-0.853
Atlantic_TAMU	0	0	0	0	0	0	0.72932	-0.853
ATTX00289-4W	0	0	0	0	0	0	0.612816	-0.559
ATTX00289-5R/Y	0	0	0	0	0	0	0.591284	-0.503
ATTX00289-6Y/Y	0	0	0	0	0	0	0.595347	-0.513
ATTX01178-1R	0	0	0	0	0	0	0.594291	-0.51
ATTX01180-1R/Y	0	0	0	0	0	0	0.575219	-0.462
ATTX03516-2R	0	0	0	0	0	0	0.568544	-0.445
ATTX05175s-1R/Y	0	0	0	0	0	0	0.558389	-0.42
ATTX05186-2R	0	0	0	0	0	0	0.593197	-0.517
ATTX06246-1R	0	0	0	0	0	0	0.577259	-0.471
ATTX07042-3W	0	0	0	0	0	0	0.626324	-0.592
ATTX10265-4R/Y	0	0	0	0	0	0	0.578788	-0.473
ATTX88481-1P/W	0	0	0	0	0	0	0.571046	-0.451
ATTX88654-2P/Y	0	0	0	0	0	0	0.566365	-0.44
ATTX95490-2W	0	0	0	0	0	0	0.594064	-0.51
ATTX961014-1AR/Y	0	0	0	0	0	0	0.56628	-0.443
ATTX961014-1Br/Y	0	0	0	0	0	0	0.586108	-0.489
Sierra RoseTM	0	0	0	0	0	0	0.586354	-0.49
ATTX961014-1R/Y Chimera	0	0	0	0	0	0	0.584499	-0.485
ATTX98444s-16R/Y	0	0	0	0	0	0	0.587929	-0.495
ATTX98448-6R/Y	0	0	0	0	0	0	0.590737	-0.501
ATTX98453-11Br	0	0	0	0	0	0	0.566869	-0.44
ATTX98453-3R	0	0	0	0	0	0	0.574278	-0.459
ATTX98453-6R	0	0	0	0	0	0	0.597357	-0.518
ATTX98462s-3R/Y	0	0	0	0	0	0	0.586025	-0.489
ATTX98465-1R/Y	0	0	0	0	0	0	0.519259	-0.32
ATTX98466-5R/WR	0	0	0	0	0	0	0.585953	-0.489
ATTX98468-5Ru/Y*	0	0	0	0	0	0	0.57319	-0.456
ATTX98491-4Yrdspl/Y	0	0	0	0	0	0	0.55123	-0.401
ATTX98493-1AR	0	0	0	0	0	0	0.572861	-0.455
ATTX98493-2P/P	0	0	0	0	0	0	0.612381	-0.556
ATTX98500-2P/Y	0	0	0	0	0	0	0.573092	-0.457
ATTX98500-3P/Y	0	0	0	0	0	0	0.561591	-0.428
ATTX98510-1R/Y	0	0	0	0	0	0	0.61062	-0.552
ATTX98514-1R/Y	0	0	0	0	0	0	0.604572	-0.539
ATTX98518-5P/Y	0	0	0	0	0	0	0.604448	-0.536
ATTX99325-1P	0	0	0	0	0	0	0.561249	-0.428
ATX02263-1R/Y	0	0	0	0	0	0	0.5926	-0.506
ATX03496-3Y/Y	0	0	0	0	0	0	0.574474	-0.46
ATX03564-1Y/Y	0	0	0	0	0	0	0.575278	-0.462
ATX05186-1R	0	0	0	0	0	0	0.615736	-0.564
ATX05202s-3W/Y	0	0	0	0	0	0	0.607246	-0.543
ATX06264s-4R/Y_R1	0	0	0	0	0	0	0.587404	-0.493
ATX06264s-4R/Y_R2	0	0	0	0	0	0	0.588843	-0.496
ATX07305S-1Y/Y	0	0	0	0	0	0	0.607668	-0.544
ATX08181-5Y/Y	0	0	0	0	0	0	0.581992	-0.479
ATX84378-6Ru	0	0	0	0	0	0	0.611106	-0.554
ATX84706-2Ru	0	0	0	0	0	0	0.614652	-0.562
ATX85404-8W	0	0	0	0	0	0	0.600298	-0.525
ATX87184-2Ru	0	0	0	0	0	0	0.563567	-0.433
Reveille Russet	0	0	0	0	0	0	0.621155	-0.578
ATX9117-1Ru	0	0	0	0	0	0	0.5833	-0.482
ATX91322-2Y/Y	0	0	0	0	0	0	0.218345	0.445
ATX9202-3Ru	0	0	0	0	0	0	0.596465	-0.515
ATX9312-1Ru	0	0	0	0	0	0	0.585625	-0.488
ATX9332-8Ru	0	0	0	0	0	0	0.594568	-0.511
ATTX96746-1R*	0	0	0	0	0	0	0.597449	-0.519
ATX97147-4Ru	0	0	0	0	0	0	0.619903	-0.575
ATX99013-1Ru	0	0	0	0	0	0	0.59275	-0.506
BTX1544-2W/Y	0	0	0	0	0	0	0.622218	-0.581
BTX1749-1W/Y	0	0	0	0	0	0	0.61661	-0.567
BTX2103-1R/Y	0	0	0	0	0	0	0.570492	-0.45
BTX2332-1R	0	0	0	0	0	0	0.64495	-0.639
CO112-F2-2P/P	0	0	0	0	0	0	0.620547	-0.579
COTX00104-6R	0	0	0	0	0	0	0.5681	-0.446
COTX00104-7R	0	0	0	0	0	0	0.587989	-0.494
COTX01403-4R/Y	0	0	0	0	0	0	0.601827	-0.529
COTX02172-1R	0	0	0	0	0	0	0.581199	-0.477
COTX02293-4R	0	0	0	0	0	0	0.573769	-0.459
COTX03079-1W/W	0	0	0	0	0	0	0.598886	-0.522
COTX03134-1Y/W	0	0	0	0	0	0	0.608471	-0.546
COTX03134-2Y/W	0	0	0	0	0	0	0.597176	-0.519
COTX03187-1W	0	0	0	0	0	0	0.573585	-0.457
COTX04015-3W/Y	0	0	0	0	0	0	0.60187	-0.531
COTX04050s-1P/P	0	0	0	0	0	0	0.610228	-0.551
COTX04193s-2R/Y	0	0	0	0	0	0	0.577758	-0.469
COTX04303-3Ru/Y*	0	0	0	0	0	0	0.592831	-0.506
COTX05095-2Ru/Y	0	0	0	0	0	0	0.567353	-0.441
COTX05211-4R	0	0	0	0	0	0	0.554232	-0.408
COTX05211-5R	0	0	0	0	0	0	0.554542	-0.409
COTX05211-7R	0	0	0	0	0	0	0.581222	-0.477
COTX05249-3W/Y	0	0	0	0	0	0	0.566931	-0.441
COTX05261-1R/Y	0	0	0	0	0	0	0.555011	-0.412
COTX08039-1P/P*	0	0	0	0	0	0	0.556041	-0.417
COTX08063-2Ru	0	0	0	0	0	0	0.594107	-0.509
COTX08121-1Ru	0	0	0	0	0	0	0.600834	-0.526
COTX08121-4Ru	0	0	0	0	0	0	0.583963	-0.484
COTX08258-6Ru	0	0	0	0	0	0	0.595808	-0.514
COTX08322-10Ru	0	0	0	0	0	0	0.57286	-0.455
COTX08365F-3P/P	0	0	0	0	0	0	0.576051	-0.464
COTX09022-3RuRE/Y	0	0	0	0	0	0	0.6111	-0.553
COTX09052-1Ru	0	0	0	0	0	0	0.602761	-0.532
COTX09052-2Ru	0	0	0	0	0	0	0.603628	-0.534
COTX09089-1Ru	0	0	0	0	0	0	0.632657	-0.607
COTX10012-1Wrdspl/Y	0	0	0	0	0	0	0.592747	-0.506
COTX10073s-1W	0	0	0	0	0	0	0.732489	-0.871
COTX10080-2Ru	0	0	0	0	0	0	0.589199	-0.497
COTX10118-1Wre/Y	0	0	0	0	0	0	0.581963	-0.48
COTX10118-4Wpe/Y	0	0	0	0	0	0	0.542272	-0.378
COTX10138-15Wpe/Y	0	0	0	0	0	0	0.542429	-0.38
COTX10138s-7Wpe/Y	0	0	0	0	0	0	0.543483	-0.381
COTX10226-1Wpe/Y	0	0	0	0	0	0	0.54334	-0.381
COTX13215-2Ru	0	0	0	0	0	0	0.616541	-0.566
COTX87601-2Ru	0	0	0	0	0	0	0.612208	-0.556
COTX89044-1Ru	0	0	0	0	0	0	0.608881	-0.547
COTX90046-1W	0	0	0	0	0	0	0.644354	-0.637
COTX90046-5W	0	0	0	0	0	0	0.608903	-0.547
COTX94216-1R	0	0	0	0	0	0	0.750122	-0.89
COTX94218-1R	0	0	0	0	0	0	0.570946	-0.451
JTTX75/2003EH-1Yre/Y	0	0	0	0	0	0	0.577072	-0.467
Krantz	0	0	0	0	0	0	0.633536	-0.61
MWTX2609-2Ru	0	0	0	0	0	0	0.612929	-0.557
MWTX2609-4Ru	0	0	0	0	0	0	0.613214	-0.558
MWTX548-2Ru	0	0	0	0	0	0	0.611881	-0.555
NDTX050169-1R	0	0	0	0	0	0	0.490864	-0.247
NDTX050184s-1R/Y	0	0	0	0	0	0	0.565187	-0.437
NDTX059759-3R/Y Pinto	0	0	0	0	0	0	0.576529	-0.465
NDTX059761-1R/R	0	0	0	0	0	0	0.607139	-0.543
NDTX059775-1W	0	0	0	0	0	0	0.58128	-0.477
NDTX059828-2W	0	0	0	0	0	0	0.558943	-0.42
NDTX059886S-1Y/Y	0	0	0	0	0	0	0.769863	-0.935
NDTX060700C-1W	0	0	0	0	0	0	0.5818	-0.479
NDTX071109C-1W	0	0	0	0	0	0	0.586838	-0.491
NDTX071217CB-1W/Y	0	0	0	0	0	0	0.587644	-0.493
NDTX071258B-1R	0	0	0	0	0	0	0.552579	-0.404
NDTX081451CBs-1Y/Y	0	0	0	0	0	0	0.574451	-0.46
NDTX081618-1P/P	0	0	0	0	0	0	0.620301	-0.578
NDTX081644-CAB-2W	0	0	0	0	0	0	0.56563	-0.441
NDTX081648CB-13W	0	0	0	0	0	0	0.626565	-0.592
NDTX081648CB-1W	0	0	0	0	0	0	0.800589	-1.002
NDTX081648CB-4W	0	0	0	0	0	0	0.623085	-0.584
NDTX091886-3P/P	0	0	0	0	0	0	0.628987	-0.601
NDTX091908AB-2W	0	0	0	0	0	0	0.612788	-0.558
NDTX092237C-2P/W	0	0	0	0	0	0	0.581229	-0.477
NDTX092238Cs-1P/W	0	0	0	0	0	0	0.571058	-0.452
NDTX4271-5R	0	0	0	0	0	0	0.5834	-0.483
NDTX4756-1R/Y	0	0	0	0	0	0	0.610328	-0.551
NDTX4784-7R	0	0	0	0	0	0	0.577077	-0.468
NDTX4828-2R	0	0	0	0	0	0	0.583267	-0.482
NDTX4930-5W	0	0	0	0	0	0	0.608236	-0.546
NDTX5003-2R	0	0	0	0	0	0	0.585727	-0.488
NDTX5067-2R	0	0	0	0	0	0	0.58443	-0.486
NDTX5438-11R	0	0	0	0	0	0	0.787263	-0.971
NDTX6773-1W	0	0	0	0	0	0	0.597735	-0.519
NDTX731-1R	0	0	0	0	0	0	0.575767	-0.464
NDTX7590-3R	0	0	0	0	0	0	0.580784	-0.477
NDTX8773-4Ru	0	0	0	0	0	0	0.587169	-0.493
NDTX91068-11R	0	0	0	0	0	0	0.58532	-0.487
PORTX03PG25-2R/R	0	0	0	0	0	0	0.609544	-0.549
PTTX05PG07-1W	0	0	0	0	0	0	0.542169	-0.377
Rio Rojo	0	0	0	0	0	0	0.55686	-0.419
Russet Burbank	0	0	0	0	0	0	0.631125	-0.604
Russet Norkotah 102	0	0	0	0	0	0	0.591983	-0.504
Russet Norkotah 112	0	0	0	0	0	0	0.591902	-0.504
Russet Norkotah 223	0	0	0	0	0	0	0.59275	-0.506
Russet Norkotah 278	0	0	0	0	0	0	0.592769	-0.506
Russet Norkotah 296	0	0	0	0	0	0	0.592063	-0.505
Russet Norkotah	0	0	0	0	0	0	0.592831	-0.506
Stampede Russet	0	0	0	0	0	0	0.621651	-0.579
Tacna	0	0	0	0	0	0	0.615875	-0.564
Tokio	0	0	0	0	0	0	0.562071	-0.429
TX03196-1W	0	0	0	0	0	0	0.591904	-0.506
TX05249-10W	0	0	0	0	0	0	0.616987	-0.567
TX05249-11W	0	0	0	0	0	0	0.618911	-0.572
TX05249-3W	0	0	0	0	0	0	0.642474	-0.632
TX08350-12Ru	0	0	0	0	0	0	0.601432	-0.529
Vanguard Russet	0	0	0	0	0	0	0.626154	-0.594
TX08385-2P/YP	0	0	0	0	0	0	0.628259	-0.597
TX09396-1W	0	0	0	0	0	0	0.658527	-0.673
TX09403-21W	0	0	0	0	0	0	0.625113	-0.589
TX09406s-1P/P	0	0	0	0	0	0	0.60822	-0.546
TX09414-1W	0	0	0	0	0	0	0.611078	-0.554
TX10437-9Pyspl/Y	0	0	0	0	0	0	0.538935	-0.372
TX11454-9Ru/Y	0	0	0	0	0	0	0.599187	-0.522
TX11461-3W	0	0	0	0	0	0	0.601051	-0.527
TX12474-1P/R	0	0	0	0	0	0	0.478924	-0.217
TX12484-4W	0	0	0	0	0	0	0.590841	-0.501
TX13590-9Ru	0	0	0	0	0	0	0.627358	-0.594
TX14611-1R	0	0	0	0	0	0	0.602562	-0.531
TX1475-3W	0	0	0	0	0	0	0.584831	-0.486
Sierra GoldTM	0	0	0	0	0	0	0.623065	-0.583
TX1617-1W/Y	0	0	0	0	0	0	0.636138	-0.616
TX1673-1W/Y	0	0	0	0	0	0	0.616052	-0.566
TX6-1216-1Ru	0	0	0	0	0	0	0.624341	-0.587
TX09403-15W	0	0	0	0	0	0	0.625812	-0.59
TXA549-1Ru	0	0	0	0	0	0	0.62721	-0.594
TXNS106	0	0	0	0	0	0	0.59271	-0.506
TXNS118	0	0	0	0	0	0	0.59275	-0.506
TXNS249	0	0	0	0	0	0	0.592104	-0.505
TXYG79	0	0	0	0	0	0	0.63845	-0.622
UMTX383-3Yrdspl/Y	0	0	0	0	0	0	0.552132	-0.403
White LaSoda	0	0	0	0	0	0	0.633649	-0.611
