# Supplementary material for: Genetic diversity and population structure of advanced clones selected over forty years by a potato breeding program in the USA
Source: Sci Rep. 2021 Apr 16;11:8344. doi: 10.1038/s41598-021-87284-x (PMC8052460; doi:10.1038/s41598-021-87284-x)
Supplement: Supplementary file 5 — Supplementary Information 5. [file 41598_2021_87284_MOESM5_ESM.xlsx]

## Sheet: Sheet1
Supplementary Table S5. Population Structure Membership of 214 potato clones.
Clone Number	Clone Name	Population 1	Population 2	Population 3	Inferred Membership
1	AOR07781-2	0.011	0.202	0.787	3
2	AORTX09037-1W/Y	0.278	0.059	0.663	3
3	AOTX02136-1Ru	0.108	0.269	0.623	3
4	AOTX03187-1Ru	0.014	0.204	0.782	3
5	AOTX05043-1Ru	0.115	0.154	0.731	3
6	AOTX91861-4R	0.846	0.052	0.102	1
7	AOTX93483-1R	0.972	0.021	0.008	1
8	AOTX95265-2Ru	0	1	0	2
9	AOTX95295-3Ru	0	1	0	2
10	AOTX95309-1W	0.354	0.023	0.622	3
11	AOTX95309-2W	0.96	0.039	0.001	1
12	AOTX96075-1Ru	0	1	0	2
13	AOTX96084-1Ru	0	1	0	2
14	AOTX96208-1Ru	0	1	0	2
15	AOTX96216-1Ru	0.061	0.077	0.862	3
16	AOTX96216-2Ru	0.062	0.079	0.859	3
17	AOTX97213-1Ru	0.004	0.196	0.799	3
18	AOTX98096-1Ru*	0	1	0	2
19	AOTX98137-1Ru	0	1	0	2
20	AOTX98152-3Ru	0.004	0.064	0.932	3
21	AOTX98202-1Ru	0.062	0.212	0.726	3
22	Atlantic_MSU	0.061	0.001	0.938	3
23	Atlantic_TAMU	0.056	0.001	0.943	3
24	ATTX00289-4W	0.182	0.09	0.728	3
25	ATTX00289-5R/Y	0.786	0.008	0.206	1
26	ATTX00289-6Y/Y	0.265	0.114	0.621	3
27	ATTX01178-1R	0.914	0.007	0.079	1
28	ATTX01180-1R/Y	0.985	0.002	0.013	1
29	ATTX03516-2R	0.952	0.039	0.008	1
30	ATTX05175s-1R/Y	0.874	0.036	0.089	1
31	ATTX05186-2R	0.66	0.001	0.338	1
32	ATTX06246-1R	0.804	0.069	0.126	1
33	ATTX07042-3W	0.309	0.001	0.69	3
34	ATTX10265-4R/Y	0.681	0.001	0.317	1
35	ATTX88481-1P/W	0.856	0.008	0.136	1
36	ATTX88654-2P/Y	0.957	0.041	0.002	1
37	ATTX95490-2W	0.519	0.076	0.405	1
38	ATTX961014-1AR/Y	0.963	0.036	0.001	1
39	ATTX961014-1Br/Y	0.96	0.04	0.001	1
40	Sierra RoseTM	0.961	0.039	0.001	1
41	ATTX961014-1R/Y Chimera	0.895	0.047	0.058	1
42	ATTX98444s-16R/Y	0.73	0.06	0.21	1
43	ATTX98448-6R/Y	0.787	0.006	0.207	1
44	ATTX98453-11Br	0.944	0.056	0	1
45	ATTX98453-3R	0.948	0.051	0	1
46	ATTX98453-6R	0.933	0.066	0.002	1
47	ATTX98462s-3R/Y	0.96	0.039	0.001	1
48	ATTX98465-1R/Y	0.932	0.004	0.064	1
49	ATTX98466-5R/WR	0.891	0.045	0.064	1
50	ATTX98468-5Ru/Y*	0.01	0.237	0.752	3
51	ATTX98491-4Yrdspl/Y	0.976	0.024	0.001	1
52	ATTX98493-1AR	0.854	0.023	0.123	1
53	ATTX98493-2P/P	0.251	0.005	0.744	3
54	ATTX98500-2P/Y	0.812	0.028	0.16	1
55	ATTX98500-3P/Y	0.836	0.062	0.101	1
56	ATTX98510-1R/Y	0.56	0.057	0.383	1
57	ATTX98514-1R/Y	0.58	0.054	0.366	1
58	ATTX98518-5P/Y	0.813	0.048	0.139	1
59	ATTX99325-1P	0.859	0.007	0.134	1
60	ATX02263-1R/Y	0.936	0.057	0.006	1
61	ATX03496-3Y/Y	0.308	0.033	0.659	3
62	ATX03564-1Y/Y	0.309	0.032	0.658	3
63	ATX05186-1R	0.652	0.002	0.346	1
64	ATX05202s-3W/Y	0.219	0.01	0.771	3
65	ATX06264s-4R/Y_R1	0.986	0.009	0.005	1
66	ATX06264s-4R/Y_R2	0.986	0.009	0.005	1
67	ATX07305S-1Y/Y	0.19	0.001	0.809	3
68	ATX08181-5Y/Y	0.276	0.036	0.688	3
69	ATX84378-6Ru	0.06	0.073	0.867	3
70	ATX84706-2Ru	0.127	0.115	0.759	3
71	ATX85404-8W	0.354	0.028	0.618	3
72	ATX87184-2Ru	0.166	0.173	0.66	3
73	Reveille Russet	0.004	0.239	0.758	3
74	ATX9117-1Ru	0.232	0.156	0.612	3
75	ATX91322-2Y/Y	0.973	0.026	0.001	1
76	ATX9202-3Ru	0.004	0.376	0.62	3
77	ATX9312-1Ru	0.017	0.413	0.57	3
78	ATX9332-8Ru	0.016	0.365	0.619	3
79	ATTX96746-1R*	0.623	0.005	0.371	1
80	ATX97147-4Ru	0.02	0.132	0.849	3
81	ATX99013-1Ru	0	1	0	2
82	BTX1544-2W/Y	0.379	0.014	0.607	3
83	BTX1749-1W/Y	0.201	0.021	0.778	3
84	BTX2103-1R/Y	0.84	0.009	0.151	1
85	BTX2332-1R	0.498	0.012	0.49	Admixed
86	CO112-F2-2P/P	0.235	0.059	0.706	3
87	COTX00104-6R	0.965	0.034	0.001	1
88	COTX00104-7R	0.883	0.045	0.073	1
89	COTX01403-4R/Y	0.763	0.008	0.228	1
90	COTX02172-1R	0.83	0.001	0.169	1
91	COTX02293-4R	0.852	0.002	0.146	1
92	COTX03079-1W/W	0.484	0.007	0.51	3
93	COTX03134-1Y/W	0.401	0.023	0.577	3
94	COTX03134-2Y/W	0.398	0.019	0.582	3
95	COTX03187-1W	0.014	0.201	0.784	3
96	COTX04015-3W/Y	0.437	0.075	0.488	Admixed
97	COTX04050s-1P/P	0.368	0.027	0.605	3
98	COTX04193s-2R/Y	0.664	0.029	0.307	1
99	COTX04303-3Ru/Y*	0	1	0	2
100	COTX05095-2Ru/Y	0.012	0.133	0.855	3
101	COTX05211-4R	0.998	0.001	0	1
102	COTX05211-5R	0.998	0.001	0.001	1
103	COTX05211-7R	0.993	0.006	0.001	1
104	COTX05249-3W/Y	0.873	0.002	0.124	1
105	COTX05261-1R/Y	0.882	0.066	0.051	1
106	COTX08039-1P/P*	0.688	0.05	0.262	1
107	COTX08063-2Ru	0.02	0.154	0.825	3
108	COTX08121-1Ru	0.006	0.207	0.787	3
109	COTX08121-4Ru	0.004	0.206	0.79	3
110	COTX08258-6Ru	0.006	0.126	0.868	3
111	COTX08322-10Ru	0.006	0.221	0.773	3
112	COTX08365F-3P/P	0.543	0.021	0.436	1
113	COTX09022-3RuRE/Y	0.157	0.039	0.804	3
114	COTX09052-1Ru	0.04	0.263	0.697	3
115	COTX09052-2Ru	0.041	0.262	0.696	3
116	COTX09089-1Ru	0.082	0.026	0.892	3
117	COTX10012-1Wrdspl/Y	0.3	0.041	0.659	3
118	COTX10073s-1W	0.32	0.003	0.676	3
119	COTX10080-2Ru	0.01	0.268	0.721	3
120	COTX10118-1Wre/Y	0.766	0.041	0.192	1
121	COTX10118-4Wpe/Y	0.879	0.007	0.114	1
122	COTX10138-15Wpe/Y	0.998	0.002	0	1
123	COTX10138s-7Wpe/Y	0.995	0.004	0	1
124	COTX10226-1Wpe/Y	0.81	0.002	0.188	1
125	COTX13215-2Ru	0.192	0.148	0.661	3
126	COTX87601-2Ru	0.106	0.476	0.418	Admixed
127	COTX89044-1Ru	0.201	0.171	0.628	3
128	COTX90046-1W	0.204	0.043	0.753	3
129	COTX90046-5W	0.12	0.09	0.789	3
130	COTX94216-1R	0.567	0.003	0.43	1
131	COTX94218-1R	0.855	0.002	0.143	1
132	JTTX75/2003EH-1Yre/Y	0.403	0.413	0.184	Admixed
133	Krantz	0.372	0.069	0.559	3
134	MWTX2609-2Ru	0.161	0.152	0.688	3
135	MWTX2609-4Ru	0.16	0.152	0.688	3
136	MWTX548-2Ru	0.161	0.153	0.685	3
137	NDTX050169-1R	0.976	0.024	0.001	1
138	NDTX050184s-1R/Y	0.887	0.01	0.103	1
139	NDTX059759-3R/Y Pinto	0.942	0.005	0.053	1
140	NDTX059761-1R/R	0.543	0.021	0.436	1
141	NDTX059775-1W	0.659	0.053	0.287	1
142	NDTX059828-2W	0.824	0.013	0.163	1
143	NDTX059886S-1Y/Y	0.495	0.028	0.477	Admixed
144	NDTX060700C-1W	0.304	0.003	0.693	3
145	NDTX071109C-1W	0.327	0.001	0.672	3
146	NDTX071217CB-1W/Y	0.196	0.001	0.803	3
147	NDTX071258B-1R	0.834	0.018	0.148	1
148	NDTX081451CBs-1Y/Y	0.21	0.018	0.772	3
149	NDTX081618-1P/P	0.807	0.01	0.183	1
150	NDTX081644-CAB-2W	0.334	0.002	0.663	3
151	NDTX081648CB-13W	0.273	0.064	0.663	3
152	NDTX081648CB-1W	0.504	0.015	0.482	1
153	NDTX081648CB-4W	0.285	0.034	0.681	3
154	NDTX091886-3P/P	0.306	0.005	0.689	3
155	NDTX091908AB-2W	0.296	0.001	0.703	3
156	NDTX092237C-2P/W	0.466	0.066	0.468	Admixed
157	NDTX092238Cs-1P/W	0.76	0.038	0.202	1
158	NDTX4271-5R	0.999	0.001	0	1
159	NDTX4756-1R/Y	0.559	0.058	0.384	1
160	NDTX4784-7R	0.999	0	0	1
161	NDTX4828-2R	0.924	0.02	0.056	1
162	NDTX4930-5W	0.333	0.003	0.664	3
163	NDTX5003-2R	0.996	0.004	0	1
164	NDTX5067-2R	0.996	0.004	0	1
165	NDTX5438-11R	0.56	0.028	0.412	1
166	NDTX6773-1W	0.241	0.001	0.758	3
167	NDTX731-1R	0.844	0.038	0.118	1
168	NDTX7590-3R	0.845	0.006	0.149	1
169	NDTX8773-4Ru	0.065	0.399	0.536	3
170	NDTX91068-11R	0.997	0.003	0	1
171	PORTX03PG25-2R/R	0.482	0.004	0.514	3
172	PTTX05PG07-1W	0.49	0.013	0.497	Admixed
173	Rio Rojo	0.816	0.003	0.182	1
174	Russet Burbank	0.012	0.215	0.774	3
175	Russet Norkotah 102	0	1	0	2
176	Russet Norkotah 112	0	1	0	2
177	Russet Norkotah 223	0	1	0	2
178	Russet Norkotah 278	0	1	0	2
179	Russet Norkotah 296	0	1	0	2
180	Russet Norkotah	0	1	0	2
181	Stampede Russet	0.184	0.057	0.759	3
182	Tacna	0.253	0.101	0.646	3
183	Tokio	0.373	0.038	0.59	3
184	TX03196-1W	0.446	0.048	0.505	3
185	TX05249-10W	0.131	0.003	0.867	3
186	TX05249-11W	0.01	0.071	0.918	3
187	TX05249-3W	0.008	0.158	0.834	3
188	TX08350-12Ru	0.005	0.103	0.891	3
189	Vanguard Russet	0.003	0.418	0.579	3
190	TX08385-2P/YP	0.311	0.003	0.686	3
191	TX09396-1W	0.087	0.003	0.91	3
192	TX09403-21W	0.189	0.001	0.81	3
193	TX09406s-1P/P	0.515	0.004	0.481	1
194	TX09414-1W	0.138	0.096	0.766	3
195	TX10437-9Pyspl/Y	0.988	0.011	0.001	1
196	TX11454-9Ru/Y	0.199	0.408	0.393	Admixed
197	TX11461-3W	0.314	0.003	0.683	3
198	TX12474-1P/R	0.624	0.007	0.369	1
199	TX12484-4W	0.639	0.024	0.337	1
200	TX13590-9Ru	0.003	0.064	0.933	3
201	TX14611-1R	0.467	0.061	0.472	Admixed
202	TX1475-3W	0.214	0.093	0.693	3
203	Sierra GoldTM	0.266	0.036	0.698	3
204	TX1617-1W/Y	0.28	0.176	0.544	3
205	TX1673-1W/Y	0.178	0.088	0.734	3
206	TX6-1216-1Ru	0.008	0.38	0.612	3
207	TX09403-15W	0.186	0.001	0.813	3
208	TXA549-1Ru	0.004	0.062	0.934	3
209	TXNS106	0	1	0	2
210	TXNS118	0	1	0	2
211	TXNS249	0	1	0	2
212	TXYG79	0.248	0.047	0.704	3
213	UMTX383-3Yrdspl/Y	0.976	0.024	0.001	1
214	White LaSoda	0.465	0.135	0.4	Admixed
