# Supplementary material for: Genetic diversity and population structure of advanced clones selected over forty years by a potato breeding program in the USA
Source: Sci Rep. 2021 Apr 16;11:8344. doi: 10.1038/s41598-021-87284-x (PMC8052460; doi:10.1038/s41598-021-87284-x)
Supplement: Supplementary file 6 — Supplementary Information 6. [file 41598_2021_87284_MOESM6_ESM.xlsx]

## Sheet: Sheet1
Supplementary Table S6. DAPC membership of 214 potato clones.
Clone Name	DAPC
AOR07781-2	ChipRu
AORTX09037-1W/Y	ChipRu
AOTX02136-1Ru	ChipRu
AOTX03187-1Ru	ChipRu
AOTX05043-1Ru	ChipRu
AOTX91861-4R	Red
AOTX93483-1R	Red
AOTX95265-2Ru	RN
AOTX95295-3Ru	RN
AOTX95309-1W	ChipRu
AOTX95309-2R	Red
AOTX96075-1Ru	RN
AOTX96084-1Ru	RN
AOTX96208-1Ru	RN
AOTX96216-1Ru	ChipRu
AOTX96216-2Ru	ChipRu
AOTX97213-1Ru	ChipRu
AOTX98096-1Ru	RN
AOTX98137-1Ru	RN
AOTX98152-3Ru	ChipRu
AOTX98202-1Ru	ChipRu
Atlantic_MSU	ChipRu
Atlantic_TAMU	ChipRu
ATTX00289-4W	ChipRu
ATTX00289-5R/Y	Red
ATTX00289-6Y/Y	ChipRu
ATTX01178-1R	Red
ATTX01180-1R/Y	Red
ATTX03516-2R	Red
ATTX05175s-1R/Y	Red
ATTX05186-2R	ChipRu
ATTX06246-1R	Red
ATTX07042-3W	ChipRu
ATTX10265-4R/Y	Red
ATTX88481-1P/W	Red
ATTX88654-2P/Y	Red
ATTX95490-2W	Red
ATTX961014-1AR/Y	Red
ATTX961014-1Br/Y	Red
ATTX961014-1R/Y Chimera	Red
ATTX96746-1R	Red
ATTX98444s-16R/Y	Red
ATTX98448-6R/Y	Red
ATTX98453-11Br	Red
ATTX98453-3R	Red
ATTX98453-6R	Red
ATTX98462s-3R/Y	Red
ATTX98465-1R/Y	Red
ATTX98466-5R/WR	Red
ATTX98468-5Ru/Y	ChipRu
ATTX98491-4Yrdspl/Y	Red
ATTX98493-1AR	Red
ATTX98493-2P/P	ChipRu
ATTX98500-2P/Y	Red
ATTX98500-3P/Y	Red
ATTX98510-1R/Y	Red
ATTX98514-1R/Y	Red
ATTX98518-5P/Y	Red
ATTX99325-1P	Red
ATX02263-1R/Y	Red
ATX03496-3Y/Y	ChipRu
ATX03564-1Y/Y	ChipRu
ATX05186-1R	ChipRu
ATX05202s-3W/Y	ChipRu
ATX06264s-4R/Y_R1	Red
ATX06264s-4R/Y_R2	Red
ATX07305S-1Y/Y	ChipRu
ATX08181-5Y/Y	ChipRu
ATX84378-6Ru	ChipRu
ATX84706-2Ru	ChipRu
ATX85404-8W	ChipRu
ATX87184-2Ru	ChipRu
ATX9117-1Ru	ChipRu
ATX91322-2Y/Y	Red
ATX9202-3Ru	ChipRu
ATX9312-1Ru	ChipRu
ATX9332-8Ru	ChipRu
ATX97147-4Ru	ChipRu
ATX99013-1Ru	RN
BTX1544-2W/Y	ChipRu
BTX1749-1W/Y	ChipRu
BTX2103-1R/Y	Red
BTX2332-1R	Red
CO112-F2-2P/P	ChipRu
COTX00104-6R	Red
COTX00104-7R	Red
COTX01403-4R/Y	Red
COTX02172-1R	Red
COTX02293-4R	Red
COTX03079-1W/W	Red
COTX03134-1Y/W	ChipRu
COTX03134-2Y/W	ChipRu
COTX03187-1W	ChipRu
COTX04015-3W/Y	ChipRu
COTX04050s-1P/P	ChipRu
COTX04193s-2R/Y	Red
COTX04303-3Ru/Y	RN
COTX05095-2Ru/Y	ChipRu
COTX05211-4R	Red
COTX05211-5R	Red
COTX05211-7R	Red
COTX05249-3W/Y	Red
COTX05261-1R/Y	Red
COTX08039-1P/P	Red
COTX08063-2Ru	ChipRu
COTX08121-1Ru	ChipRu
COTX08121-4Ru	ChipRu
COTX08258-6Ru	ChipRu
COTX08322-10Ru	ChipRu
COTX08365F-3P/P	ChipRu
COTX09022-3RuRE/Y	ChipRu
COTX09052-1Ru	ChipRu
COTX09052-2Ru	ChipRu
COTX09089-1Ru	ChipRu
COTX10012-1Wrdspl/Y	ChipRu
COTX10073s-1W	Red
COTX10080-2Ru	ChipRu
COTX10118-1Wre/Y	Red
COTX10118-4Wpe/Y	Red
COTX10138-15Wpe/Y	Red
COTX10138s-7Wpe/Y	Red
COTX10226-1Wpe/Y	Red
COTX13215-2Ru	ChipRu
COTX87601-2Ru	ChipRu
COTX89044-1Ru	ChipRu
COTX90046-1W	ChipRu
COTX90046-5W	ChipRu
COTX94216-1R	Red
COTX94218-1R	Red
JTTX75/2003EH-1Yre/Y	ChipRu
Krantz	ChipRu
MWTX2609-2Ru	ChipRu
MWTX2609-4Ru	ChipRu
MWTX548-2Ru	ChipRu
NDTX050169-1R	Red
NDTX050184s-1R/Y	Red
NDTX059759-3R/Y Pinto	Red
NDTX059761-1R/R	ChipRu
NDTX059775-1W	Red
NDTX059828-2W	Red
NDTX059886S-1Y/Y	Red
NDTX060700C-1W	ChipRu
NDTX071109C-1W	ChipRu
NDTX071217CB-1W/Y	ChipRu
NDTX071258B-1R	Red
NDTX081451CBs-1Y/Y	ChipRu
NDTX081618-1P/P	Red
NDTX081644-CAB-2W	ChipRu
NDTX081648CB-13W	ChipRu
NDTX081648CB-1W	Red
NDTX081648CB-4W	ChipRu
NDTX091886-3P/P	ChipRu
NDTX091908AB-2W	ChipRu
NDTX092237C-2P/W	ChipRu
NDTX092238Cs-1P/W	Red
NDTX4271-5R	Red
NDTX4756-1R/Y	Red
NDTX4784-7R	Red
NDTX4828-2R	Red
NDTX4930-5W	ChipRu
NDTX5003-2R	Red
NDTX5067-2R	Red
NDTX5438-11R	Red
NDTX6773-1W	ChipRu
NDTX731-1R	Red
NDTX7590-3R	Red
NDTX8773-4Ru	ChipRu
NDTX91068-11R	Red
PORTX03PG25-2R/R	ChipRu
PTTX05PG07-1W	ChipRu
Reveille Russet	ChipRu
Rio Rojo	Red
Russet Burbank	ChipRu
Russet Norkotah	RN
Russet Norkotah 102	RN
Russet Norkotah 112	RN
Russet Norkotah 223	RN
Russet Norkotah 278	RN
Russet Norkotah 296	RN
Sierra Gold	ChipRu
Sierra Rose	Red
Stampede Russet	ChipRu
Tacna	ChipRu
Tokio	Red
TX03196-1W	ChipRu
TX05249-10W	ChipRu
TX05249-11W	ChipRu
TX05249-3W	ChipRu
TX08350-12Ru	ChipRu
TX08385-2P/YP	ChipRu
TX09396-1W	ChipRu
TX09403-15W	ChipRu
TX09403-21W	ChipRu
TX09406s-1P/P	Red
TX09414-1W	ChipRu
TX10437-9Pyspl/Y	Red
TX11454-9Ru/Y	ChipRu
TX11461-3W	ChipRu
TX12474-1P/R	ChipRu
TX12484-4W	Red
TX13590-9Ru	ChipRu
TX14611-1R	Red
TX1475-3W	ChipRu
TX1617-1W/Y	ChipRu
TX1673-1W/Y	ChipRu
TX6-1216-1Ru	ChipRu
TXA549-1Ru	ChipRu
TXNS106	RN
TXNS118	RN
TXNS249	RN
TXYG79	ChipRu
UMTX383-3Yrdspl/Y	Red
Vanguard Russet	ChipRu
White LaSoda	Red
