# Supplementary material for: Genetic diversity and population structure of advanced clones selected over forty years by a potato breeding program in the USA
Source: Sci Rep. 2021 Apr 16;11:8344. doi: 10.1038/s41598-021-87284-x (PMC8052460; doi:10.1038/s41598-021-87284-x)
Supplement: Supplementary file 7 — Supplementary Information 7. [file 41598_2021_87284_MOESM7_ESM.xlsx]

## Sheet: Sheet1
Supplementary Table S7. SNPs having the largest contribution to separate groups in the DAPC analysis detected by SNPZIP.
SNP ID	Chr.	LD	Contribution	Gene ID	Annotation
solcap_snp_c2_34332	10	1	0.0016	PGSC0003DMG400011005	Protein kinase
PotVar0004789	10	1	0.0016
solcap_snp_c1_14931	1	2	0.0012	PGSC0003DMG400019435	Wound-induced protein WIN1
solcap_snp_c1_5295	1	2	0.001	PGSC0003DMG400019454	GDP-mannose 3',5'-epimerase
PotVar0042489	1	2	0.001
solcap_snp_c2_16431	1	2	0.0013	PGSC0003DMG400022507	With no lysine kinase
solcap_snp_c1_13913	2	2	0.0011	PGSC0003DMG400008295	BHLH1 transcription factor
solcap_snp_c2_41495	2	2	0.0012	PGSC0003DMG400028462	ACRE 276
PotVar0094383	2	2	0.001
PotVar0024603	5	2	0.001
PotVar0065992	6	2	0.001
solcap_snp_c2_36159	7	2	0.0011
solcap_snp_c2_24454	12	2	0.001
solcap_snp_c1_7744	12	2	0.0011	PGSC0003DMG400015364	CT099
PotVar0031277	12	2	0.0011
solcap_snp_c2_50983	12	2	0.001	PGSC0003DMG400000321	Aldehyde dehydrogenase
solcap_snp_c2_51000	12	2	0.001	PGSC0003DMG400000384	Conserved gene of unknown function
solcap_snp_c2_5474	12	2	0.001	PGSC0003DMG400023839	Transcription factor
