# Supplementary material for: Genetic diversity and population structure of advanced clones selected over forty years by a potato breeding program in the USA
Source: Sci Rep. 2021 Apr 16;11:8344. doi: 10.1038/s41598-021-87284-x (PMC8052460; doi:10.1038/s41598-021-87284-x)
Supplement: Supplementary file 8 — Supplementary Information 8. [file 41598_2021_87284_MOESM8_ESM.xlsx]

## Sheet: Sheet1
Supplementary Table S8. Membership of 214 potato clones in phylogenetic tree.
Clone Name	Group Membership
AOR07781-2	Chip & Russet
AORTX09037-1W/Y	Chip & Russet
AOTX02136-1Ru	Chip & Russet
AOTX03187-1Ru	Chip & Russet
AOTX05043-1Ru	Chip & Russet
AOTX91861-4R	Red/Specialties
AOTX93483-1R	Red/Specialties
AOTX95265-2Ru	RN
AOTX95295-3Ru	RN
AOTX95309-1W	Chip & Russet
AOTX95309-2W	Red/Specialties
AOTX96075-1Ru	RN
AOTX96084-1Ru	RN
AOTX96208-1Ru	RN
AOTX96216-1Ru	Chip & Russet
AOTX96216-2Ru	Chip & Russet
AOTX97213-1Ru	Chip & Russet
AOTX98096-1Ru*	RN
AOTX98137-1Ru	RN
AOTX98152-3Ru	Chip & Russet
AOTX98202-1Ru	Chip & Russet
Atlantic_MSU	Chip & Russet
Atlantic_TAMU	Chip & Russet
ATTX00289-4W	Chip & Russet
ATTX00289-5R/Y	Red/Specialties
ATTX00289-6Y/Y	Chip & Russet
ATTX01178-1R	Red/Specialties
ATTX01180-1R/Y	Red/Specialties
ATTX03516-2R	Red/Specialties
ATTX05175s-1R/Y	Red/Specialties
ATTX05186-2R	Chip & Russet
ATTX06246-1R	Red/Specialties
ATTX07042-3W	Chip & Russet
ATTX10265-4R/Y	Chip & Russet
ATTX88481-1P/W	Red/Specialties
ATTX88654-2P/Y	Red/Specialties
ATTX95490-2W	Red/Specialties
ATTX961014-1AR/Y	Red/Specialties
ATTX961014-1Br/Y	Red/Specialties
Sierra RoseTM	Red/Specialties
ATTX961014-1R/Y Chimera	Red/Specialties
ATTX98444s-16R/Y	Red/Specialties
ATTX98448-6R/Y	Red/Specialties
ATTX98453-11Br	Red/Specialties
ATTX98453-3R	Red/Specialties
ATTX98453-6R	Red/Specialties
ATTX98462s-3R/Y	Red/Specialties
ATTX98465-1R/Y	Red/Specialties
ATTX98466-5R/WR	Red/Specialties
ATTX98468-5Ru/Y*	Chip & Russet
ATTX98491-4Yrdspl/Y	Red/Specialties
ATTX98493-1AR	Red/Specialties
ATTX98493-2P/P	Chip & Russet
ATTX98500-2P/Y	Red/Specialties
ATTX98500-3P/Y	Red/Specialties
ATTX98510-1R/Y	Red/Specialties
ATTX98514-1R/Y	Red/Specialties
ATTX98518-5P/Y	Red/Specialties
ATTX99325-1P	Red/Specialties
ATX02263-1R/Y	Red/Specialties
ATX03496-3Y/Y	Chip & Russet
ATX03564-1Y/Y	Chip & Russet
ATX05186-1R	Chip & Russet
ATX05202s-3W/Y	Chip & Russet
ATX06264s-4R/Y_R1	Red/Specialties
ATX06264s-4R/Y_R2	Red/Specialties
ATX07305S-1Y/Y	Chip & Russet
ATX08181-5Y/Y	Chip & Russet
ATX84378-6Ru	Chip & Russet
ATX84706-2Ru	Chip & Russet
ATX85404-8W	Chip & Russet
ATX87184-2Ru	Chip & Russet
Reveille Russet	Chip & Russet
ATX9117-1Ru	Chip & Russet
ATX91322-2Y/Y	Red/Specialties
ATX9202-3Ru	Chip & Russet
ATX9312-1Ru	Chip & Russet
ATX9332-8Ru	Chip & Russet
ATTX96746-1R*	Red/Specialties
ATX97147-4Ru	Chip & Russet
ATX99013-1Ru	RN
BTX1544-2W/Y	Chip & Russet
BTX1749-1W/Y	Chip & Russet
BTX2103-1R/Y	Red/Specialties
BTX2332-1R	Red/Specialties
CO112-F2-2P/P	Chip & Russet
COTX00104-6R	Red/Specialties
COTX00104-7R	Red/Specialties
COTX01403-4R/Y	Chip & Russet
COTX02172-1R	Red/Specialties
COTX02293-4R	Red/Specialties
COTX03079-1W/W	Chip & Russet
COTX03134-1Y/W	Chip & Russet
COTX03134-2Y/W	Chip & Russet
COTX03187-1W	Chip & Russet
COTX04015-3W/Y	Chip & Russet
COTX04050s-1P/P	Chip & Russet
COTX04193s-2R/Y	Red/Specialties
COTX04303-3Ru/Y*	RN
COTX05095-2Ru/Y	Chip & Russet
COTX05211-4R	Red/Specialties
COTX05211-5R	Red/Specialties
COTX05211-7R	Red/Specialties
COTX05249-3W/Y	Red/Specialties
COTX05261-1R/Y	Red/Specialties
COTX08039-1P/P*	Red/Specialties
COTX08063-2Ru	Chip & Russet
COTX08121-1Ru	Chip & Russet
COTX08121-4Ru	Chip & Russet
COTX08258-6Ru	Chip & Russet
COTX08322-10Ru	Chip & Russet
COTX08365F-3P/P	Chip & Russet
COTX09022-3RuRE/Y	Chip & Russet
COTX09052-1Ru	Chip & Russet
COTX09052-2Ru	Chip & Russet
COTX09089-1Ru	Chip & Russet
COTX10012-1Wrdspl/Y	Chip & Russet
COTX10073s-1W	Chip & Russet
COTX10080-2Ru	Chip & Russet
COTX10118-1Wre/Y	Red/Specialties
COTX10118-4Wpe/Y	Red/Specialties
COTX10138-15Wpe/Y	Red/Specialties
COTX10138s-7Wpe/Y	Red/Specialties
COTX10226-1Wpe/Y	Red/Specialties
COTX13215-2Ru	Chip & Russet
COTX87601-2Ru	Chip & Russet
COTX89044-1Ru	Chip & Russet
COTX90046-1W	Chip & Russet
COTX90046-5W	Chip & Russet
COTX94216-1R	Chip & Russet
COTX94218-1R	Red/Specialties
JTTX75/2003EH-1Yre/Y	Chip & Russet
Krantz	Chip & Russet
MWTX2609-2Ru	Chip & Russet
MWTX2609-4Ru	Chip & Russet
MWTX548-2Ru	Chip & Russet
NDTX050169-1R	Red/Specialties
NDTX050184s-1R/Y	Red/Specialties
NDTX059759-3R/Y Pinto	Red/Specialties
NDTX059761-1R/R	Chip & Russet
NDTX059775-1W	Chip & Russet
NDTX059828-2W	Red/Specialties
NDTX059886S-1Y/Y	Chip & Russet
NDTX060700C-1W	Chip & Russet
NDTX071109C-1W	Chip & Russet
NDTX071217CB-1W/Y	Chip & Russet
NDTX071258B-1R	Red/Specialties
NDTX081451CBs-1Y/Y	Chip & Russet
NDTX081618-1P/P	Red/Specialties
NDTX081644-CAB-2W	Chip & Russet
NDTX081648CB-13W	Chip & Russet
NDTX081648CB-1W	Chip & Russet
NDTX081648CB-4W	Chip & Russet
NDTX091886-3P/P	Chip & Russet
NDTX091908AB-2W	Chip & Russet
NDTX092237C-2P/W	Chip & Russet
NDTX092238Cs-1P/W	Red/Specialties
NDTX4271-5R	Red/Specialties
NDTX4756-1R/Y	Red/Specialties
NDTX4784-7R	Red/Specialties
NDTX4828-2R	Red/Specialties
NDTX4930-5W	Chip & Russet
NDTX5003-2R	Red/Specialties
NDTX5067-2R	Red/Specialties
NDTX5438-11R	Chip & Russet
NDTX6773-1W	Chip & Russet
NDTX731-1R	Red/Specialties
NDTX7590-3R	Red/Specialties
NDTX8773-4Ru	Chip & Russet
NDTX91068-11R	Red/Specialties
PORTX03PG25-2R/R	Chip & Russet
PTTX05PG07-1W	Chip & Russet
Rio Rojo	Red/Specialties
Russet Burbank	Chip & Russet
Russet Norkotah 102	RN
Russet Norkotah 112	RN
Russet Norkotah 223	RN
Russet Norkotah 278	RN
Russet Norkotah 296	RN
Russet Norkotah	RN
Stampede Russet	Chip & Russet
Tacna	Chip & Russet
Tokio	Chip & Russet
TX03196-1W	Chip & Russet
TX05249-10W	Chip & Russet
TX05249-11W	Chip & Russet
TX05249-3W	Chip & Russet
TX08350-12Ru	Chip & Russet
Vanguard Russet	Chip & Russet
TX08385-2P/YP	Chip & Russet
TX09396-1W	Chip & Russet
TX09403-21W	Chip & Russet
TX09406s-1P/P	Red/Specialties
TX09414-1W	Chip & Russet
TX10437-9Pyspl/Y	Red/Specialties
TX11454-9Ru/Y	Chip & Russet
TX11461-3W	Chip & Russet
TX12474-1P/R	Chip & Russet
TX12484-4W	Red/Specialties
TX13590-9Ru	Chip & Russet
TX14611-1R	Red/Specialties
TX1475-3W	Chip & Russet
Sierra GoldTM	Chip & Russet
TX1617-1W/Y	Chip & Russet
TX1673-1W/Y	Chip & Russet
TX6-1216-1Ru	Chip & Russet
TX09403-15W	Chip & Russet
TXA549-1Ru	Chip & Russet
TXNS106	RN
TXNS118	RN
TXNS249	RN
TXYG79	Chip & Russet
UMTX383-3Yrdspl/Y	Red/Specialties
White LaSoda	Red/Specialties
