# Supplementary material for: Genetic diversity and population structure of advanced clones selected over forty years by a potato breeding program in the USA
Source: Sci Rep. 2021 Apr 16;11:8344. doi: 10.1038/s41598-021-87284-x (PMC8052460; doi:10.1038/s41598-021-87284-x)
Supplement: Supplementary file 9 — Supplementary Information 9. [file 41598_2021_87284_MOESM9_ESM.xlsx]

## Sheet: Sheet1
Supplementary Table S9. Potato clone name errors and corrections.
Recorded CloneName	Recorded Market Class	Correct Clone Name	Correct Market Class
AOTX98096-1R	Red	AOTX98096-1Ru	Russet
ATTX98468-5R/Y	Red	ATTX98468-5Ru/Y	Russet
ATX96746-1Ru	Russet	ATTX96746-1R	Red
COTX04303-3R/Y	Red	COTX04303-3Ru/Y	Russet
COTX08039-1R/R	Red	COTX08039-1P/P	Purple
