# Supplementary material for: Genetic diversity and population structure of advanced clones selected over forty years by a potato breeding program in the USA
Source: Sci Rep. 2021 Apr 16;11:8344. doi: 10.1038/s41598-021-87284-x (PMC8052460; doi:10.1038/s41598-021-87284-x)
Supplement: Supplementary file 10 — Supplementary Information 10. [file 41598_2021_87284_MOESM10_ESM.xlsx]

## Sheet: Sheet1
Supplementary Table S10. SNPs found under selection on chromosomes 1, 2, 3, 4, 5, 7, 8, and 10 using the PCAdapt method at α=0.05 corrected for the genomic inflation factor (λGC=1.20)
snp	chr	pos	pval	maf	stat	nlog10pval
PotVar0096714	chr01	79.4732	0.000152909	0.0607477	20.2188	3.81557
PotVar0049884	chr01	79.8214	0.000152909	0.0607477	20.2188	3.81557
PotVar0060730	chr01	82.0295	8.04367e-05	0.0630841	21.5625	4.09455
solcap_snp_c2_21752	chr02	25.0503	0.000151755	0.205607	20.2347	3.81886
PotVar0038601	chr02	34.8136	1.68247e-05	0.0704225	24.8217	4.77405
PotVar0128499	chr02	35.6701	8.35809e-05	0.0801887	21.4824	4.07789
PotVar0055453	chr03	6.78149	4.68147e-08	0.0514019	36.9646	7.32962
PotVar0021465	chr03	7.33424	4.68147e-08	0.0514019	36.9646	7.32962
PotVar0021405	chr03	7.33711	4.68147e-08	0.0514019	36.9646	7.32962
PotVar0120627	chr03	48.5505	7.21841e-05	0.151659	21.7886	4.14156
PotVar0015935	chr04	70.8736	4.9215e-08	0.0537383	36.8619	7.3079
PotVar0091295	chr05	9.83763	5.88607e-05	0.165877	22.2145	4.23017
PotVar0092752	chr07	42.0571	2.45308e-07	0.0633803	33.5604	6.61029
solcap_snp_c2_33489	chr07	45.1465	3.94784e-06	0.088785	27.8275	5.40364
solcap_snp_c2_51053	chr08	46.3582	0.00010439	0.292453	21.0177	3.98134
PotVar0023940	chr08	54.7519	2.25614e-05	0.226636	24.2118	4.64663
PotVar0023779	chr08	54.7591	5.81972e-05	0.216019	22.2381	4.2351
PotVar0023676	chr08	54.7785	2.56173e-05	0.224057	23.9476	4.59147
solcap_snp_c2_16996	chr08	54.8369	7.70824e-05	0.217073	21.6514	4.11304
PotVar0004789	chr10	54.8777	4.54792e-05	0.412322	22.7523	4.34219
solcap_snp_c1_5001	chr10	55.1599	7.70527e-05	0.413876	21.6523	4.11321
solcap_snp_c2_15533	chr10	55.2884	0.000106036	0.392019	20.985	3.97455
PotVar0005291	chr10	55.856	1.10395e-06	0.243902	30.4608	5.95705
PotVar0005683	chr10	56.8615	7.01553e-07	0.254717	31.3959	6.15394
PotVar0057721	chr10	58.1855	1.24164e-05	0.282297	25.4526	4.906
PotVar0057635	chr10	58.2952	1.43119e-06	0.251196	29.9249	5.8443
