# Supplementary material for: Genetic diversity and population structure of advanced clones selected over forty years by a potato breeding program in the USA
Source: Sci Rep. 2021 Apr 16;11:8344. doi: 10.1038/s41598-021-87284-x (PMC8052460; doi:10.1038/s41598-021-87284-x)
Supplement: Supplementary file 11 — Supplementary Information 11. [file 41598_2021_87284_MOESM11_ESM.xlsx]

## Sheet: Sheet1
Supplementary Table S11. SNPs found under selection using the iHS test after adopting the false discovery rate of 0.01
snp	chr	position	his	logpvalue	method of selection
solcap_snp_c1_2424	1	1028855	-4.79726	5.79357	rn_iHS
PotVar0044963	1	2856484	3.14174	2.77482	chipru_iHS
PotVar0122478	1	29682525	-3.54581	3.40737	chipru_iHS
PotVar0122548	1	29683425	-3.4038	3.17748	chipru_iHS
PotVar0098497	1	67231112	-3.04218	2.62916	red_iHS
PotVar0049919	1	79893628	-5.80246	8.18476	rn_iHS
PotVar0049988	1	80155907	3.0828	2.68811	red_iHS
solcap_snp_c2_53443	1	82315630	3.25514	2.94563	red_iHS
solcap_snp_c2_4349	2	5126335	3.21543	2.88523	chipru_iHS
PotVar0032347	2	5129971	3.12129	2.74458	chipru_iHS
PotVar0032297	2	5130932	3.12129	2.74458	chipru_iHS
solcap_snp_c1_9363	2	26771646	-6.17629	9.18292	rn_iHS
PotVar0094561	2	31668165	-3.09416	2.70471	chipru_iHS
PotVar0038002	2	33959734	-3.73113	3.71983	red_iHS
solcap_snp_c1_12287	2	34078475	-3.60851	3.5115	red_iHS
PotVar0038744	2	35111835	3.08312	2.68858	red_iHS
PotVar0118972	2	37972997	-4.81281	5.82733	rn_iHS
solcap_snp_c1_8113	2	39934251	-5.93468	8.53105	rn_iHS
solcap_snp_c1_7144	3	11792597	-4.54873	5.26785	rn_iHS
solcap_snp_c2_43165	3	35563675	3.34585	3.08602	red_iHS
PotVar0085760	3	35929651	-3.38764	3.15183	red_iHS
PotVar0085797	3	35930786	3.19146	2.84907	red_iHS
PotVar0131423	3	36152577	3.0841	2.69002	chipru_iHS
PotVar0043071	3	46923399	-4.37147	4.90864	rn_iHS
PotVar0056410	3	50886760	-3.34124	3.0788	red_iHS
PotVar0013870	3	57569521	3.46455	3.27482	red_iHS
solcap_snp_c2_317	3	57584236	3.44895	3.24967	red_iHS
PotVar0020971	3	60843223	-6.02066	8.76017	rn_iHS
PotVar0019966	3	61896475	-4.60386	5.38222	rn_iHS
solcap_snp_c1_16472	3	62033001	-6.07133	8.89668	rn_iHS
PotVar0106879	4	3916249	3.21985	2.89191	red_iHS
solcap_snp_c1_16625	4	57243271	-6.09313	8.95575	rn_iHS
solcap_snp_c2_34948	4	58265704	-7.34611	12.6903	rn_iHS
PotVar0084331	4	58431551	-6.45358	9.96163	rn_iHS
PotVar0017171	4	71590429	3.14465	2.77914	chipru_iHS
PotVar0078090	5	4408175	-3.15761	2.79842	chipru_iHS
PotVar0078092	5	4408197	-2.94667	2.49321	chipru_iHS
PotVar0078306	5	4413475	-3.00015	2.56888	chipru_iHS
PotVar0078336	5	4417348	-3.00015	2.56888	chipru_iHS
PotVar0078831	5	4437509	-3.21347	2.88227	chipru_iHS
PotVar0079029	5	4488037	-3.05656	2.64996	chipru_iHS
PotVar0117437	5	5693876	3.55275	3.41882	chipru_iHS
PotVar0089740	5	5926565	-3.82857	3.88978	chipru_iHS
PotVar0089595	5	5943544	-3.40532	3.17988	chipru_iHS
PotVar0081357	5	47989333	3.45734	3.26318	red_iHS
solcap_snp_c1_1249	5	51980344	3.29922	3.01343	chipru_iHS
PotVar0070189	6	46405877	-2.99224	2.55761	chipru_iHS
solcap_snp_c2_8796	6	52275971	-4.69778	5.58003	rn_iHS
solcap_snp_c2_9003	6	52947899	-4.23306	4.63727	rn_iHS
PotVar0040999	6	55571408	3.04638	2.63524	red_iHS
PotVar0127401	7	9119503	-3.15043	2.78774	chipru_iHS
PotVar0028046	7	10836282	-4.8264	5.85692	chipru_iHS
PotVar0028046	7	10836282	-3.37053	3.1248	red_iHS
solcap_snp_c2_6618	7	10836630	-4.55487	5.28051	chipru_iHS
solcap_snp_c2_6618	7	10836630	-3.91427	4.04249	red_iHS
PotVar0028024	7	10836978	3.63673	3.5589	red_iHS
solcap_snp_c1_2404	7	10838437	3.21409	2.88319	chipru_iHS
solcap_snp_c1_2404	7	10838437	-3.44243	3.23918	red_iHS
solcap_snp_c1_2405	7	10838506	2.99999	2.56865	red_iHS
solcap_snp_c2_9380	7	40612321	3.18142	2.834	chipru_iHS
solcap_snp_c2_9380	7	40612321	3.09448	2.70518	red_iHS
PotVar0069719	7	40643288	3.00711	2.57881	chipru_iHS
PotVar0047459	7	50331383	-5.21495	6.73549	rn_iHS
PotVar0063766	8	5382882	2.96863	2.52415	chipru_iHS
PotVar0063756	8	5383125	-2.9573	2.50816	chipru_iHS
PotVar0063725	8	5383657	-3.2216	2.89457	chipru_iHS
PotVar0063704	8	5438901	-3.38896	3.15392	chipru_iHS
solcap_snp_c2_12749	8	7277824	-3.00037	2.56919	chipru_iHS
PotVar0086811	8	43123529	3.29337	3.00438	red_iHS
PotVar0063333	8	49172679	3.22802	2.9043	red_iHS
PotVar0130602	9	51210	-7.37582	12.7869	rn_iHS
PotVar0130659	9	53753	5.27694	6.88153	rn_iHS
solcap_snp_c2_3337	9	190981	-5.07492	6.41155	rn_iHS
solcap_snp_c2_3325	9	195677	-5.07492	6.41155	rn_iHS
solcap_snp_c2_3323	9	197357	5.27694	6.88153	rn_iHS
solcap_snp_c2_3320	9	198497	4.69401	5.57203	rn_iHS
solcap_snp_c2_4100	9	3862379	3.2264	2.90185	chipru_iHS
solcap_snp_c2_4181	9	4335290	3.15594	2.79592	red_iHS
solcap_snp_c2_4397	9	13620858	3.23251	2.91113	chipru_iHS
solcap_snp_c2_26516	9	21264794	3.31748	3.04176	chipru_iHS
solcap_snp_c2_1483	9	33680215	2.99963	2.56814	chipru_iHS
solcap_snp_c2_1485	9	33681267	3.20424	2.86831	chipru_iHS
solcap_snp_c2_20469	9	43906749	3.17635	2.82641	red_iHS
solcap_snp_c2_44237	10	3931580	-3.55255	3.41848	red_iHS
solcap_snp_c2_44264	10	3988349	-3.32455	3.05276	chipru_iHS
PotVar0108220	10	4571201	-3.10816	2.72526	red_iHS
PotVar0108096	10	4573352	-3.11668	2.73779	chipru_iHS
solcap_snp_c2_24746	10	4622646	-3.51647	3.3592	red_iHS
PotVar0107947	10	4622736	-3.51647	3.3592	red_iHS
solcap_snp_c1_7805	10	4663515	-3.0288	2.6099	chipru_iHS
PotVar0107898	10	4870203	-3.17231	2.82036	red_iHS
PotVar0107887	10	4870539	-3.52493	3.37304	red_iHS
solcap_snp_c2_54997	10	54741955	-8.30745	16.0098	rn_iHS
solcap_snp_c2_15533	10	55288428	3.26179	2.95581	red_iHS
PotVar0005291	10	55855985	3.399	3.16984	red_iHS
solcap_snp_c2_48087	10	55904334	3.0062	2.57751	red_iHS
solcap_snp_c2_48983	10	58078569	-8.59503	17.0796	rn_iHS
PotVar0057846	10	58080396	-8.58105	17.0268	rn_iHS
PotVar0067827	11	3268257	7.7373	13.9933	rn_iHS
solcap_snp_c2_53683	11	9379875	-4.08349	4.35297	chipru_iHS
solcap_snp_c2_53683	11	9379875	-3.50137	3.33454	red_iHS
solcap_snp_c2_53684	11	9379884	-3.82448	3.88257	chipru_iHS
solcap_snp_c2_53684	11	9379884	-3.50137	3.33454	red_iHS
PotVar0060144	11	9379971	-3.8871	3.99375	red_iHS
solcap_snp_c2_53685	11	9380064	-3.39545	3.16421	red_iHS
solcap_snp_c1_15655	11	9380133	-2.97462	2.53261	chipru_iHS
solcap_snp_c1_15655	11	9380133	-3.9024	4.02116	red_iHS
solcap_snp_c1_15656	11	9380182	-4.08589	4.35745	chipru_iHS
solcap_snp_c1_15656	11	9380182	-4.21648	4.6053	red_iHS
solcap_snp_c1_15657	11	9380268	-3.83709	3.90482	chipru_iHS
solcap_snp_c1_15657	11	9380268	-4.00246	4.20283	red_iHS
solcap_snp_c1_15658	11	9380301	-3.59631	3.49112	red_iHS
PotVar0060167	11	9380439	4.18484	4.54459	red_iHS
solcap_snp_c2_53687	11	9380556	3.51242	3.35257	red_iHS
solcap_snp_c1_4376	11	36206930	-4.12963	4.43969	rn_iHS
PotVar0112896	11	40461223	-3.23833	2.91998	chipru_iHS
PotVar0112529	11	40490343	-4.94107	6.10961	rn_iHS
solcap_snp_c2_15340	11	41585621	3.25444	2.94456	chipru_iHS
solcap_snp_c2_15337	11	41585906	2.98757	2.55097	chipru_iHS
solcap_snp_c2_15333	11	41587582	3.39239	3.15936	chipru_iHS
solcap_snp_c2_24589	12	147551	-3.6015	3.49978	red_iHS
PotVar0031150	12	3089975	3.65576	3.59104	chipru_iHS
PotVar0031194	12	3090373	3.44617	3.2452	chipru_iHS
PotVar0068474	12	3550920	3.0866	2.69366	red_iHS
solcap_snp_c2_3185	12	9518067	-2.99546	2.56221	red_iHS
