# Supplementary material for: Genetic diversity and population structure of advanced clones selected over forty years by a potato breeding program in the USA
Source: Sci Rep. 2021 Apr 16;11:8344. doi: 10.1038/s41598-021-87284-x (PMC8052460; doi:10.1038/s41598-021-87284-x)
Supplement: Supplementary file 13 — Supplementary Information 13. [file 41598_2021_87284_MOESM13_ESM.xlsx]

## Sheet: Sheet1
Supplementary Table S13. Position and functional annotations of selection sweep gene candidates.
chr	start	end	mid	PGSC gene ID	PGSC functional annotation	hit_dist
1	2847937	2859298	2.85362e+06	PGSC0003DMG400021363	Helicase domain-containing protein	2866.5
1	2860255	2864212	2.86223e+06	PGSC0003DMG400021362	Acyl-carrier-protein S-malonyltransferase/ transferase	5749.5
1	2865723	2867672	2.8667e+06	PGSC0003DMG400021329	Helix-loop-helix DNA-binding domain containing protein	10213.5
1	2869409	2869828	2.86962e+06	PGSC0003DMG400021328	Gene of unknown function	13134.5
1	2875111	2876052	2.87558e+06	PGSC0003DMG400021361	Dof zinc finger protein DOF3.5	19097.5
1	2879354	2880631	2.87999e+06	PGSC0003DMG400021360	U-box protein	23508.5
1	2883409	2884637	2884023	PGSC0003DMG400021359	U-box protein	27539
1	2887510	2888354	2887932	PGSC0003DMG400039591	Gene of unknown function	31448
1	2821776	2823047	2.82241e+06	PGSC0003DMG400021330	Conserved gene of unknown function	34072.5
1	2894302	2895549	2.89493e+06	PGSC0003DMG400021358	U-box protein	38441.5
1	2902074	2902526	2902300	PGSC0003DMG401021357	U-box protein	45816
1	2807645	2809862	2.80875e+06	PGSC0003DMG400021331	PEN1	47730.5
1	2904989	2905652	2.90532e+06	PGSC0003DMG400021356	U-box protein	48836.5
1	2804438	2807368	2805903	PGSC0003DMG400021364	33 kDa ribonucleoprotein, chloroplastic	50581
1	2910936	2912325	2.91163e+06	PGSC0003DMG400021327	U-box protein	55146.5
1	2798848	2803545	2.8012e+06	PGSC0003DMG400021365	YA1	55287.5
1	2917019	2918281	2917650	PGSC0003DMG400021326	U-box protein	61166
1	2922354	2923755	2.92305e+06	PGSC0003DMG400021325	U-box protein	66570.5
1	2777315	2779888	2.7786e+06	PGSC0003DMG400021367	Pentatricopeptide repeat-containing protein	77882.5
1	2935544	2937305	2.93642e+06	PGSC0003DMG400021324	Spotted leaf protein	79940.5
1	2775559	2775933	2775746	PGSC0003DMG400021332	Gene of unknown function	80738
1	2771324	2772570	2771947	PGSC0003DMG400021333	Ring finger protein	84537
1	2770307	2770609	2770458	PGSC0003DMG400021368	Gene of unknown function	86026
1	2760364	2766127	2.76325e+06	PGSC0003DMG401021334	ML domain protein	93238.5
1	2947180	2952400	2949790	PGSC0003DMG400021355	Conserved gene of unknown function	93306
1	2757873	2758994	2.75843e+06	PGSC0003DMG402021334	Electron transporter	98050.5
1	2955443	2959120	2.95728e+06	PGSC0003DMG400021323	BEL29 protein	100798
1	2749603	2754805	2752204	PGSC0003DMG400021369	Conserved gene of unknown function	104280
1	2738559	2741530	2.74004e+06	PGSC0003DMG400021370	Gene of unknown function	116440
1	2982705	2987854	2.98528e+06	PGSC0003DMG400039398	Aluminum-activated malate transporter	128796
1	2704796	2714900	2709848	PGSC0003DMG400021336	Conserved gene of unknown function	146636
1	3005120	3009296	3007208	PGSC0003DMG400036570	Aluminum-activated malate transporter	150724
1	2688615	2693871	2691243	PGSC0003DMG400021337	Co-chaperone protein HscB, mitochondrial	165241
1	3021889	3026085	3023987	PGSC0003DMG400035191	Aluminum-activated malate transporter	167503
1	2684736	2688039	2.68639e+06	PGSC0003DMG400021371	Pentatricopeptide repeat-containing protein	170096
1	2676876	2680782	2678829	PGSC0003DMG400021338	Calcium-dependent protein kinase	177655
1	2664864	2669654	2667259	PGSC0003DMG400021339	Lymphoid organ expressed yellow head virus receptor protein	189225
1	2655464	2659843	2.65765e+06	PGSC0003DMG400021372	Fasciclin-like arabinogalactan protein 14	198830
1	3056014	3060143	3.05808e+06	PGSC0003DMG400037538	Aluminum-activated malate transporter	201594
1	3061072	3066062	3063567	PGSC0003DMG400021322	Digalactosyldiacylglycerol synthase 1	207083
1	3068949	3071477	3070213	PGSC0003DMG400021354	NC domain-containing protein	213729
1	2636858	2643415	2.64014e+06	PGSC0003DMG400021373	Zinc finger, RING-type	216348
1	3071733	3076949	3074341	PGSC0003DMG400021321	Serine/threonine-protein kinase rio2	217857
1	2624593	2631661	2628127	PGSC0003DMG400021374	Methionine aminopeptidase	228357
1	3085540	3089347	3.08744e+06	PGSC0003DMG400021353	Serine/threonine-protein kinase PBS1	230960
1	2617105	2618146	2.61763e+06	PGSC0003DMG400021375	Conserved gene of unknown function	238858
1	2605465	2610590	2.60803e+06	PGSC0003DMG400021376	Exonuclease	248456
1	19663748	19667579	1.96657e+07	PGSC0003DMG400010913	Pyruvate kinase, cytosolic isozyme	938.5
1	19606927	19608189	19607558	PGSC0003DMG400010912	Zinc finger protein 7	59044
1	19732461	19736450	1.97345e+07	PGSC0003DMG400038575	Gene of unknown function	67853.5
1	19750777	19758166	1.97545e+07	PGSC0003DMG400040486	Gene of unknown function	87869.5
1	19573199	19574141	19573670	PGSC0003DMG400041096	Gene of unknown function	92932
1	19765048	19768116	19766582	PGSC0003DMG400044055	Gene of unknown function	99980
1	19564138	19567319	1.95657e+07	PGSC0003DMG400040166	Gene of unknown function	100874
1	19503191	19503550	1.95034e+07	PGSC0003DMG400044758	Gene of unknown function	163232
1	19467868	19476664	19472266	PGSC0003DMG400005433	Fkbp-rapamycin associated protein	194336
1	19465903	19466637	19466270	PGSC0003DMG400035407	Gene of unknown function	200332
1	19438079	19438507	19438293	PGSC0003DMG400046697	Gene of unknown function	228309
1	29676238	29682617	2.96794e+07	PGSC0003DMG400005593	Regulator of chromosome condensation/beta-lactamase-inhibitor protein II	3097.5
1	29659584	29661220	29660402	PGSC0003DMG400007702	Gene of unknown function	22123
1	29585715	29586071	29585893	PGSC0003DMG400034841	Gene of unknown function	96632
1	29579614	29582701	2.95812e+07	PGSC0003DMG400046094	Polyprotein protein	101368
1	29575053	29575578	2.95753e+07	PGSC0003DMG400007703	Hypothetical pollen protein	107210
1	29555279	29556511	29555895	PGSC0003DMG400010961	Class S F-box protein	126630
1	29817752	29824945	2.98213e+07	PGSC0003DMG400046859	Conserved gene of unknown function	138824
1	29501710	29508880	29505295	PGSC0003DMG400031459	Deetiolated 1	177230
1	29873622	29874502	29874062	PGSC0003DMG400041798	Gene of unknown function	191537
1	29876217	29877509	29876863	PGSC0003DMG400035758	Polyprotein protein	194338
1	29465408	29466999	2.94662e+07	PGSC0003DMG400036421	Gene of unknown function	216322
1	29899947	29900348	2.99001e+07	PGSC0003DMG400046372	Gene of unknown function	217622
1	29912994	29913905	2.99134e+07	PGSC0003DMG400037949	Gene of unknown function	230924
1	29918610	29920156	29919383	PGSC0003DMG400040201	Gene of unknown function	236858
1	29439461	29444256	2.94419e+07	PGSC0003DMG400041109	Gene of unknown function	240666
1	67227146	67233452	67230299	PGSC0003DMG400031112	Chromo domain protein LHP1	813
1	67222159	67224785	67223472	PGSC0003DMG400031113	3-hydroxyisobutyrate dehydrogenase	7640
1	67220607	67221073	67220840	PGSC0003DMG402031123	Gene of unknown function	10272
1	67210726	67220039	6.72154e+07	PGSC0003DMG401031123	Utp-glucose-1-phosphate uridylyltransferase	15729.5
1	67245732	67251341	6.72485e+07	PGSC0003DMG400031111	SIGB (SIGMA FACTOR B)	17424.5
1	67206859	67209583	67208221	PGSC0003DMG400040554	Annexin	22891
1	67255432	67259372	67257402	PGSC0003DMG400031110	Conserved gene of unknown function	26290
1	67259521	67268311	67263916	PGSC0003DMG400031122	Ubiquinone/menaquinone biosynthesis methyltransferase	32804
1	67189254	67202002	67195628	PGSC0003DMG400031124	Myosin XI-F	35484
1	67269122	67275035	6.72721e+07	PGSC0003DMG400031121	Methyltransferase	40966.5
1	67276651	67279879	67278265	PGSC0003DMG400031120	Glycine-rich protein A3	47153
1	67179111	67182447	67180779	PGSC0003DMG400031114	Pentatricopeptide	50333
1	67289511	67294681	67292096	PGSC0003DMG400031119	Stress-induced protein	60984
1	67294881	67298848	6.72969e+07	PGSC0003DMG400031109	Conserved gene of unknown function	65752.5
1	67157295	67160287	67158791	PGSC0003DMG400031115	Conserved gene of unknown function	72321
1	67142688	67143468	67143078	PGSC0003DMG400031125	Non-specific lipid-transfer protein	88034
1	67141270	67142003	6.71416e+07	PGSC0003DMG400031126	Non-specific lipid-transfer protein	89475.5
1	67139256	67140626	67139941	PGSC0003DMG400031127	Non-specific lipid-transfer protein	91171
1	67135288	67137796	67136542	PGSC0003DMG400031128	Beta-hexosaminidase 1	94570
1	67327939	67328259	67328099	PGSC0003DMG400020983	Conserved gene of unknown function	96987
1	67334138	67337676	67335907	PGSC0003DMG400020980	Conserved gene of unknown function	104795
1	67124957	67127218	6.71261e+07	PGSC0003DMG400031116	Conserved gene of unknown function	105024
1	67337785	67340344	6.73391e+07	PGSC0003DMG400020979	B3 domain-containing protein Os06g0112300	107952
1	67344203	67346457	67345330	PGSC0003DMG400020984	Gene of unknown function	114218
1	67112382	67117989	6.71152e+07	PGSC0003DMG400031117	Conserved gene of unknown function	115926
1	67108734	67112137	6.71104e+07	PGSC0003DMG400031129	Legume lectin, beta domain	120676
1	67359750	67360093	6.73599e+07	PGSC0003DMG400042115	Gene of unknown function	128810
1	67095532	67096611	6.70961e+07	PGSC0003DMG400031118	Alcohol dehydrogenase	135040
1	67081206	67090020	67085613	PGSC0003DMG400031130	Serine/threonine-protein phosphatase PP2A-5 catalytic subunit	145499
1	67069145	67077316	6.70732e+07	PGSC0003DMG400031131	Conserved gene of unknown function	157882
1	67052234	67055340	67053787	PGSC0003DMG400028978	Conserved gene of unknown function	177325
1	67049291	67050956	6.70501e+07	PGSC0003DMG400028977	Non-specific lipid-transfer protein	180988
1	67044560	67045314	67044937	PGSC0003DMG400028989	Conserved gene of unknown function	186175
1	67037348	67042571	6.704e+07	PGSC0003DMG400028976	ATP synthase subunit d	191152
1	67438295	67442448	6.74404e+07	PGSC0003DMG400001779	Conserved gene of unknown function	209260
1	67439347	67443109	67441228	PGSC0003DMG400001798	B3 domain-containing protein Os06g0112300	210116
1	67017820	67019621	6.70187e+07	PGSC0003DMG400028986	ATP binding protein	212392
1	67013023	67013750	6.70134e+07	PGSC0003DMG400028985	Calcium ion binding protein	217726
1	67009606	67010140	67009873	PGSC0003DMG400028984	Conserved gene of unknown function	221239
1	67459553	67460821	67460187	PGSC0003DMG400044320	Glucose-6-phosphate/phosphate translocator 1, chloroplast	229075
1	66994919	66995423	66995171	PGSC0003DMG400028988	Conserved gene of unknown function	235941
1	67463466	67470772	67467119	PGSC0003DMG400001780	Nuclear matrix protein 1	236007
1	67471987	67473129	67472558	PGSC0003DMG400001781	Aspartic proteinase nepenthesin-1	241446
1	67473490	67473975	6.74737e+07	PGSC0003DMG400001799	Gene of unknown function	242620
2	46400504	46403601	4.64021e+07	PGSC0003DMG400001313	UPA19	379.5
2	46398925	46399988	4.63995e+07	PGSC0003DMG400001415	Conserved gene of unknown function	2216.5
2	46391799	46396166	4.6394e+07	PGSC0003DMG400001314	Ubiquitin carrier protein	7690.5
2	46407342	46415527	4.64114e+07	PGSC0003DMG400001312	F-box family protein	9761.5
2	46382552	46388752	46385652	PGSC0003DMG400001315	Calmodulin binding protein	16021
2	46373554	46379393	4.63765e+07	PGSC0003DMG401001316	Non-cell-autonomous protein pathway1	25199.5
2	46370915	46372575	46371745	PGSC0003DMG400001317	Non-cell-autonomous protein pathway2	29928
2	46431699	46439411	46435555	PGSC0003DMG400001414	Structure-specific recognition protein	33882
2	46363047	46365547	46364297	PGSC0003DMG402001316	Aldose-1-epimerase	37376
2	46360328	46362582	46361455	PGSC0003DMG403001316	Non-cell-autonomous protein pathway2	40218
2	46440303	46443585	46441944	PGSC0003DMG400001413	FACT complex subunit SSRP1	40271
2	46357991	46359809	46358900	PGSC0003DMG400001318	Non-cell-autonomous protein pathway1	42773
2	46443332	46446483	4.64449e+07	PGSC0003DMG400001311	Pectate lyase P59	43234.5
2	46356285	46357713	46356999	PGSC0003DMG400001416	Protein kinase APK1B, chloroplast	44674
2	46446878	46448032	46447455	PGSC0003DMG400040733	F-box domain-containing protein	45782
2	46450539	46452959	46451749	PGSC0003DMG400001412	Auxin efflux carrier component	50076
2	46453439	46454223	46453831	PGSC0003DMG400001310	Conserved gene of unknown function	52158
2	46344084	46345608	46344846	PGSC0003DMG400001417	DNA-binding protein	56827
2	46455581	46463927	46459754	PGSC0003DMG400001411	Uncharacterized ACR, COG1565 family protein	58081
2	46464221	46465228	4.64647e+07	PGSC0003DMG400001410	Thioredoxin H	63051.5
2	46470910	46472103	4.64715e+07	PGSC0003DMG402001309	Gene of unknown function	69833.5
2	46466360	46483074	46474717	PGSC0003DMG403001309	Histidine acid phosphatase	73044
2	46475112	46475788	46475450	PGSC0003DMG401001309	Acid phosphatase	73777
2	46325430	46326073	4.63258e+07	PGSC0003DMG400039980	Zinc finger, GRF-type	75921.5
2	46322283	46324422	4.63234e+07	PGSC0003DMG400001319	Electron transporter	78320.5
2	46486761	46488652	4.64877e+07	PGSC0003DMG402001308	Pentatricopeptide repeat-containing protein	86033.5
2	46488884	46491979	4.64904e+07	PGSC0003DMG401001308	DTW domain-containing protein	88758.5
2	46311387	46313353	46312370	PGSC0003DMG400001418	Transcription factor style2.1	89303
2	46493490	46494413	4.6494e+07	PGSC0003DMG400036177	With no lysine kinase	92278.5
2	46494809	46499321	46497065	PGSC0003DMG400001307	Conserved gene of unknown function	95392
2	46502586	46502957	4.65028e+07	PGSC0003DMG400038771	LOB domain-containing protein	101098
2	46503383	46505611	46504497	PGSC0003DMG400001306	Pentatricopeptide repeat-containing protein	102824
2	46508803	46513115	46510959	PGSC0003DMG400001408	Acetylglucosaminyltransferase	109286
2	46284188	46291947	4.62881e+07	PGSC0003DMG400001419	LO4	113606
2	46519696	46521225	4.65205e+07	PGSC0003DMG400001407	ATP binding protein	118788
2	46273513	46276446	4.6275e+07	PGSC0003DMG400001320	Alpha-tubulin	126694
2	46533658	46535599	4.65346e+07	PGSC0003DMG400001406	ATP binding protein	132956
2	46535803	46537320	4.65366e+07	PGSC0003DMG400001305	ATP binding protein	134888
2	46264503	46268790	4.62666e+07	PGSC0003DMG400001321	ATCUL3/ATCUL3A/CUL3/CUL3A	135026
2	46538314	46539612	46538963	PGSC0003DMG400001304	Protein P21	137290
2	46262505	46262930	4.62627e+07	PGSC0003DMG400001322	Non-specific lipid-transfer protein	138956
2	46255831	46258219	46257025	PGSC0003DMG400001323	NAC domain protein	144648
2	46252208	46254634	46253421	PGSC0003DMG400001421	60S ribosomal protein L34	148252
2	46550846	46553317	4.65521e+07	PGSC0003DMG400001405	Serine/threonine protein kinase	150408
2	46246193	46250316	4.62483e+07	PGSC0003DMG400001324	Conserved gene of unknown function	153418
2	46555738	46558076	46556907	PGSC0003DMG400001404	ER glycerol-phosphate acyltransferase	155234
2	46242021	46245904	4.6244e+07	PGSC0003DMG400001422	60S ribosomal protein L34	157710
2	46559982	46560881	4.65604e+07	PGSC0003DMG400001303	Atlastin	158758
2	46561407	46562471	46561939	PGSC0003DMG400001403	Type 2 proly 4-hydroxylase	160266
2	46563544	46568065	4.65658e+07	PGSC0003DMG400001302	CW14 protein	164132
2	46228350	46230096	46229223	PGSC0003DMG400001325	R2R3 Myb30 transcription factor	172450
2	46578477	46580854	4.65797e+07	PGSC0003DMG400001301	BRASSINOSTEROID INSENSITIVE 1-associated receptor kinase 1	177992
2	46586458	46590123	4.65883e+07	PGSC0003DMG400001402	Conserved gene of unknown function	186618
2	46208000	46217725	4.62129e+07	PGSC0003DMG400001326	Condensin complex components subunit	188810
2	46592451	46593988	4.65932e+07	PGSC0003DMG402001401	Conserved gene of unknown function	191546
2	46202571	46205691	46204131	PGSC0003DMG400001327	60S ribosomal protein L34	197542
2	46598275	46601814	4.66e+07	PGSC0003DMG401001401	Inositol-1,4,5-triphosphate-5-phosphatase	198372
2	46601317	46604426	4.66029e+07	PGSC0003DMG400001300	Conserved gene of unknown function	201198
2	46189568	46196715	4.61931e+07	PGSC0003DMG400001328	Granule-bound starch synthase 2, chloroplastic/amyloplastic	208532
2	46182802	46188492	46185647	PGSC0003DMG400001423	Leucine zipper protein	216026
2	46615029	46621363	46618196	PGSC0003DMG400001400	ABC transporter family protein	216523
2	46622150	46623554	46622852	PGSC0003DMG400001299	Ankyrin repeat domain protein	221179
2	46627443	46631350	4.66294e+07	PGSC0003DMG400001399	Paired amphipathic helix protein Sin3-like 2	227724
2	46635016	46643438	46639227	PGSC0003DMG400001398	Paired amphipathic helix protein Sin3-like 2	237554
2	46162463	46162903	46162683	PGSC0003DMG400001329	Zinc finger protein	238990
2	46159479	46159928	4.61597e+07	PGSC0003DMG400046475	Zinc finger protein	241970
2	46156915	46158346	4.61576e+07	PGSC0003DMG400001424	60S ribosomal protein L34	244042
2	46150841	46153579	46152210	PGSC0003DMG400001425	Plasma membrane ATPase 3	249463
4	3916077	3918845	3917461	PGSC0003DMG400025309	Homoserine kinase	1212
4	3910593	3915279	3912936	PGSC0003DMG400025297	Suppressor of ty	3313
4	3919579	3923370	3.92147e+06	PGSC0003DMG400025308	Coiled-coil-helix-coiled-coil-helix domain containing protein	5225.5
4	3924805	3927853	3926329	PGSC0003DMG400025307	Cinnamoyl-CoA reductase	10080
4	3901472	3907284	3904378	PGSC0003DMG400025298	Pyruvate kinase, cytosolic isozyme	11871
4	3929118	3930197	3.92966e+06	PGSC0003DMG400025296	Conserved gene of unknown function	13408.5
4	3931469	3934957	3933213	PGSC0003DMG400025306	Conserved gene of unknown function	16964
4	3896950	3897593	3.89727e+06	PGSC0003DMG400043422	Gene of unknown function	18977.5
4	3893519	3896358	3.89494e+06	PGSC0003DMG400037047	Gene of unknown function	21310.5
4	3939745	3941908	3.94083e+06	PGSC0003DMG400025305	Ribosomal protein S26	24577.5
4	3887194	3891481	3.88934e+06	PGSC0003DMG400025299	Alpha-galactosidase/alpha-n-acetylgalactosaminidase	26911.5
4	3943278	3945891	3.94458e+06	PGSC0003DMG400025304	DNA-binding protein MNB1B	28335.5
4	3946010	3948068	3947039	PGSC0003DMG400025295	Serine-threonine protein kinase, plant-type	30790
4	3877902	3886491	3.8822e+06	PGSC0003DMG400025310	Katanin P80 subunit	34052.5
4	3871329	3874546	3.87294e+06	PGSC0003DMG400025300	Conserved gene of unknown function	43311.5
4	3959724	3960208	3959966	PGSC0003DMG400025313	Conserved gene of unknown function	43717
4	3969806	3977724	3973765	PGSC0003DMG400025294	Protein FRIGIDA	57516
4	3983894	3985593	3.98474e+06	PGSC0003DMG400025293	Aspartic proteinase nepenthesin-1	68494.5
4	3831830	3832726	3832278	PGSC0003DMG401026765	Conserved gene of unknown function	83971
4	3819418	3827509	3.82346e+06	PGSC0003DMG402026765	Conserved gene of unknown function	92785.5
4	4012125	4014648	4.01339e+06	PGSC0003DMG400025303	MYBR domain class transcription factor	97137.5
4	4015265	4019060	4.01716e+06	PGSC0003DMG400025302	MurF synthetase	100914
4	4019633	4024076	4.02185e+06	PGSC0003DMG400025301	Splicing factor 3B subunit	105606
4	4024341	4024913	4024627	PGSC0003DMG400025291	Conserved gene of unknown function	108378
4	3796121	3799518	3.79782e+06	PGSC0003DMG400026762	Gibberellin 20-oxidase	118430
4	3779075	3784365	3781720	PGSC0003DMG400026761	Gcn4-complementing protein	134529
4	4051561	4054429	4052995	PGSC0003DMG400025290	Conserved gene of unknown function	136746
4	4056478	4058548	4057513	PGSC0003DMG400025289	Conserved gene of unknown function	141264
4	3751913	3758246	3.75508e+06	PGSC0003DMG400026760	Receptor-kinase	161170
4	4099604	4101712	4100658	PGSC0003DMG400006530	Conserved gene of unknown function	184409
4	3717816	3745756	3731786	PGSC0003DMG400026759	Sec34-like family protein	184463
4	3712422	3714476	3713449	PGSC0003DMG400026764	Calcium ion binding protein	202800
4	4119181	4120359	4119770	PGSC0003DMG400006529	Conserved gene of unknown function	203521
4	3706322	3711165	3.70874e+06	PGSC0003DMG400026758	Myb-like DNA-binding protein	207506
4	4124092	4124875	4.12448e+06	PGSC0003DMG400006534	Gene of unknown function	208234
4	4127931	4129306	4.12862e+06	PGSC0003DMG400006528	Conserved gene of unknown function	212370
4	4157307	4160713	4159010	PGSC0003DMG400006527	Conserved gene of unknown function	242761
6	15776950	15784535	1.57807e+07	PGSC0003DMG401026767	Delta 1-pyrroline-5-carboxylate synthetase	2695.5
6	15776837	15786259	15781548	PGSC0003DMG402026767	Delta 1-pyrroline-5-carboxylate synthetase	3501
6	15790253	15790720	1.57905e+07	PGSC0003DMG400036877	Gene of unknown function	12439.5
6	15815533	15815859	15815696	PGSC0003DMG400026771	Calcium lipid binding protein	37649
6	15819310	15820201	1.58198e+07	PGSC0003DMG400035016	Polyprotein protein	41708.5
6	15860204	15863733	1.5862e+07	PGSC0003DMG400047242	Gene of unknown function	83921.5
6	15887278	15892672	15889975	PGSC0003DMG400033348	Gene of unknown function	111928
6	15648049	15649645	15648847	PGSC0003DMG400043541	Conserved gene of unknown function	129200
6	15912279	15912737	15912508	PGSC0003DMG400041140	Retrotransposon gag protein	134461
6	15615193	15619943	15617568	PGSC0003DMG400028078	Metalloendopeptidase	160479
6	15956192	15963509	1.59599e+07	PGSC0003DMG400038178	Gene of unknown function	181804
6	15538504	15539429	1.5539e+07	PGSC0003DMG400047297	Gene of unknown function	239080
6	17390768	17394217	1.73925e+07	PGSC0003DMG400031212	Nucellin	1450.5
6	17406889	17408561	17407725	PGSC0003DMG400031217	Phosphatidylinositol n-acetylglucosaminyltransferase subunit p	13782
6	17376965	17382524	1.73797e+07	PGSC0003DMG400031213	Protein gar2	14198.5
6	17367030	17368657	1.73678e+07	PGSC0003DMG400042274	Gene of unknown function	26099.5
6	17365416	17365865	1.73656e+07	PGSC0003DMG400037245	Gene of unknown function	28302.5
6	17430271	17432058	1.74312e+07	PGSC0003DMG400035027	chromo' domain containing protein	37221.5
6	17324926	17332262	17328594	PGSC0003DMG400034881	Gene of unknown function	65349
6	17158905	17159236	1.71591e+07	PGSC0003DMG400038612	Gene of unknown function	234872
6	20312334	20318431	2.03154e+07	PGSC0003DMG400031356	Conserved gene of unknown function	2740.5
6	20297820	20298722	20298271	PGSC0003DMG400031358	Gene of unknown function	14371
6	20292352	20292717	2.02925e+07	PGSC0003DMG400043433	Gene of unknown function	20107.5
6	20351603	20358534	2.03551e+07	PGSC0003DMG400031355	Gene of unknown function	42426.5
6	20358940	20360046	20359493	PGSC0003DMG400044127	Gene of unknown function	46851
6	20251425	20252580	2.0252e+07	PGSC0003DMG400035485	Gene of unknown function	60639.5
6	20192491	20193648	2.01931e+07	PGSC0003DMG400045286	Polyprotein protein	119572
6	20437003	20440948	2.0439e+07	PGSC0003DMG400036436	Conserved gene of unknown function	126334
6	20181986	20182587	2.01823e+07	PGSC0003DMG400039279	Gene of unknown function	130356
6	20442862	20443218	20443040	PGSC0003DMG400044584	Gene of unknown function	130398
6	20178788	20180807	2.01798e+07	PGSC0003DMG400035085	Gene of unknown function	132844
6	20110385	20114726	2.01126e+07	PGSC0003DMG400043018	Gene of unknown function	200086
6	20077337	20082928	2.00801e+07	PGSC0003DMG400029875	60S ribosomal protein L23	232510
6	20064090	20065663	2.00649e+07	PGSC0003DMG400046221	Gag-pol polyprotein	247766
6	21259007	21266020	2.12625e+07	PGSC0003DMG400002376	Conserved gene of unknown function	3122.5
6	21267459	21269171	21268315	PGSC0003DMG400002381	RNase H family protein	8924
6	21247092	21249343	2.12482e+07	PGSC0003DMG400041741	RNA recognition motif-containing protein	11173.5
6	21236951	21238147	21237549	PGSC0003DMG400046769	Gene of unknown function	21842
6	21293702	21294064	21293883	PGSC0003DMG400002380	Gene of unknown function	34492
6	21212688	21213237	2.1213e+07	PGSC0003DMG400039058	TNP2-like transposon protein	46428.5
6	21308708	21309476	21309092	PGSC0003DMG400002382	Gene of unknown function	49701
6	21196213	21198964	2.11976e+07	PGSC0003DMG400037049	Conserved gene of unknown function	61802.5
6	21195690	21196067	2.11959e+07	PGSC0003DMG400034648	Gene of unknown function	63512.5
6	21414711	21417024	2.14159e+07	PGSC0003DMG400040584	Gene of unknown function	156476
6	21088855	21089436	2.10891e+07	PGSC0003DMG400036470	Gene of unknown function	170246
6	21061138	21067005	2.10641e+07	PGSC0003DMG400009793	Conserved gene of unknown function	195320
6	21463028	21465904	21464466	PGSC0003DMG401006684	Gene of unknown function	205075
6	21469896	21471092	21470494	PGSC0003DMG402006684	Gene of unknown function	211103
6	21047497	21048506	2.1048e+07	PGSC0003DMG400009794	Ankyrin repeat protein	211390
6	21021304	21022151	2.10217e+07	PGSC0003DMG400041717	Gene of unknown function	237664
7	10832288	10839563	1.08359e+07	PGSC0003DMG400004101	H(+)-transporting ATPase	356.5
7	10874435	10880026	1.08772e+07	PGSC0003DMG400004100	Acetyl-CoA synthetase	40948.5
7	10880662	10889650	10885156	PGSC0003DMG400004091	Conserved gene of unknown function	48874
7	10923636	10924432	10924034	PGSC0003DMG400004099	Gene of unknown function	87752
7	10927140	10929269	1.09282e+07	PGSC0003DMG400004090	Peroxidase	91922.5
7	10965391	10968573	10966982	PGSC0003DMG400043374	RCG54033	130700
7	10699385	10699882	1.06996e+07	PGSC0003DMG400004103	Gene of unknown function	136648
7	10690491	10690982	1.06907e+07	PGSC0003DMG400004104	Gene of unknown function	145546
7	10687264	10688025	1.06876e+07	PGSC0003DMG400004105	Gene of unknown function	148638
7	10995789	10998933	10997361	PGSC0003DMG400004098	Nucleolar protein,Nop52 containing protein	161079
7	11010900	11013949	1.10124e+07	PGSC0003DMG400004097	Ribulose bisphosphate carboxylase small chain	176142
7	10653367	10656366	1.06549e+07	PGSC0003DMG400004093	Pentatricopeptide repeat-containing protein	181416
7	11014579	11023102	1.10188e+07	PGSC0003DMG400004088	U4/U6.U5 tri-snRNP-associated protein	182558
7	11024307	11029912	1.10271e+07	PGSC0003DMG400004096	Gene of unknown function	190828
7	11030467	11030811	11030639	PGSC0003DMG400040274	Gene of unknown function	194357
7	11045930	11047246	11046588	PGSC0003DMG400039174	Gene of unknown function	210306
7	10619528	10622576	10621052	PGSC0003DMG400002303	Glucan endo-1,3-beta-glucosidase	215230
7	11062851	11070929	11066890	PGSC0003DMG400004095	Ferredoxin--NADP reductase, root-type isozyme, chloroplastic	230608
7	10595368	10597526	10596447	PGSC0003DMG400043928	Gene of unknown function	239835
7	10593567	10593980	1.05938e+07	PGSC0003DMG400037416	Gene of unknown function	242508
7	40610342	40613974	40612158	PGSC0003DMG400013547	Sucrose sythase	163
7	40641674	40648038	40644856	PGSC0003DMG400013546	Sucrose synthase 2	32535
7	40574097	40576201	40575149	PGSC0003DMG400044282	Gene of unknown function	37172
7	40654737	40655855	40655296	PGSC0003DMG400040081	Serine hydroxymethyltransferase	42975
7	40568327	40570143	40569235	PGSC0003DMG400013548	BI1	43086
7	40556862	40566664	40561763	PGSC0003DMG400013574	CAAX amino terminal protease family protein	50558
7	40660362	40668089	4.06642e+07	PGSC0003DMG400013573	Kinesin NACK2	51904.5
7	40671405	40676648	4.0674e+07	PGSC0003DMG400013572	Eukaryotic translation initiation factor 3 subunit	61705.5
7	40679359	40682866	4.06811e+07	PGSC0003DMG400013571	Microtubule-associated protein TORTIFOLIA1	68791.5
7	40685634	40691317	4.06885e+07	PGSC0003DMG400013545	Protein kinase APK1B, chloroplast	76154.5
7	40501764	40502510	40502137	PGSC0003DMG400013549	SAUR family protein	110184
7	40731265	40738058	4.07347e+07	PGSC0003DMG400013569	Prefoldin subunit	122340
7	40738327	40747584	4.0743e+07	PGSC0003DMG400013544	Lupeol synthase	130634
7	40478291	40480858	4.04796e+07	PGSC0003DMG400013575	Indole-3-acetic acid-induced protein ARG7	132746
7	40455499	40455819	40455659	PGSC0003DMG400041575	Gene of unknown function	156662
7	40778902	40782842	40780872	PGSC0003DMG400013568	Cytochrome P450	168551
7	40785220	40792862	40789041	PGSC0003DMG400036150	SNF2 domain-containing protein / helicase domain-containing protein / RING finger domain-containing protein	176720
7	40795335	40799170	4.07973e+07	PGSC0003DMG400013567	DNA repair helicase rad5,16	184932
7	40425659	40426081	40425870	PGSC0003DMG400044366	Photosystem Q(B) protein	186451
7	40799505	40808997	40804251	PGSC0003DMG400013543	NL27	191930
7	40410989	40419420	4.04152e+07	PGSC0003DMG400013550	Respiratory burst oxidase	197116
7	40410537	40412843	40411690	PGSC0003DMG400013576	Conserved gene of unknown function	200631
7	40382140	40384407	4.03833e+07	PGSC0003DMG400013551	Bacterioferritin comigratory protein	229048
7	40378873	40381601	40380237	PGSC0003DMG400013577	Dimethylaniline monooxygenase	232084
7	40855397	40858793	40857095	PGSC0003DMG400013541	Marker Xucw84	244774
8	43120413	43126209	43123311	PGSC0003DMG400014513	Pentatricopeptide repeat-containing protein	218
8	43117888	43120119	4.3119e+07	PGSC0003DMG400014498	Ribosomal protein L27	4525.5
8	43101088	43117288	43109188	PGSC0003DMG400014497	AP-2 complex subunit beta-1	14341
8	43137116	43141690	43139403	PGSC0003DMG400041272	Phosphate transporter PHO1 homolog 10	15874
8	43141824	43151367	4.31466e+07	PGSC0003DMG402014514	PERK1 kinase	23066.5
8	43150819	43151334	4.31511e+07	PGSC0003DMG401014514	Proline-rich receptor kinase PERK1	27547.5
8	43091688	43096836	43094262	PGSC0003DMG400014512	GTP binding protein	29267
8	43152844	43156826	43154835	PGSC0003DMG400014515	Rhomboid family protein	31306
8	43082891	43091958	4.30874e+07	PGSC0003DMG400014496	Aldehyde dehydrogenase (NAD+)	36104.5
8	43162243	43163352	4.31628e+07	PGSC0003DMG400014499	Tyramine N-feruloyltransferase 4/11	39268.5
8	43072980	43074248	43073614	PGSC0003DMG400014511	ATOFP8/OFP8	49915
8	43178624	43179040	43178832	PGSC0003DMG400014500	Gene of unknown function	55303
8	43037957	43041826	4.30399e+07	PGSC0003DMG400014510	Flavin monooxygenase	83637.5
8	43247012	43247821	4.32474e+07	PGSC0003DMG400010831	Protein phosphatase 2C	123888
8	42996802	42997379	4.29971e+07	PGSC0003DMG400014519	Auxin and ethylene responsive GH3	126438
8	43249927	43250414	4.32502e+07	PGSC0003DMG400010843	Cellulose synthase CslE	126642
8	42987478	42990196	42988837	PGSC0003DMG400014509	BURP domain-containing protein	134692
8	43266709	43267755	43267232	PGSC0003DMG400010832	Tyramine N-feruloyltransferase 4/11	143703
8	43270179	43275652	4.32729e+07	PGSC0003DMG400010839	Aromatic amino acid decarboxylase 1B	149386
8	42942925	42950390	4.29467e+07	PGSC0003DMG400034395	Gene of unknown function	176872
8	43299488	43305292	43302390	PGSC0003DMG400010833	Conserved gene of unknown function	178861
8	42934517	42935149	42934833	PGSC0003DMG400042760	RD22	188696
8	43308429	43317472	4.3313e+07	PGSC0003DMG400010834	Coiled-coil domain-containing protein	189422
8	42926678	42929747	4.29282e+07	PGSC0003DMG400047074	BURP domain-containing protein	195316
8	43321148	43323103	4.33221e+07	PGSC0003DMG400010835	Serine hydroxymethyltransferase	198596
8	43329247	43335539	43332393	PGSC0003DMG400010836	Lupus la ribonucleoprotein	208864
8	43337213	43337841	43337527	PGSC0003DMG400010844	Gene of unknown function	213998
8	42896529	42897300	4.28969e+07	PGSC0003DMG400014494	Helicase and polymerase containing protein TEBICHI	226614
8	43351373	43358338	4.33549e+07	PGSC0003DMG400010840	Aspartate aminotransferase	231326
8	43361158	43367599	4.33644e+07	PGSC0003DMG400010841	Eukaryotic translation initiation factor 3 subunit 6-interacting protein	240850
8	42877614	42884033	4.28808e+07	PGSC0003DMG400014493	Helicase and polymerase containing protein TEBICHI	242706
8	43368324	43376257	4.33723e+07	PGSC0003DMG400010842	Conserved gene of unknown function	248762
9	3726996	3729484	3728240	PGSC0003DMG400002679	GRF domain class transcription factor	9860
9	3764077	3766397	3765237	PGSC0003DMG400002680	Heat shock protein binding protein	27137
9	3707317	3710903	3709110	PGSC0003DMG400002711	Conserved gene of unknown function	28990
9	3767865	3771494	3.76968e+06	PGSC0003DMG400002713	ACI14	31579.5
9	3776040	3777235	3.77664e+06	PGSC0003DMG400002738	Conserved gene of unknown function	38537.5
9	3772413	3781239	3776826	PGSC0003DMG402002714	Gene of unknown function	38726
9	3779114	3781239	3.78018e+06	PGSC0003DMG401002714	Gene of unknown function	42076.5
9	3685048	3689831	3.68744e+06	PGSC0003DMG400002678	Conserved gene of unknown function	50660.5
9	3786204	3795284	3790744	PGSC0003DMG400002681	OO_Ba0013J05-OO_Ba0033A15.20 protein	52644
9	3796071	3799790	3.79793e+06	PGSC0003DMG400002715	Gene of unknown function	59830.5
9	3805472	3806977	3.80622e+06	PGSC0003DMG400042886	ATP binding protein	68124.5
9	3662285	3663625	3662955	PGSC0003DMG400002677	Conserved gene of unknown function	75145
9	3811715	3815312	3.81351e+06	PGSC0003DMG400002716	Gamma-tubulin complex component	75413.5
9	3658371	3658775	3658573	PGSC0003DMG400002676	Dehydration-responsive element-binding protein 1B	79527
9	3834289	3837465	3835877	PGSC0003DMG400002682	Phytosulfokine peptide	97777
9	3837154	3846461	3.84181e+06	PGSC0003DMG400002717	Conserved gene of unknown function	103708
9	3631615	3635107	3633361	PGSC0003DMG400002710	Transcription factor	104739
9	3849902	3856182	3853042	PGSC0003DMG401002683	Heat stress transcription factor A3	114942
9	3617855	3619986	3.61892e+06	PGSC0003DMG400002675	Fructose-bisphosphate aldolase	119180
9	3854800	3860302	3857551	PGSC0003DMG402002683	Conserved gene of unknown function	119451
9	3610664	3611117	3.61089e+06	PGSC0003DMG400002674	Integrase core domain containing protein	127210
9	3605730	3612142	3608936	PGSC0003DMG400002673	Protein ELC	129164
9	3603242	3604054	3603648	PGSC0003DMG400002709	Conserved gene of unknown function	134452
9	3600016	3600885	3.60045e+06	PGSC0003DMG400035386	F-box protein	137650
9	3588092	3588553	3.58832e+06	PGSC0003DMG400002672	Gene of unknown function	149778
9	3888677	3898320	3.8935e+06	PGSC0003DMG400002719	Repressor of silencing 1	155398
9	3573687	3578971	3576329	PGSC0003DMG400002708	Ankyrin repeat domain-containing protein EMB506, chloroplastic	161771
9	3569661	3573576	3.57162e+06	PGSC0003DMG400002671	Protein G10	166482
9	3919011	3927016	3.92301e+06	PGSC0003DMG400002720	Delta14-sterol reductase	184914
9	3551213	3552304	3.55176e+06	PGSC0003DMG400002670	Conserved gene of unknown function	186342
9	3930789	3935360	3.93307e+06	PGSC0003DMG400002684	Histone deacetylase HDT1	194974
9	3942320	3947552	3944936	PGSC0003DMG402002721	Enolase	206836
9	3524983	3531231	3528107	PGSC0003DMG400002669	Meiotic recombination repair protein	209993
9	3523410	3524522	3523966	PGSC0003DMG400045693	F-box protein family	214134
9	3953064	3955006	3954035	PGSC0003DMG401002721	Peroxiredoxin	215935
9	3518468	3519520	3518994	PGSC0003DMG400002668	Conserved gene of unknown function	219106
9	3957641	3964503	3961072	PGSC0003DMG400002722	Cellulose synthase-like A1	222972
9	3509478	3510131	3.5098e+06	PGSC0003DMG400002707	Gene of unknown function	228296
9	3975462	3975896	3975679	PGSC0003DMG400002723	Conserved gene of unknown function	237579
9	3978234	3979062	3978648	PGSC0003DMG400002724	Conserved gene of unknown function	240548
9	3495675	3496772	3.49622e+06	PGSC0003DMG400039399	F-box protein family	241876
9	3493122	3494153	3.49364e+06	PGSC0003DMG400002667	Conserved gene of unknown function	244462
9	3984007	3984903	3984455	PGSC0003DMG401002685	Conserved gene of unknown function	246355
10	55286940	55288932	55287936	PGSC0003DMG400028278	UDP-glucose:glucosyltransferase	492
10	55283359	55284788	5.52841e+07	PGSC0003DMG400028279	Conserved gene of unknown function	4354.5
10	55279182	55282436	55280809	PGSC0003DMG400028280	Ankyrin repeat-containing protein	7619
10	55293431	55301183	55297307	PGSC0003DMG400028277	Glutamate-ammonia ligase	8879
10	55272336	55274167	5.52733e+07	PGSC0003DMG400028182	Aquaporin TIP1	15176.5
10	55312310	55318068	55315189	PGSC0003DMG400028276	Glutamate-ammonia ligase	26761
10	55252230	55252829	5.52525e+07	PGSC0003DMG400028297	Gene of unknown function	35898.5
10	55251040	55251697	5.52514e+07	PGSC0003DMG400028298	Gene of unknown function	37059.5
10	55326027	55335997	55331012	PGSC0003DMG400028181	DNA binding protein	42584
10	55235757	55237332	5.52365e+07	PGSC0003DMG400028282	AtMYB27	51883.5
10	55340168	55340737	5.53405e+07	PGSC0003DMG400028295	Gene of unknown function	52024.5
10	55351637	55356995	55354316	PGSC0003DMG400028180	Cytochrome P450-type monooxygenase 97C11	65888
10	55357499	55364165	55360832	PGSC0003DMG400028179	Vacuolar protein-sorting-associated protein 37 homolog 1	72404
10	55210327	55213272	5.52118e+07	PGSC0003DMG400028283	Conserved gene of unknown function	76628.5
10	55365436	55366404	55365920	PGSC0003DMG400028275	Cys2-His2 type zinc finger protein	77492
10	55368355	55369476	5.53689e+07	PGSC0003DMG400028274	Pelota	80487.5
10	55202370	55209488	55205929	PGSC0003DMG400028284	Protein phosphatase 2a, regulatory subunit	82499
10	55189350	55194031	5.51917e+07	PGSC0003DMG400028285	Peptidyl-prolyl cis-trans isomerase cyclophilin-type family protein	96737.5
10	55180479	55182221	55181350	PGSC0003DMG400028183	Conserved gene of unknown function	107078
10	55394656	55400985	5.53978e+07	PGSC0003DMG400028273	Chloroplast threonine deaminase 1	109392
10	55177439	55179516	5.51785e+07	PGSC0003DMG400028286	Nodulin family protein	109950
10	55403975	55407763	55405869	PGSC0003DMG400028272	Glycosyltransferase	117441
10	55163847	55172491	55168169	PGSC0003DMG401028184	Molybdopterin-binding	120259
10	55408427	55410446	5.54094e+07	PGSC0003DMG400028271	Ribosomal protein L24E	121008
10	55410989	55413733	55412361	PGSC0003DMG400028178	ATPP2-A13	123933
10	55161425	55163275	55162350	PGSC0003DMG402028184	Molybdopterin-binding	126078
10	55158726	55161219	5.516e+07	PGSC0003DMG400028287	S-adenosylmethionine synthase	128456
10	55149909	55153618	5.51518e+07	PGSC0003DMG400028288	Conserved gene of unknown function	136664
10	55425687	55432306	5.5429e+07	PGSC0003DMG400028177	Pyruvate kinase	140568
10	55143456	55145580	55144518	PGSC0003DMG400028185	Metal ion binding protein	143910
10	55136322	55136672	55136497	PGSC0003DMG400034947	HMGR CoA reductase	151931
10	55135835	55136248	5.5136e+07	PGSC0003DMG400036680	3-hydroxy-3-methylglutaryl-coenzyme A reductase 1	152386
10	55436407	55445591	55440999	PGSC0003DMG400028176	3-deoxy-d-manno-octulosonic-acid transferase	152571
10	55130156	55130828	55130492	PGSC0003DMG400028186	SAUR family protein	157936
10	55446625	55448625	55447625	PGSC0003DMG400028270	Crooked neck protein	159197
10	55116506	55116889	5.51167e+07	PGSC0003DMG400046444	SAUR family protein	171730
10	55112821	55113303	55113062	PGSC0003DMG400028187	SAUR family protein	175366
10	55103087	55103856	5.51035e+07	PGSC0003DMG400028299	SAUR family protein	184956
10	55475805	55478123	55476964	PGSC0003DMG400028268	Cytochrome P450 76A2	188536
10	55097552	55098382	55097967	PGSC0003DMG400028188	Calmodulin binding protein	190461
10	55479295	55481138	5.54802e+07	PGSC0003DMG400028175	Cytochrome P450 76A2	191788
10	55088848	55089234	55089041	PGSC0003DMG400028189	Calmodulin binding protein	199387
10	55084562	55087541	5.50861e+07	PGSC0003DMG400010472	Thylakoid lumen 15.0 kDa protein	202376
10	55076204	55082250	55079227	PGSC0003DMG400010473	Calmodulin binding protein	209201
10	55494269	55502628	5.54984e+07	PGSC0003DMG400028267	Cellulose synthase-like A1	210020
10	55503389	55504361	55503875	PGSC0003DMG400028266	Peroxiredoxin	215447
10	55065871	55071060	5.50685e+07	PGSC0003DMG400010454	Transitional endoplasmic reticulum ATPase	219962
10	55512395	55515132	5.55138e+07	PGSC0003DMG400028265	U2 snrnp auxiliary factor, small subunit	225336
10	55059494	55061848	55060671	PGSC0003DMG400042160	Nitrate transporter	227757
11	9376508	9380925	9.37872e+06	PGSC0003DMG400030212	Nitrate reductase	1158.5
11	9390820	9394157	9.39249e+06	PGSC0003DMG400030207	Avr9/Cf-9 rapidly elicited protein 4	12613.5
11	9398033	9404586	9.40131e+06	PGSC0003DMG400030206	Conserved gene of unknown function	21434.5
11	9298613	9304922	9.30177e+06	PGSC0003DMG400030213	Exostosin family protein	78107.5
11	9293587	9297131	9295359	PGSC0003DMG400030214	Conserved gene of unknown function	84516
11	9470170	9475267	9.47272e+06	PGSC0003DMG400015128	Leucine-rich repeat-containing protein	92843.5
11	9276396	9277736	9277066	PGSC0003DMG400034472	Zinc finger protein	102809
11	9485039	9488224	9.48663e+06	PGSC0003DMG400044200	Gene of unknown function	106756
11	9270347	9273444	9.2719e+06	PGSC0003DMG400030209	BRASSINOSTEROID INSENSITIVE 1-associated receptor kinase 1	107980
11	9267680	9269221	9.26845e+06	PGSC0003DMG400030210	Ubiquitin-protein ligase	111424
11	9258639	9260341	9259490	PGSC0003DMG400033945	F-box family protein	120385
11	9253448	9255065	9.25426e+06	PGSC0003DMG400009205	F-box family protein	125618
11	9251994	9253385	9.25269e+06	PGSC0003DMG400009206	Conserved gene of unknown function	127186
11	9249149	9250297	9249723	PGSC0003DMG400009207	Conserved gene of unknown function	130152
11	9247958	9248590	9248274	PGSC0003DMG400035333	BRASSINOSTEROID INSENSITIVE 1-associated receptor kinase 1	131601
11	9239767	9248704	9.24424e+06	PGSC0003DMG400009230	Non-imprinted in Prader-Willi/Angelman syndrome region protein	135640
11	9515426	9519182	9517304	PGSC0003DMG400027796	Katanin p60 ATPase-containing subunit	137429
11	9531766	9532524	9532145	PGSC0003DMG400027795	Zinc finger protein	152270
11	9222083	9225885	9223984	PGSC0003DMG400009208	Mate efflux family protein	155891
11	9539683	9540018	9.53985e+06	PGSC0003DMG400034640	Myb family transcription factor	159976
11	9562949	9563599	9563274	PGSC0003DMG400027794	Myb family transcription factor	183399
11	9565784	9574670	9570227	PGSC0003DMG400027793	Transmembrane protein 50a	190352
11	9178752	9185971	9.18236e+06	PGSC0003DMG400009210	Polyadenylate-binding protein	197514
11	9174685	9176926	9.17581e+06	PGSC0003DMG400042062	Gene of unknown function	204070
11	9593128	9593955	9.59354e+06	PGSC0003DMG400043110	Gene of unknown function	213666
11	9595978	9597718	9596848	PGSC0003DMG400027792	Phd finger protein	216973
11	9161038	9162213	9.16163e+06	PGSC0003DMG400009211	Acyltransferase	218250
11	9156613	9157811	9157212	PGSC0003DMG400037666	Gene of unknown function	222663
12	3085137	3091456	3.0883e+06	PGSC0003DMG400002895	Sucrose synthase	1678.5
12	3099835	3100388	3.10011e+06	PGSC0003DMG400002896	SAUR family protein	10136.5
12	3072324	3078021	3.07517e+06	PGSC0003DMG400002894	Protein kinase APK1B, chloroplast	14802.5
12	3111901	3112698	3.1123e+06	PGSC0003DMG400002941	Ulp1 protease family, C-terminal catalytic domain containing protein	22324.5
12	3115663	3118049	3116856	PGSC0003DMG400002926	SAUR family protein	26881
12	3126916	3127663	3.12729e+06	PGSC0003DMG400002898	Conserved gene of unknown function	37314.5
12	3046876	3055218	3051047	PGSC0003DMG402002925	DSK2	38928
12	3128620	3135970	3132295	PGSC0003DMG400002927	Beta-ketoacyl-ACP synthase II-1	42320
12	3139670	3140616	3140143	PGSC0003DMG400002928	Small molecular heat shock protein	50168
12	3034851	3042007	3038429	PGSC0003DMG401002925	DSK2	51546
12	3142147	3142608	3.14238e+06	PGSC0003DMG400039484	Low molecular weight heat-shock protein	52402.5
12	3141945	3149731	3145838	PGSC0003DMG400002929	Chaperonin 21	55863
12	3031521	3034076	3.0328e+06	PGSC0003DMG400002924	40S ribosomal protein S17	57176.5
12	3029914	3031102	3030508	PGSC0003DMG400002923	DSK2	59467
12	3156787	3157787	3157287	PGSC0003DMG400002899	AP2/ERF domain-containing transcription factor	67312
12	3020155	3022947	3021551	PGSC0003DMG400002922	40S ribosomal protein S17	68424
12	3012432	3019881	3.01616e+06	PGSC0003DMG400002893	Zinc finger (CCCH-type) family protein	73818.5
12	3165743	3172160	3.16895e+06	PGSC0003DMG400002900	Oligouridylate binding protein	78976.5
12	3007881	3011198	3.00954e+06	PGSC0003DMG400002921	Pyruvate dehydrogenase E1 alpha subunit	80435.5
12	3002413	3006190	3.0043e+06	PGSC0003DMG400002920	RGC1	85673.5
12	3002836	3003418	3003127	PGSC0003DMG400002940	Gene of unknown function	86848
12	3177662	3179918	3178790	PGSC0003DMG400002930	Jasmonate ZIM-domain protein 1	88815
12	2993569	2996306	2.99494e+06	PGSC0003DMG402002919	Gene of unknown function	95037.5
12	2990887	2992655	2991771	PGSC0003DMG401002919	Gene of unknown function	98204
12	2990228	2990800	2990514	PGSC0003DMG400002939	Gene of unknown function	99461
12	3186044	3193049	3.18955e+06	PGSC0003DMG400002931	Polygalacturonase	99571.5
12	2984409	2986729	2985569	PGSC0003DMG400002892	Polygalacturonase	104406
12	3197921	3200565	3199243	PGSC0003DMG400002901	Chlorophyll A/B binding protein	109268
12	3201798	3205081	3.20344e+06	PGSC0003DMG400002902	Receptor kinase 3	113464
12	2969777	2979406	2.97459e+06	PGSC0003DMG400002918	Methyltransferase, FkbM family protein	115384
12	3205484	3208221	3.20685e+06	PGSC0003DMG400002903	Conserved gene of unknown function	116878
12	2966547	2967679	2967113	PGSC0003DMG402002917	Disease resistance protein BS2	122862
12	3216338	3223704	3220021	PGSC0003DMG400002932	Inter-alpha-trypsin inhibitor heavy chain	130046
12	2956547	2961047	2958797	PGSC0003DMG401002917	Disease resistance protein BS2	131178
12	2951810	2955441	2.95363e+06	PGSC0003DMG400002891	Heme oxygenase 1	136350
12	3225132	3230395	3.22776e+06	PGSC0003DMG400002933	Conserved gene of unknown function	137788
12	2943690	2947071	2.94538e+06	PGSC0003DMG400002890	Xenotropic and polytropic murine leukemia virus receptor ids-4	144594
12	3234515	3239088	3.2368e+06	PGSC0003DMG400002904	Proteasome subunit alpha type-6	146826
12	3239730	3242020	3240875	PGSC0003DMG400002934	Conserved gene of unknown function	150900
12	2932805	2934850	2.93383e+06	PGSC0003DMG400002889	DNA binding protein	156148
12	3257503	3258027	3257765	PGSC0003DMG400002905	Apocytochrome f	167790
12	2912808	2919011	2.91591e+06	PGSC0003DMG400002916	Conserved gene of unknown function	174066
12	2910280	2912610	2911445	PGSC0003DMG402002888	Serine/threonine-protein kinase bri1	178530
12	2906358	2912638	2909498	PGSC0003DMG401002888	Conserved gene of unknown function	180477
12	3269969	3271940	3.27095e+06	PGSC0003DMG400014077	Gene of unknown function	180980
12	2902702	2905697	2.9042e+06	PGSC0003DMG400002887	Serine/threonine-protein kinase bri1	185776
12	3278966	3279394	3279180	PGSC0003DMG400043309	Gene of unknown function	189205
12	3289301	3291579	3290440	PGSC0003DMG400014075	DNA-directed RNA polymerase subunit alpha	200465
12	3292362	3292980	3292671	PGSC0003DMG400014076	50S ribosomal protein L14, chloroplastic	202696
12	2876908	2879222	2878065	PGSC0003DMG400002886	Serine-threonine protein kinase, plant-type	211910
12	2874175	2876469	2875322	PGSC0003DMG400002938	Gene of unknown function	214653
12	2863155	2866382	2.86477e+06	PGSC0003DMG400002885	Serine-threonine protein kinase, plant-type	225206
12	2859177	2862174	2.86068e+06	PGSC0003DMG400002937	Disease resistance protein	229300
12	2844416	2848113	2.84626e+06	PGSC0003DMG400002914	EIN3-binding F-box protein 1	243710
