# Supplementary material for: Genetic diversity and population structure of advanced clones selected over forty years by a potato breeding program in the USA
Source: Sci Rep. 2021 Apr 16;11:8344. doi: 10.1038/s41598-021-87284-x (PMC8052460; doi:10.1038/s41598-021-87284-x)
Supplement: Supplementary file 14 — Supplementary Information 14. [file 41598_2021_87284_MOESM14_ESM.xlsx]

## Sheet: Sheet1
Supplementary Table S14. Grouping of core set of potatoes based on Ward.D distance
Clone Name	Group
AOTX02136-1Ru	1
ATX87184-2Ru	1
ATX97147-4Ru	1
COTX05095-2Ru/Y	1
COTX08063-2Ru	1
COTX89044-1Ru	1
TX08350-12Ru	1
ATTX10265-4R/Y	2
ATTX98465-1R/Y	2
ATTX99325-1P	2
BTX2103-1R/Y	2
BTX2332-1R	2
COTX02293-4R	2
COTX05261-1R/Y	2
COTX08039-1P/P	2
JTTX75/2003EH-1Yre/Y	2
NDTX050169-1R	2
PTTX05PG07-1W	2
TX03196-1W	2
TX10437-9Pyspl/Y	2
TX12474-1P/R	2
TX12484-4W	2
ATX03564-1Y/Y	3
ATX07305S-1Y/Y	3
BTX1544-2W/Y	3
BTX1749-1W/Y	3
CO112-F2-2P/P	3
COTX03079-1W/W	3
COTX03134-2Y/W	3
COTX04015-3W/Y	3
COTX09089-1Ru	3
COTX10080-2Ru	3
Krantz	3
NDTX060700C-1W	3
NDTX071217CB-1W/Y	3
NDTX081451CBs-1Y/Y	3
NDTX081644-CAB-2W	3
Stampede Russet	3
Tacna	3
TX05249-11W	3
TX1475-3W	3
TX09403-15W	3
ATX91322-2Y/Y	4
